# Supplementary material for: Characterising extracellular vesicles from individual low volume cerebrospinal fluid samples, isolated by SmartSEC
Source: J Extracell Biol. 2022 Aug 31;1(9):e55. doi: 10.1002/jex2.55 (PMC11080878; doi:10.1002/jex2.55)
Supplement: Supplementary file 1 — Supplementary information [file JEX2-1-e55-s001.xlsx]

## Sheet: ProteinsIdentified
Protein IDs	Majority protein IDs	Peptide counts (all)	Peptide counts (razor+unique)	Peptide counts (unique)	Fasta headers	Number of proteins	Peptides	Razor + unique peptides	Unique peptides	Peptides CSF_1_1_1644	Peptides I_F1_1_1_1628	Peptides I_F2_1_1_1634	Peptides II_F1_1_1_1642	Peptides II_F2_1_1_1638	Peptides III_F1_1_1_1632	Peptides III_F2_1_1_1630	Peptides IV_F1_1_1_1640	Peptides IV_F2_1_1_1636	Razor + unique peptides CSF_1_1_1644	Razor + unique peptides I_F1_1_1_1628	Razor + unique peptides I_F2_1_1_1634	Razor + unique peptides II_F1_1_1_1642	Razor + unique peptides II_F2_1_1_1638	Razor + unique peptides III_F1_1_1_1632	Razor + unique peptides III_F2_1_1_1630	Razor + unique peptides IV_F1_1_1_1640	Razor + unique peptides IV_F2_1_1_1636	Unique peptides CSF_1_1_1644	Unique peptides I_F1_1_1_1628	Unique peptides I_F2_1_1_1634	Unique peptides II_F1_1_1_1642	Unique peptides II_F2_1_1_1638	Unique peptides III_F1_1_1_1632	Unique peptides III_F2_1_1_1630	Unique peptides IV_F1_1_1_1640	Unique peptides IV_F2_1_1_1636	Sequence coverage [%]	Unique + razor sequence coverage [%]	Unique sequence coverage [%]	Mol. weight [kDa]	Sequence length	Sequence lengths	Q-value	Score	Identification type CSF_1_1_1644	Identification type I_F1_1_1_1628	Identification type I_F2_1_1_1634	Identification type II_F1_1_1_1642	Identification type II_F2_1_1_1638
CON__ENSEMBL:ENSBTAP00000038253;CON__REFSEQ:XP_932229	CON__ENSEMBL:ENSBTAP00000038253	18;1	2;0	2;0		2	18	2	2	6	11	13	16	15	16	12	17	17	0	1	0	1	1	1	0	1	1	0	1	0	1	1	1	0	1	1	206	35	35	63165	606	606;345	83542	19866	By matching	By MS/MS	By matching	By MS/MS	By matching
CON__O76009;sp|O76009|KT33A_HUMAN;CON__Q6NTB9	CON__O76009;sp|O76009|KT33A_HUMAN;CON__Q6NTB9	19;19;18	2;2;2	2;2;2	;sp|O76009|KT33A_HUMAN Keratin, type I cuticular Ha3-I OS=Homo sapiens GN=KRT33A PE=2 SV=2;	3	19	2	2	0	5	15	11	16	13	10	4	10	0	0	2	0	0	0	0	0	0	0	0	2	0	0	0	0	0	0	54	84	84	45935	404	404;404;404	0	29029		By matching	By MS/MS	By matching	By matching
CON__P00711	CON__P00711	4	4	4		1	4	4	4	0	2	3	2	3	4	3	2	3	0	2	3	2	3	4	3	2	3	0	2	3	2	3	4	3	2	3	398	398	398	14186	123	123	0	29988		By MS/MS	By MS/MS	By MS/MS	By MS/MS
CON__P00761	CON__P00761	17	17	16		1	17	17	16	7	13	14	17	17	14	16	17	14	7	13	14	17	17	14	16	17	14	7	12	14	16	16	13	15	16	14	771	771	641	24409	231	231	0	32331	By MS/MS	By MS/MS	By MS/MS	By MS/MS	By MS/MS
CON__P02535-1	CON__P02535-1	17	1	1		1	17	1	1	1	12	13	13	13	12	13	15	15	0	0	0	1	0	0	0	0	0	0	0	0	1	0	0	0	0	0	191	33	33	57769	570	570	0	29184	By matching	By matching	By matching	By MS/MS	By matching
CON__P02662	CON__P02662	6	6	6		1	6	6	6	2	4	4	4	4	5	5	4	6	2	4	4	4	4	5	5	4	6	2	4	4	4	4	5	5	4	6	362	362	362	22975	199	199	0	25223	By MS/MS	By MS/MS	By MS/MS	By MS/MS	By MS/MS
CON__P02663	CON__P02663	5	5	5		1	5	5	5	1	3	5	2	5	5	3	4	5	1	3	5	2	5	5	3	4	5	1	3	5	2	5	5	3	4	5	285	285	285	24348	207	207	0	27839	By matching	By MS/MS	By MS/MS	By MS/MS	By MS/MS
CON__P02666	CON__P02666	6	6	6		1	6	6	6	1	1	5	1	6	4	3	4	6	1	1	5	1	6	4	3	4	6	1	1	5	1	6	4	3	4	6	268	268	268	23583	209	209	0	89689	By MS/MS	By MS/MS	By MS/MS	By MS/MS	By MS/MS
CON__P02668	CON__P02668	5	5	5		1	5	5	5	2	4	5	4	5	5	5	3	5	2	4	5	4	5	5	5	3	5	2	4	5	4	5	5	5	3	5	337	337	337	18974	169	169	0	14031	By MS/MS	By MS/MS	By MS/MS	By MS/MS	By MS/MS
CON__P02754	CON__P02754	9	9	9		1	9	9	9	2	5	9	5	8	8	7	6	9	2	5	9	5	8	8	7	6	9	2	5	9	5	8	8	7	6	9	611	611	611	18281	162	162	0	32331	By matching	By MS/MS	By MS/MS	By MS/MS	By MS/MS
CON__P02769	CON__P02769	63	56	56		1	63	56	56	13	38	52	42	40	39	42	53	60	6	33	47	37	35	34	36	47	53	6	33	47	37	35	34	36	47	53	743	712	712	69293	607	607	0	32331	By MS/MS	By MS/MS	By MS/MS	By MS/MS	By MS/MS
CON__P04259	CON__P04259	68	1	0		1	68	1	0	9	36	41	49	48	43	44	54	67	0	1	1	1	1	1	1	1	1	0	0	0	0	0	0	0	0	0	64	3	0	59998	564	564	0	36871	By matching	By MS/MS	By MS/MS	By MS/MS	By MS/MS
CON__P08730-1	CON__P08730-1	23	1	1		1	23	1	1	2	11	12	14	15	14	15	17	22	0	1	1	1	1	1	1	1	1	0	1	1	1	1	1	1	1	1	355	21	21	47754	437	437	1	-2	By matching	By MS/MS	By MS/MS	By matching	By MS/MS
CON__P13646-1	CON__P13646-1	60	58	4		1	60	58	4	0	22	24	28	28	26	30	37	60	0	20	22	26	26	24	28	35	58	0	2	2	2	2	2	3	2	4	808	784	59	49586	458	458	0	32331		By MS/MS	By MS/MS	By MS/MS	By MS/MS
CON__P19012;sp|P19012|K1C15_HUMAN;tr|A8MT21|A8MT21_HUMAN;tr|C9JTG5|C9JTG5_HUMAN	CON__P19012;sp|P19012|K1C15_HUMAN;tr|A8MT21|A8MT21_HUMAN	31;30;17;12	15;14;9;9	12;11;6;6	;sp|P19012|K1C15_HUMAN Keratin, type I cytoskeletal 15 OS=Homo sapiens GN=KRT15 PE=1 SV=3;tr|A8MT21|A8MT21_HUMAN Keratin, type I cytoskeletal 15 OS=Homo sapiens GN=KRT15 PE=1 SV=1	4	31	15	12	3	12	14	21	15	14	12	26	30	0	0	2	9	3	2	1	13	15	0	0	1	7	2	1	1	10	12	614	432	368	49167	456	456;456;291;220	0	75173	By matching	By matching	By matching	By MS/MS	By MS/MS
CON__P35908;tr|H0YID6|H0YID6_HUMAN;tr|H0YHD9|H0YHD9_HUMAN;sp|P12036|NFH_HUMAN	CON__P35908	73;4;1;1	68;4;1;1	1;0;0;0		4	73	68	1	11	47	56	68	61	59	59	68	66	10	45	52	63	57	54	55	63	61	0	1	1	1	1	1	1	1	1	896	867	56	65865	645	645;119;143;1026	0	32331	By MS/MS	By MS/MS	By MS/MS	By MS/MS	By MS/MS
CON__Q01546	CON__Q01546	25	1	1		1	25	1	1	1	7	9	11	11	10	11	13	25	0	0	0	0	0	0	0	0	1	0	0	0	0	0	0	0	0	1	354	14	14	6587	638	638	1	-2	By matching	By matching	By matching	By matching	By matching
CON__Q14525;sp|Q14525|KT33B_HUMAN;tr|G3V1C2|G3V1C2_HUMAN	CON__Q14525;sp|Q14525|KT33B_HUMAN	20;20;2	7;7;0	4;4;0	;sp|Q14525|KT33B_HUMAN Keratin, type I cuticular Ha3-II OS=Homo sapiens GN=KRT33B PE=1 SV=3	3	20	7	4	1	6	17	15	19	15	12	3	11	0	1	4	5	6	5	3	0	3	0	1	3	3	3	3	1	0	1	606	213	131	46213	404	404;404;236	0	19912	By matching	By MS/MS	By MS/MS	By MS/MS	By MS/MS
CON__Q14533;tr|A0A087X106|A0A087X106_HUMAN;sp|Q14533|KRT81_HUMAN	CON__Q14533;tr|A0A087X106|A0A087X106_HUMAN;sp|Q14533|KRT81_HUMAN	24;23;23	1;1;1	1;1;1	;tr|A0A087X106|A0A087X106_HUMAN Keratin, type II cuticular Hb1 OS=Homo sapiens GN=KRT81 PE=1 SV=1;sp|Q14533|KRT81_HUMAN Keratin, type II cuticular Hb1 OS=Homo sapiens GN=KRT81 PE=1 SV=3	3	24	1	1	0	1	12	9	23	17	3	2	10	0	0	1	0	1	0	0	0	0	0	0	1	0	1	0	0	0	0	523	32	32	54971	505	505;484;505	0	45673		By matching	By MS/MS	By matching	By MS/MS
CON__Q1RMN8	CON__Q1RMN8	1	1	1		1	1	1	1	1	0	0	0	0	0	1	0	0	1	0	0	0	0	0	1	0	0	1	0	0	0	0	0	1	0	0	6	6	6	24536	234	234	60744	13442	By MS/MS
CON__Q2UVX4	CON__Q2UVX4	13	2	2		1	13	2	2	5	10	9	8	7	8	10	9	9	0	2	1	0	0	0	0	0	1	0	2	1	0	0	0	0	0	1	75	27	27	18737	1662	1662	0	35141	By matching	By MS/MS	By matching	By matching	By matching
CON__Q3SX14	CON__Q3SX14	19	1	1		1	19	1	1	11	12	11	14	12	13	16	13	13	0	0	0	1	0	0	1	0	0	0	0	0	1	0	0	1	0	0	333	45	45	85686	781	781	0	39964	By matching	By matching	By matching	By MS/MS	By matching
CON__Q3TTY5	CON__Q3TTY5	13	1	1		1	13	1	1	2	8	11	12	12	12	12	12	12	0	0	0	0	0	1	1	0	0	0	0	0	0	0	1	1	0	0	123	14	14	70922	707	707	1	-2	By matching	By matching	By matching	By matching	By matching
CON__Q6IFZ6	CON__Q6IFZ6	15	2	2		1	15	2	2	1	9	11	13	12	13	12	13	15	0	0	0	0	0	0	0	0	2	0	0	0	0	0	0	0	0	2	161	21	21	61358	572	572	0	21622	By matching	By matching	By matching	By matching	By matching
CON__Q6KB66-1;sp|Q6KB66|K2C80_HUMAN;CON__Q0VBK2	CON__Q6KB66-1;sp|Q6KB66|K2C80_HUMAN	24;24;4	23;23;4	23;23;4	;sp|Q6KB66|K2C80_HUMAN Keratin, type II cytoskeletal 80 OS=Homo sapiens GN=KRT80 PE=1 SV=2	3	24	23	23	0	16	16	21	17	16	14	21	15	0	16	16	21	17	16	14	21	14	0	16	16	21	17	16	14	21	14	564	538	538	50525	452	452;452;452	0	20558		By MS/MS	By MS/MS	By MS/MS	By MS/MS
CON__Q7Z794;sp|Q7Z794|K2C1B_HUMAN;tr|F8VS61|F8VS61_HUMAN	CON__Q7Z794;sp|Q7Z794|K2C1B_HUMAN	33;33;7	28;28;6	23;23;5	;sp|Q7Z794|K2C1B_HUMAN Keratin, type II cytoskeletal 1b OS=Homo sapiens GN=KRT77 PE=2 SV=3	3	33	28	23	2	22	27	26	26	29	26	29	26	1	19	24	21	22	24	22	24	21	1	15	20	17	18	20	18	20	17	616	566	464	61802	578	578;578;248	0	32331	By matching	By MS/MS	By MS/MS	By MS/MS	By MS/MS
CON__Q8BGZ7	CON__Q8BGZ7	19	1	1		1	19	1	1	3	10	12	14	13	13	14	14	18	0	0	0	1	0	0	0	0	0	0	0	0	1	0	0	0	0	0	183	18	18	5974	551	551	1	-2	By matching	By matching	By matching	By MS/MS	By matching
CON__Q922U2	CON__Q922U2	28	1	0		1	28	1	0	4	17	22	26	26	24	21	25	27	0	0	0	1	1	1	0	0	1	0	0	0	0	0	0	0	0	0	31	17	0	61766	580	580	1	-2	By matching	By matching	By matching	By matching	By matching
CON__Q9NSB2;sp|Q9NSB2|KRT84_HUMAN;CON__Q6ISB0	CON__Q9NSB2;sp|Q9NSB2|KRT84_HUMAN;CON__Q6ISB0	36;35;35	32;31;31	30;29;29	;sp|Q9NSB2|KRT84_HUMAN Keratin, type II cuticular Hb4 OS=Homo sapiens GN=KRT84 PE=2 SV=2;	3	36	32	30	0	3	3	6	35	5	7	4	11	0	1	0	2	31	1	3	0	7	0	0	0	2	30	0	3	0	5	737	713	68	64895	600	600;600;600	0	32331		By MS/MS	By matching	By MS/MS	By MS/MS
CON__REFSEQ:XP_986630	CON__REFSEQ:XP_986630	10	2	2		1	10	2	2	1	7	8	8	10	8	6	3	6	0	1	1	1	2	1	0	0	0	0	1	1	1	2	1	0	0	0	189	25	25	53728	476	476	0	66389	By matching	By matching	By MS/MS	By MS/MS	By MS/MS
REV__sp|P06241|FYN_HUMAN	REV__sp|P06241|FYN_HUMAN	2	2	2	sp|P06241|FYN_HUMAN Tyrosine-protein kinase Fyn OS=Homo sapiens GN=FYN PE=1 SV=3	1	2	2	2	0	2	2	2	2	2	1	2	2	0	2	2	2	2	2	1	2	2	0	2	2	2	2	2	1	2	2	0	0	0	60761	537	537	75358	13088		By MS/MS	By matching	By MS/MS	By matching
REV__sp|P11678|PERE_HUMAN	REV__sp|P11678|PERE_HUMAN	1	1	1	sp|P11678|PERE_HUMAN Eosinophil peroxidase OS=Homo sapiens GN=EPX PE=1 SV=2	1	1	1	1	0	1	0	1	1	1	0	1	0	0	1	0	1	1	1	0	1	0	0	1	0	1	1	1	0	1	0	0	0	0	8104	715	715	1	-2		By matching		By matching	By matching
REV__sp|Q8TAF3|WDR48_HUMAN	REV__sp|Q8TAF3|WDR48_HUMAN	1	1	1	sp|Q8TAF3|WDR48_HUMAN WD repeat-containing protein 48 OS=Homo sapiens GN=WDR48 PE=1 SV=1	1	1	1	1	0	1	1	1	1	1	1	1	1	0	1	1	1	1	1	1	1	1	0	1	1	1	1	1	1	1	1	0	0	0	7621	677	677	84962	20978		By matching	By matching	By MS/MS	By matching
REV__sp|Q96IR2|ZN845_HUMAN	REV__sp|Q96IR2|ZN845_HUMAN	1	1	1	sp|Q96IR2|ZN845_HUMAN Zinc finger protein 845 OS=Homo sapiens GN=ZNF845 PE=2 SV=3	1	1	1	1	0	0	0	1	0	0	1	1	0	0	0	0	1	0	0	1	1	0	0	0	0	1	0	0	1	1	0	0	0	0	11313	970	970	60883	13548				By matching
REV__sp|Q9H2G2|SLK_HUMAN	REV__sp|Q9H2G2|SLK_HUMAN	1	1	1	sp|Q9H2G2|SLK_HUMAN STE20-like serine/threonine-protein kinase OS=Homo sapiens GN=SLK PE=1 SV=1	1	1	1	1	0	1	1	1	1	1	1	1	1	0	1	1	1	1	1	1	1	1	0	1	1	1	1	1	1	1	1	0	0	0	14269	1235	1235	1	-2		By matching	By matching	By MS/MS	By MS/MS
REV__sp|Q9NQW8|CNGB3_HUMAN	REV__sp|Q9NQW8|CNGB3_HUMAN	1	1	1	sp|Q9NQW8|CNGB3_HUMAN Cyclic nucleotide-gated cation channel beta-3 OS=Homo sapiens GN=CNGB3 PE=1 SV=2	1	1	1	1	0	1	1	1	1	1	1	1	1	0	1	1	1	1	1	1	1	1	0	1	1	1	1	1	1	1	1	0	0	0	92165	809	809	24732	18597		By matching	By matching	By MS/MS	By matching
REV__sp|Q9NYW8|RBAK_HUMAN	REV__sp|Q9NYW8|RBAK_HUMAN	1	1	1	sp|Q9NYW8|RBAK_HUMAN RB-associated KRAB zinc finger protein OS=Homo sapiens GN=RBAK PE=1 SV=1	1	1	1	1	0	1	1	1	1	1	1	1	1	0	1	1	1	1	1	1	1	1	0	1	1	1	1	1	1	1	1	0	0	0	82994	714	714	3861	14364		By matching	By matching	By MS/MS	By MS/MS
REV__tr|C9JZQ8|C9JZQ8_HUMAN;REV__sp|O94759|TRPM2_HUMAN;REV__tr|E9PGK7|E9PGK7_HUMAN	REV__tr|C9JZQ8|C9JZQ8_HUMAN;REV__sp|O94759|TRPM2_HUMAN;REV__tr|E9PGK7|E9PGK7_HUMAN	1;1;1	1;1;1	1;1;1	tr|C9JZQ8|C9JZQ8_HUMAN Transient receptor potential cation channel subfamily M member 2 (Fragment) OS=Homo sapiens GN=TRPM2 PE=1 SV=8;sp|O94759|TRPM2_HUMAN Transient receptor potential cation channel subfamily M member 2 OS=Homo sapiens GN=TRPM2 PE=1 SV=2;	3	1	1	1	0	0	0	0	0	1	1	1	1	0	0	0	0	0	1	1	1	1	0	0	0	0	0	1	1	1	1	0	0	0	1627	143	143;1503;1553	1	-2
REV__tr|E7ESL7|E7ESL7_HUMAN;REV__tr|E9PHV5|E9PHV5_HUMAN;REV__sp|P28290|SSFA2_HUMAN	REV__tr|E7ESL7|E7ESL7_HUMAN;REV__tr|E9PHV5|E9PHV5_HUMAN;REV__sp|P28290|SSFA2_HUMAN	1;1;1	1;1;1	1;1;1	tr|E7ESL7|E7ESL7_HUMAN Sperm-specific antigen 2 OS=Homo sapiens GN=SSFA2 PE=1 SV=1;tr|E9PHV5|E9PHV5_HUMAN Sperm-specific antigen 2 OS=Homo sapiens GN=SSFA2 PE=1 SV=1;sp|P28290|SSFA2_HUMAN Sperm-specific antigen 2 OS=Homo sapiens GN=SSFA2 PE=1 SV=3	3	1	1	1	0	0	0	1	0	0	1	1	1	0	0	0	1	0	0	1	1	1	0	0	0	1	0	0	1	1	1	0	0	0	84592	768	768;1237;1259	88692	11802				By matching
REV__tr|E9PQC9|E9PQC9_HUMAN;REV__tr|H0YE58|H0YE58_HUMAN;REV__tr|H0YE72|H0YE72_HUMAN;REV__tr|E9PQZ1|E9PQZ1_HUMAN;REV__tr|E9PK01|E9PK01_HUMAN;REV__sp|P29692|EF1D_HUMAN;REV__tr|A0A087X1X7|A0A087X1X7_HUMAN;REV__tr|E9PRY8|E9PRY8_HUMAN	REV__tr|E9PQC9|E9PQC9_HUMAN;REV__tr|H0YE58|H0YE58_HUMAN;REV__tr|H0YE72|H0YE72_HUMAN;REV__tr|E9PQZ1|E9PQZ1_HUMAN;REV__tr|E9PK01|E9PK01_HUMAN;REV__sp|P29692|EF1D_HUMAN;REV__tr|A0A087X1X7|A0A087X1X7_HUMAN;REV__tr|E9PRY8|E9PRY8_HUMAN	1;1;1;1;1;1;1;1	1;1;1;1;1;1;1;1	1;1;1;1;1;1;1;1	tr|E9PQC9|E9PQC9_HUMAN Elongation factor 1-delta (Fragment) OS=Homo sapiens GN=EEF1D PE=1 SV=1;tr|H0YE58|H0YE58_HUMAN Elongation factor 1-delta (Fragment) OS=Homo sapiens GN=EEF1D PE=1 SV=1;tr|H0YE72|H0YE72_HUMAN Elongation factor 1-delta (Fragment) OS=Hom	8	1	1	1	0	1	1	1	1	1	1	1	1	0	1	1	1	1	1	1	1	1	0	1	1	1	1	1	1	1	1	0	0	0	39417	36	36;119;156;238;261;281;631;697	16488	18653		By matching	By matching	By matching	By MS/MS
REV__tr|H7C3X0|H7C3X0_HUMAN;REV__sp|O60502|OGA_HUMAN	REV__tr|H7C3X0|H7C3X0_HUMAN;REV__sp|O60502|OGA_HUMAN	1;1	1;1	1;1	tr|H7C3X0|H7C3X0_HUMAN Protein O-GlcNAcase (Fragment) OS=Homo sapiens GN=MGEA5 PE=1 SV=1;sp|O60502|OGA_HUMAN Protein O-GlcNAcase OS=Homo sapiens GN=MGEA5 PE=1 SV=2	2	1	1	1	0	0	0	0	0	0	0	1	0	0	0	0	0	0	0	0	1	0	0	0	0	0	0	0	0	1	0	0	0	0	29725	256	256;916	53354	13642
REV__tr|M0QXS2|M0QXS2_HUMAN;REV__sp|O00160|MYO1F_HUMAN	REV__tr|M0QXS2|M0QXS2_HUMAN;REV__sp|O00160|MYO1F_HUMAN	1;1	1;1	1;1	tr|M0QXS2|M0QXS2_HUMAN Snconventional myosin-If (Fragment) OS=Homo sapiens GN=MYO1F PE=1 SV=1;sp|O00160|MYO1F_HUMAN Snconventional myosin-If OS=Homo sapiens GN=MYO1F PE=1 SV=3	2	1	1	1	1	1	1	1	1	1	1	1	1	1	1	1	1	1	1	1	1	1	1	1	1	1	1	1	1	1	1	0	0	0	13206	118	118;1098	31422	1521	By matching	By MS/MS	By MS/MS	By matching	By MS/MS
REV__tr|M0QZZ9|M0QZZ9_HUMAN;REV__tr|M0R2S7|M0R2S7_HUMAN;REV__sp|Q8WXI7|MSC16_HUMAN	REV__tr|M0QZZ9|M0QZZ9_HUMAN;REV__tr|M0R2S7|M0R2S7_HUMAN;REV__sp|Q8WXI7|MSC16_HUMAN	1;1;1	1;1;1	1;1;1	tr|M0QZZ9|M0QZZ9_HUMAN Mucin-16 (Fragment) OS=Homo sapiens GN=MSC16 PE=1 SV=1;tr|M0R2S7|M0R2S7_HUMAN Mucin-16 (Fragment) OS=Homo sapiens GN=MSC16 PE=1 SV=1;sp|Q8WXI7|MSC16_HUMAN Mucin-16 OS=Homo sapiens GN=MSC16 PE=1 SV=3	3	1	1	1	0	1	1	1	1	1	1	1	1	0	1	1	1	1	1	1	1	1	0	1	1	1	1	1	1	1	1	0	0	0	13602	1224	1224;1330;14507	95659	11575		By matching	By matching	By MS/MS	By matching
REV__tr|M0R366|M0R366_HUMAN;REV__sp|Q9BTV5|FSD1_HUMAN	REV__tr|M0R366|M0R366_HUMAN;REV__sp|Q9BTV5|FSD1_HUMAN	1;1	1;1	1;1	tr|M0R366|M0R366_HUMAN Fibronectin type III and SPRY domain-containing protein 1 OS=Homo sapiens GN=FSD1 PE=1 SV=1;sp|Q9BTV5|FSD1_HUMAN Fibronectin type III and SPRY domain-containing protein 1 OS=Homo sapiens GN=FSD1 PE=1 SV=1	2	1	1	1	0	0	0	1	0	0	1	1	1	0	0	0	1	0	0	1	1	1	0	0	0	1	0	0	1	1	1	0	0	0	49193	437	437;496	82831	13011				By matching
REV__tr|Q5SWX9|Q5SWX9_HUMAN;REV__sp|P12270|TPR_HUMAN	REV__tr|Q5SWX9|Q5SWX9_HUMAN;REV__sp|P12270|TPR_HUMAN	1;1	1;1	1;1	tr|Q5SWX9|Q5SWX9_HUMAN Nucleoprotein TPR (Fragment) OS=Homo sapiens GN=TPR PE=1 SV=1;sp|P12270|TPR_HUMAN Nucleoprotein TPR OS=Homo sapiens GN=TPR PE=1 SV=3	2	1	1	1	0	1	1	1	1	1	1	1	1	0	1	1	1	1	1	1	1	1	0	1	1	1	1	1	1	1	1	0	0	0	16495	150	150;2363	45767	13686		By MS/MS	By MS/MS	By MS/MS	By MS/MS
REV__tr|Q86XA6|Q86XA6_HUMAN;REV__sp|P15291|B4GT1_HUMAN	REV__tr|Q86XA6|Q86XA6_HUMAN;REV__sp|P15291|B4GT1_HUMAN	1;1	1;1	1;1	tr|Q86XA6|Q86XA6_HUMAN B4GALT1 protein OS=Homo sapiens GN=B4GALT1 PE=1 SV=1;sp|P15291|B4GT1_HUMAN Beta-1,4-galactosyltransferase 1 OS=Homo sapiens GN=B4GALT1 PE=1 SV=5	2	1	1	1	0	1	0	1	1	1	1	1	1	0	1	0	1	1	1	1	1	1	0	1	0	1	1	1	1	1	1	0	0	0	24286	225	225;398	68234	13364		By MS/MS		By matching	By MS/MS
sp|O00451|GFRA2_HUMAN;tr|E5RGR6|E5RGR6_HUMAN	sp|O00451|GFRA2_HUMAN;tr|E5RGR6|E5RGR6_HUMAN	6;5	6;5	6;5	sp|O00451|GFRA2_HUMAN GDNF family receptor alpha-2 OS=Homo sapiens GN=GFRA2 PE=2 SV=2;tr|E5RGR6|E5RGR6_HUMAN GDNF family receptor alpha-2 (Fragment) OS=Homo sapiens GN=GFRA2 PE=1 SV=6	2	6	6	6	6	0	0	0	0	0	0	0	0	6	0	0	0	0	0	0	0	0	6	0	0	0	0	0	0	0	0	185	185	185	51543	464	464;264	0	34886	By MS/MS
sp|O75711|SCRG1_HUMAN	sp|O75711|SCRG1_HUMAN	1	1	1	sp|O75711|SCRG1_HUMAN Scrapie-responsive protein 1 OS=Homo sapiens GN=SCRG1 PE=1 SV=1	1	1	1	1	1	0	0	0	0	0	0	0	0	1	0	0	0	0	0	0	0	0	1	0	0	0	0	0	0	0	0	102	102	102	11081	98	98	95448	11428	By MS/MS
sp|O94772|LY6H_HUMAN	sp|O94772|LY6H_HUMAN	3	3	3	sp|O94772|LY6H_HUMAN Lymphocyte antigen 6H OS=Homo sapiens GN=LY6H PE=1 SV=1	1	3	3	3	3	0	0	0	0	0	0	0	0	3	0	0	0	0	0	0	0	0	3	0	0	0	0	0	0	0	0	171	171	171	14669	140	140	0	90858	By MS/MS
sp|O94910|AGRL1_HUMAN	sp|O94910|AGRL1_HUMAN	3	3	3	sp|O94910|AGRL1_HUMAN Adhesion G protein-coupled receptor L1 OS=Homo sapiens GN=ADGRL1 PE=1 SV=1	1	3	3	3	3	0	0	0	0	0	0	0	0	3	0	0	0	0	0	0	0	0	3	0	0	0	0	0	0	0	0	36	36	36	16271	1474	1474	0	6028	By MS/MS
sp|P01210|PENK_HUMAN;tr|E5RFR1|E5RFR1_HUMAN	sp|P01210|PENK_HUMAN	3;1	3;1	3;1	sp|P01210|PENK_HUMAN Proenkephalin-A OS=Homo sapiens GN=PENK PE=1 SV=1	2	3	3	3	3	0	0	0	0	0	0	0	0	3	0	0	0	0	0	0	0	0	3	0	0	0	0	0	0	0	0	191	191	191	30787	267	267;105	0	77259	By MS/MS
sp|P01303|NPY_HUMAN	sp|P01303|NPY_HUMAN	1	1	1	sp|P01303|NPY_HUMAN Pro-neuropeptide Y OS=Homo sapiens GN=NPY PE=1 SV=1	1	1	1	1	1	0	0	0	0	0	0	0	0	1	0	0	0	0	0	0	0	0	1	0	0	0	0	0	0	0	0	134	134	134	10851	97	97	84034	20352	By MS/MS
sp|P07108|ACBP_HUMAN	sp|P07108|ACBP_HUMAN	1	1	1	sp|P07108|ACBP_HUMAN Acyl-CoA-binding protein OS=Homo sapiens GN=DBI PE=1 SV=2	1	1	1	1	1	0	0	0	0	0	0	0	0	1	0	0	0	0	0	0	0	0	1	0	0	0	0	0	0	0	0	149	149	149	10044	87	87	23622	15321	By MS/MS
sp|P07711|CATL1_HUMAN;tr|Q5T8F0|Q5T8F0_HUMAN	sp|P07711|CATL1_HUMAN	3;1	3;1	3;1	sp|P07711|CATL1_HUMAN Cathepsin L1 OS=Homo sapiens GN=CTSL PE=1 SV=2	2	3	3	3	3	0	0	0	0	0	0	0	0	3	0	0	0	0	0	0	0	0	3	0	0	0	0	0	0	0	0	12	12	12	37564	333	333;225	0	85046	By MS/MS
sp|P08637|FCG3A_HUMAN;tr|H0Y755|H0Y755_HUMAN;tr|M9MML0|M9MML0_HUMAN;tr|C9JC71|C9JC71_HUMAN;tr|A0A087WZR4|A0A087WZR4_HUMAN;sp|O75015|FCG3B_HUMAN;tr|H0Y4S3|H0Y4S3_HUMAN;tr|M9MML6|M9MML6_HUMAN	sp|P08637|FCG3A_HUMAN;tr|H0Y755|H0Y755_HUMAN;tr|M9MML0|M9MML0_HUMAN;tr|C9JC71|C9JC71_HUMAN;tr|A0A087WZR4|A0A087WZR4_HUMAN;sp|O75015|FCG3B_HUMAN;tr|H0Y4S3|H0Y4S3_HUMAN;tr|M9MML6|M9MML6_HUMAN	2;2;2;1;1;1;1;1	2;2;2;1;1;1;1;1	2;2;2;1;1;1;1;1	sp|P08637|FCG3A_HUMAN Low affinity immunoglobulin gamma Fc region receptor III-A OS=Homo sapiens GN=FCGR3A PE=1 SV=2;tr|H0Y755|H0Y755_HUMAN Low affinity immunoglobulin gamma Fc region receptor III-A (Fragment) OS=Homo sapiens GN=FCGR3A PE=1 SV=1;tr|M9MML0|	8	2	2	2	2	0	0	0	0	0	0	0	0	2	0	0	0	0	0	0	0	0	2	0	0	0	0	0	0	0	0	91	91	91	29089	254	254;271;290;105;216;233;254;269	0	37982	By MS/MS
sp|P09486|SPRC_HUMAN;tr|F5GY03|F5GY03_HUMAN	sp|P09486|SPRC_HUMAN;tr|F5GY03|F5GY03_HUMAN	2;1	2;1	2;1	sp|P09486|SPRC_HUMAN SPARC OS=Homo sapiens GN=SPARC PE=1 SV=1;tr|F5GY03|F5GY03_HUMAN SPARC (Fragment) OS=Homo sapiens GN=SPARC PE=1 SV=1	2	2	2	2	2	0	0	0	0	0	0	0	0	2	0	0	0	0	0	0	0	0	2	0	0	0	0	0	0	0	0	86	86	86	34632	303	303;149	0	28402	By MS/MS
sp|P16035|TIMP2_HUMAN;tr|B4DFW2|B4DFW2_HUMAN;tr|K7EIX4|K7EIX4_HUMAN	sp|P16035|TIMP2_HUMAN;tr|B4DFW2|B4DFW2_HUMAN	5;3;1	5;3;1	5;3;1	sp|P16035|TIMP2_HUMAN Metalloproteinase inhibitor 2 OS=Homo sapiens GN=TIMP2 PE=1 SV=2;tr|B4DFW2|B4DFW2_HUMAN Metalloproteinase inhibitor 2 OS=Homo sapiens GN=TIMP2 PE=1 SV=1	3	5	5	5	5	0	0	0	0	0	0	0	0	5	0	0	0	0	0	0	0	0	5	0	0	0	0	0	0	0	0	332	332	332	24399	220	220;143;109	0	17472	By MS/MS
sp|P18065|IBP2_HUMAN;tr|C9JMY1|C9JMY1_HUMAN	sp|P18065|IBP2_HUMAN	8;3	8;3	8;3	sp|P18065|IBP2_HUMAN Insulin-like growth factor-binding protein 2 OS=Homo sapiens GN=IGFBP2 PE=1 SV=2	2	8	8	8	8	0	0	0	0	0	0	0	0	8	0	0	0	0	0	0	0	0	8	0	0	0	0	0	0	0	0	354	354	354	34814	325	325;181	0	21301	By MS/MS
sp|P19022|CADH2_HUMAN;tr|C9J8J8|C9J8J8_HUMAN	sp|P19022|CADH2_HUMAN;tr|C9J8J8|C9J8J8_HUMAN	4;2	4;2	4;2	sp|P19022|CADH2_HUMAN Cadherin-2 OS=Homo sapiens GN=CDH2 PE=1 SV=4;tr|C9J8J8|C9J8J8_HUMAN Cadherin-2 (Fragment) OS=Homo sapiens GN=CDH2 PE=1 SV=1	2	4	4	4	4	0	0	0	0	0	0	0	0	4	0	0	0	0	0	0	0	0	4	0	0	0	0	0	0	0	0	99	99	99	99808	906	906;191	0	22552	By MS/MS
sp|P19320|VCAM1_HUMAN;tr|E9PDD2|E9PDD2_HUMAN	sp|P19320|VCAM1_HUMAN;tr|E9PDD2|E9PDD2_HUMAN	2;1	2;1	2;1	sp|P19320|VCAM1_HUMAN Vascular cell adhesion protein 1 OS=Homo sapiens GN=VCAM1 PE=1 SV=1;tr|E9PDD2|E9PDD2_HUMAN Vascular cell adhesion protein 1 OS=Homo sapiens GN=VCAM1 PE=1 SV=1	2	2	2	2	2	0	0	0	0	0	0	0	0	2	0	0	0	0	0	0	0	0	2	0	0	0	0	0	0	0	0	38	38	38	81275	739	739;540	0	5969	By MS/MS
sp|P20472|PRVA_HUMAN;tr|B1AH72|B1AH72_HUMAN;tr|B8ZZ19|B8ZZ19_HUMAN	sp|P20472|PRVA_HUMAN;tr|B1AH72|B1AH72_HUMAN;tr|B8ZZ19|B8ZZ19_HUMAN	2;1;1	2;1;1	2;1;1	sp|P20472|PRVA_HUMAN Parvalbumin alpha OS=Homo sapiens GN=PVALB PE=1 SV=2;tr|B1AH72|B1AH72_HUMAN Parvalbumin alpha OS=Homo sapiens GN=PVALB PE=1 SV=1;tr|B8ZZ19|B8ZZ19_HUMAN Parvalbumin alpha (Fragment) OS=Homo sapiens GN=PVALB PE=1 SV=1	3	2	2	2	2	0	0	0	0	0	0	0	0	2	0	0	0	0	0	0	0	0	2	0	0	0	0	0	0	0	0	355	355	355	12059	110	110;78;101	0	39098	By MS/MS
sp|P23470|PTPRG_HUMAN	sp|P23470|PTPRG_HUMAN	1	1	1	sp|P23470|PTPRG_HUMAN Receptor-type tyrosine-protein phosphatase gamma OS=Homo sapiens GN=PTPRG PE=1 SV=4	1	1	1	1	1	0	0	0	0	0	0	0	0	1	0	0	0	0	0	0	0	0	1	0	0	0	0	0	0	0	0	9	9	9	162	1445	1445	0	26504	By MS/MS
sp|P32004|L1CAM_HUMAN	sp|P32004|L1CAM_HUMAN	2	2	2	sp|P32004|L1CAM_HUMAN Neural cell adhesion molecule L1 OS=Homo sapiens GN=L1CAM PE=1 SV=2	1	2	2	2	2	0	0	0	0	0	0	0	0	2	0	0	0	0	0	0	0	0	2	0	0	0	0	0	0	0	0	29	29	29	140	1257	1257	0	23084	By MS/MS
sp|P34096|RNAS4_HUMAN	sp|P34096|RNAS4_HUMAN	2	2	2	sp|P34096|RNAS4_HUMAN Ribonuclease 4 OS=Homo sapiens GN=RNASE4 PE=1 SV=3	1	2	2	2	2	0	0	0	0	0	0	0	0	2	0	0	0	0	0	0	0	0	2	0	0	0	0	0	0	0	0	122	122	122	1684	147	147	0	28892	By MS/MS
sp|P48745|NOV_HUMAN	sp|P48745|NOV_HUMAN	2	2	2	sp|P48745|NOV_HUMAN Protein NOV homolog OS=Homo sapiens GN=NOV PE=1 SV=1	1	2	2	2	2	0	0	0	0	0	0	0	0	2	0	0	0	0	0	0	0	0	2	0	0	0	0	0	0	0	0	84	84	84	39162	357	357	0	17571	By MS/MS
sp|P52799|EFNB2_HUMAN	sp|P52799|EFNB2_HUMAN	1	1	1	sp|P52799|EFNB2_HUMAN Ephrin-B2 OS=Homo sapiens GN=EFNB2 PE=1 SV=1	1	1	1	1	1	0	0	0	0	0	0	0	0	1	0	0	0	0	0	0	0	0	1	0	0	0	0	0	0	0	0	69	69	69	36923	333	333	31274	14958	By MS/MS
sp|P55290|CAD13_HUMAN	sp|P55290|CAD13_HUMAN	5	5	5	sp|P55290|CAD13_HUMAN Cadherin-13 OS=Homo sapiens GN=CDH13 PE=1 SV=1	1	5	5	5	5	0	0	0	0	0	0	0	0	5	0	0	0	0	0	0	0	0	5	0	0	0	0	0	0	0	0	81	81	81	78286	713	713	0	10108	By MS/MS
sp|P55291|CAD15_HUMAN	sp|P55291|CAD15_HUMAN	1	1	1	sp|P55291|CAD15_HUMAN Cadherin-15 OS=Homo sapiens GN=CDH15 PE=1 SV=1	1	1	1	1	1	0	0	0	0	0	0	0	0	1	0	0	0	0	0	0	0	0	1	0	0	0	0	0	0	0	0	18	18	18	88915	814	814	67925	13194	By MS/MS
sp|P62854|RS26_HUMAN;sp|Q5JNZ5|RS26L_HUMAN	sp|P62854|RS26_HUMAN;sp|Q5JNZ5|RS26L_HUMAN	2;1	2;1	2;1	sp|P62854|RS26_HUMAN 40S ribosomal protein S26 OS=Homo sapiens GN=RPS26 PE=1 SV=3;sp|Q5JNZ5|RS26L_HUMAN Putative 40S ribosomal protein S26-like 1 OS=Homo sapiens GN=RPS26P11 PE=5 SV=1	2	2	2	2	2	0	0	0	0	0	0	0	0	2	0	0	0	0	0	0	0	0	2	0	0	0	0	0	0	0	0	209	209	209	13015	115	115;115	0	1738	By MS/MS
sp|Q08174|PCDH1_HUMAN	sp|Q08174|PCDH1_HUMAN	2	2	2	sp|Q08174|PCDH1_HUMAN Protocadherin-1 OS=Homo sapiens GN=PCDH1 PE=1 SV=2	1	2	2	2	2	0	0	0	0	0	0	0	0	2	0	0	0	0	0	0	0	0	2	0	0	0	0	0	0	0	0	33	33	33	11474	1060	1060	0	43829	By MS/MS
sp|Q08ET2|SIG14_HUMAN	sp|Q08ET2|SIG14_HUMAN	1	1	1	sp|Q08ET2|SIG14_HUMAN Sialic acid-binding Ig-like lectin 14 OS=Homo sapiens GN=SIGLEC14 PE=1 SV=1	1	1	1	1	1	0	0	0	0	0	0	0	0	1	0	0	0	0	0	0	0	0	1	0	0	0	0	0	0	0	0	53	53	53	4397	396	396	0	10571	By MS/MS
sp|Q13641|TPBG_HUMAN	sp|Q13641|TPBG_HUMAN	1	1	1	sp|Q13641|TPBG_HUMAN Trophoblast glycoprotein OS=Homo sapiens GN=TPBG PE=1 SV=1	1	1	1	1	1	0	0	0	0	0	0	0	0	1	0	0	0	0	0	0	0	0	1	0	0	0	0	0	0	0	0	45	45	45	46031	420	420	24671	18322	By MS/MS
sp|Q14982|OPCM_HUMAN	sp|Q14982|OPCM_HUMAN	5	5	5	sp|Q14982|OPCM_HUMAN Opioid-binding protein/cell adhesion molecule OS=Homo sapiens GN=OPCML PE=1 SV=1	1	5	5	5	5	0	0	0	0	0	0	0	0	5	0	0	0	0	0	0	0	0	5	0	0	0	0	0	0	0	0	186	186	186	38007	345	345	0	15619	By MS/MS
sp|Q15223|NECT1_HUMAN	sp|Q15223|NECT1_HUMAN	3	3	3	sp|Q15223|NECT1_HUMAN Nectin-1 OS=Homo sapiens GN=NECTIN1 PE=1 SV=3	1	3	3	3	3	0	0	0	0	0	0	0	0	3	0	0	0	0	0	0	0	0	3	0	0	0	0	0	0	0	0	95	95	95	57157	517	517	0	57827	By MS/MS
sp|Q16270|IBP7_HUMAN	sp|Q16270|IBP7_HUMAN	9	9	9	sp|Q16270|IBP7_HUMAN Insulin-like growth factor-binding protein 7 OS=Homo sapiens GN=IGFBP7 PE=1 SV=1	1	9	9	9	9	0	0	0	0	0	0	0	0	9	0	0	0	0	0	0	0	0	9	0	0	0	0	0	0	0	0	344	344	344	2913	282	282	0	37793	By MS/MS
sp|Q7Z3B1|NEGR1_HUMAN	sp|Q7Z3B1|NEGR1_HUMAN	7	7	7	sp|Q7Z3B1|NEGR1_HUMAN Neuronal growth regulator 1 OS=Homo sapiens GN=NEGR1 PE=1 SV=3	1	7	7	7	7	0	0	0	0	0	0	0	0	7	0	0	0	0	0	0	0	0	7	0	0	0	0	0	0	0	0	195	195	195	38719	354	354	0	3617	By MS/MS
sp|Q8N126|CADM3_HUMAN;tr|A0A0C4DG09|A0A0C4DG09_HUMAN	sp|Q8N126|CADM3_HUMAN;tr|A0A0C4DG09|A0A0C4DG09_HUMAN	5;3	5;3	5;3	sp|Q8N126|CADM3_HUMAN Cell adhesion molecule 3 OS=Homo sapiens GN=CADM3 PE=1 SV=1;tr|A0A0C4DG09|A0A0C4DG09_HUMAN Cell adhesion molecule 3 (Fragment) OS=Homo sapiens GN=CADM3 PE=1 SV=1	2	5	5	5	5	0	0	0	0	0	0	0	0	5	0	0	0	0	0	0	0	0	5	0	0	0	0	0	0	0	0	156	156	156	43299	398	398;234	0	71513	By MS/MS
sp|Q8N3J6|CADM2_HUMAN	sp|Q8N3J6|CADM2_HUMAN	4	4	4	sp|Q8N3J6|CADM2_HUMAN Cell adhesion molecule 2 OS=Homo sapiens GN=CADM2 PE=2 SV=1	1	4	4	4	4	0	0	0	0	0	0	0	0	4	0	0	0	0	0	0	0	0	4	0	0	0	0	0	0	0	0	175	175	175	47553	435	435	0	39762	By MS/MS
sp|Q8TAG5|VTM2A_HUMAN;tr|F8W8J5|F8W8J5_HUMAN;tr|B5MCX6|B5MCX6_HUMAN	sp|Q8TAG5|VTM2A_HUMAN;tr|F8W8J5|F8W8J5_HUMAN;tr|B5MCX6|B5MCX6_HUMAN	2;2;2	2;2;2	2;2;2	sp|Q8TAG5|VTM2A_HUMAN V-set and transmembrane domain-containing protein 2A OS=Homo sapiens GN=VSTM2A PE=1 SV=3;tr|F8W8J5|F8W8J5_HUMAN V-set and transmembrane domain-containing protein 2A OS=Homo sapiens GN=VSTM2A PE=1 SV=1;tr|B5MCX6|B5MCX6_HUMAN V-set and	3	2	2	2	2	0	0	0	0	0	0	0	0	2	0	0	0	0	0	0	0	0	2	0	0	0	0	0	0	0	0	14	14	14	25833	236	236;240;309	0	97243	By MS/MS
sp|Q8TES8|WFKN2_HUMAN	sp|Q8TES8|WFKN2_HUMAN	1	1	1	sp|Q8TES8|WFKN2_HUMAN WAP, Kazal, immunoglobulin, Kunitz and NTR domain-containing protein 2 OS=Homo sapiens GN=WFIKKN2 PE=1 SV=1	1	1	1	1	1	0	0	0	0	0	0	0	0	1	0	0	0	0	0	0	0	0	1	0	0	0	0	0	0	0	0	42	42	42	63941	576	576	0	37149	By MS/MS
sp|Q8WVQ1|CANT1_HUMAN;tr|K7EN15|K7EN15_HUMAN	sp|Q8WVQ1|CANT1_HUMAN;tr|K7EN15|K7EN15_HUMAN	2;1	2;1	2;1	sp|Q8WVQ1|CANT1_HUMAN Soluble calcium-activated nucleotidase 1 OS=Homo sapiens GN=CANT1 PE=1 SV=1;tr|K7EN15|K7EN15_HUMAN Soluble calcium-activated nucleotidase 1 OS=Homo sapiens GN=CANT1 PE=1 SV=1	2	2	2	2	2	0	0	0	0	0	0	0	0	2	0	0	0	0	0	0	0	0	2	0	0	0	0	0	0	0	0	62	62	62	44839	401	401;264	23753	1549	By MS/MS
sp|Q92932|PTPR2_HUMAN;tr|A0A0J9YWV3|A0A0J9YWV3_HUMAN	sp|Q92932|PTPR2_HUMAN;tr|A0A0J9YWV3|A0A0J9YWV3_HUMAN	2;1	2;1	2;1	sp|Q92932|PTPR2_HUMAN Receptor-type tyrosine-protein phosphatase N2 OS=Homo sapiens GN=PTPRN2 PE=1 SV=2;tr|A0A0J9YWV3|A0A0J9YWV3_HUMAN Receptor-type tyrosine-protein phosphatase N2 (Fragment) OS=Homo sapiens GN=PTPRN2 PE=1 SV=1	2	2	2	2	2	0	0	0	0	0	0	0	0	2	0	0	0	0	0	0	0	0	2	0	0	0	0	0	0	0	0	35	35	35	11127	1015	1015;38	0	44068	By MS/MS
sp|Q96AP7|ESAM_HUMAN;tr|F8WDW9|F8WDW9_HUMAN;tr|C9JIE7|C9JIE7_HUMAN	sp|Q96AP7|ESAM_HUMAN;tr|F8WDW9|F8WDW9_HUMAN;tr|C9JIE7|C9JIE7_HUMAN	3;3;2	3;3;2	3;3;2	sp|Q96AP7|ESAM_HUMAN Endothelial cell-selective adhesion molecule OS=Homo sapiens GN=ESAM PE=1 SV=1;tr|F8WDW9|F8WDW9_HUMAN Endothelial cell-selective adhesion molecule OS=Homo sapiens GN=ESAM PE=1 SV=1;tr|C9JIE7|C9JIE7_HUMAN Endothelial cell-selective adhe	3	3	3	3	3	0	0	0	0	0	0	0	0	3	0	0	0	0	0	0	0	0	3	0	0	0	0	0	0	0	0	133	133	133	41176	390	390;245;148	0	74608	By MS/MS
sp|Q96FE5|LIGO1_HUMAN;tr|H3BN48|H3BN48_HUMAN;tr|H3BMN3|H3BMN3_HUMAN;tr|H3BQ49|H3BQ49_HUMAN;tr|H0YMX3|H0YMX3_HUMAN	sp|Q96FE5|LIGO1_HUMAN;tr|H3BN48|H3BN48_HUMAN;tr|H3BMN3|H3BMN3_HUMAN;tr|H3BQ49|H3BQ49_HUMAN;tr|H0YMX3|H0YMX3_HUMAN	2;1;1;1;1	2;1;1;1;1	2;1;1;1;1	sp|Q96FE5|LIGO1_HUMAN Leucine-rich repeat and immunoglobulin-like domain-containing nogo receptor-interacting protein 1 OS=Homo sapiens GN=LINGO1 PE=1 SV=2;tr|H3BN48|H3BN48_HUMAN Leucine-rich repeat and immunoglobulin-like domain-containing nogo receptor-i	5	2	2	2	2	0	0	0	0	0	0	0	0	2	0	0	0	0	0	0	0	0	2	0	0	0	0	0	0	0	0	4	4	4	69875	620	620;72;125;178;326	24712	18536	By MS/MS
sp|Q96KG7|MEG10_HUMAN	sp|Q96KG7|MEG10_HUMAN	1	1	1	sp|Q96KG7|MEG10_HUMAN Multiple epidermal growth factor-like domains protein 10 OS=Homo sapiens GN=MEGF10 PE=1 SV=1	1	1	1	1	1	0	0	0	0	0	0	0	0	1	0	0	0	0	0	0	0	0	1	0	0	0	0	0	0	0	0	9	9	9	1222	1140	1140	38314	13975	By MS/MS
sp|Q96S96|PEBP4_HUMAN	sp|Q96S96|PEBP4_HUMAN	2	2	2	sp|Q96S96|PEBP4_HUMAN Phosphatidylethanolamine-binding protein 4 OS=Homo sapiens GN=PEBP4 PE=1 SV=3	1	2	2	2	2	0	0	0	0	0	0	0	0	2	0	0	0	0	0	0	0	0	2	0	0	0	0	0	0	0	0	167	167	167	25733	227	227	0	23484	By MS/MS
sp|Q9BS40|CRDL1_HUMAN	sp|Q9BS40|CRDL1_HUMAN	1	1	1	sp|Q9BS40|CRDL1_HUMAN Chordin-like protein 1 OS=Homo sapiens GN=CHRDL1 PE=1 SV=1	1	1	1	1	1	0	0	0	0	0	0	0	0	1	0	0	0	0	0	0	0	0	1	0	0	0	0	0	0	0	0	33	33	33	51167	450	450	0	44388	By MS/MS
sp|Q9H2A7|CXL16_HUMAN	sp|Q9H2A7|CXL16_HUMAN	1	1	1	sp|Q9H2A7|CXL16_HUMAN C-X-C motif chemokine 16 OS=Homo sapiens GN=CXCL16 PE=2 SV=4	1	1	1	1	1	0	0	0	0	0	0	0	0	1	0	0	0	0	0	0	0	0	1	0	0	0	0	0	0	0	0	55	55	55	27578	254	254	0	23191	By MS/MS
sp|Q9SBR2|CATZ_HUMAN	sp|Q9SBR2|CATZ_HUMAN	2	2	2	sp|Q9SBR2|CATZ_HUMAN Cathepsin Z OS=Homo sapiens GN=CTSZ PE=1 SV=1	1	2	2	2	2	0	0	0	0	0	0	0	0	2	0	0	0	0	0	0	0	0	2	0	0	0	0	0	0	0	0	96	96	96	33868	303	303	0	29853	By MS/MS
sp|Q9SHI8|ATS1_HUMAN	sp|Q9SHI8|ATS1_HUMAN	2	2	2	sp|Q9SHI8|ATS1_HUMAN A disintegrin and metalloproteinase with thrombospondin motifs 1 OS=Homo sapiens GN=ADAMTS1 PE=1 SV=4	1	2	2	2	2	0	0	0	0	0	0	0	0	2	0	0	0	0	0	0	0	0	2	0	0	0	0	0	0	0	0	53	53	53	10536	967	967	0	33617	By MS/MS
sp|Q9SJJ9|GNPTG_HUMAN	sp|Q9SJJ9|GNPTG_HUMAN	1	1	1	sp|Q9SJJ9|GNPTG_HUMAN N-acetylglucosamine-1-phosphotransferase subunit gamma OS=Homo sapiens GN=GNPTG PE=1 SV=1	1	1	1	1	1	0	0	0	0	0	0	0	0	1	0	0	0	0	0	0	0	0	1	0	0	0	0	0	0	0	0	69	69	69	33973	305	305	0	61406	By MS/MS
sp|Q9SMF0|ICAM5_HUMAN	sp|Q9SMF0|ICAM5_HUMAN	4	4	4	sp|Q9SMF0|ICAM5_HUMAN Intercellular adhesion molecule 5 OS=Homo sapiens GN=ICAM5 PE=1 SV=3	1	4	4	4	4	0	0	0	0	0	0	0	0	4	0	0	0	0	0	0	0	0	4	0	0	0	0	0	0	0	0	58	58	58	97115	924	924	0	7204	By MS/MS
sp|Q9SQ52|CNTN6_HUMAN;tr|F8WD58|F8WD58_HUMAN;sp|Q8IWV2|CNTN4_HUMAN	sp|Q9SQ52|CNTN6_HUMAN;tr|F8WD58|F8WD58_HUMAN;sp|Q8IWV2|CNTN4_HUMAN	2;1;1	2;1;1	2;1;1	sp|Q9SQ52|CNTN6_HUMAN Contactin-6 OS=Homo sapiens GN=CNTN6 PE=1 SV=1;tr|F8WD58|F8WD58_HUMAN Contactin-4 OS=Homo sapiens GN=CNTN4 PE=1 SV=1;sp|Q8IWV2|CNTN4_HUMAN Contactin-4 OS=Homo sapiens GN=CNTN4 PE=1 SV=1	3	2	2	2	2	0	0	0	0	0	0	0	0	2	0	0	0	0	0	0	0	0	2	0	0	0	0	0	0	0	0	24	24	24	11395	1028	1028;232;1026	0	24136	By MS/MS
sp|Q9Y2I2|NTNG1_HUMAN	sp|Q9Y2I2|NTNG1_HUMAN	1	1	1	sp|Q9Y2I2|NTNG1_HUMAN Netrin-G1 OS=Homo sapiens GN=NTNG1 PE=1 SV=3	1	1	1	1	1	0	0	0	0	0	0	0	0	1	0	0	0	0	0	0	0	0	1	0	0	0	0	0	0	0	0	26	26	26	6054	539	539	0	23813	By MS/MS
sp|Q9Y5Y7|LYVE1_HUMAN	sp|Q9Y5Y7|LYVE1_HUMAN	1	1	1	sp|Q9Y5Y7|LYVE1_HUMAN Lymphatic vessel endothelial hyaluronic acid receptor 1 OS=Homo sapiens GN=LYVE1 PE=1 SV=2	1	1	1	1	1	0	0	0	0	0	0	0	0	1	0	0	0	0	0	0	0	0	1	0	0	0	0	0	0	0	0	53	53	53	35213	322	322	31008	1463	By MS/MS
tr|A0A087WY21|A0A087WY21_HUMAN;tr|A0A0A0MR25|A0A0A0MR25_HUMAN;sp|P21802|FGFR2_HUMAN	tr|A0A087WY21|A0A087WY21_HUMAN;tr|A0A0A0MR25|A0A0A0MR25_HUMAN;sp|P21802|FGFR2_HUMAN	2;2;2	2;2;2	2;2;2	tr|A0A087WY21|A0A087WY21_HUMAN Fibroblast growth factor receptor 2 (Fragment) OS=Homo sapiens GN=FGFR2 PE=1 SV=1;tr|A0A0A0MR25|A0A0A0MR25_HUMAN Fibroblast growth factor receptor OS=Homo sapiens GN=FGFR2 PE=1 SV=1;sp|P21802|FGFR2_HUMAN Fibroblast growth fac	3	2	2	2	2	0	0	0	0	0	0	0	0	2	0	0	0	0	0	0	0	0	2	0	0	0	0	0	0	0	0	176	176	176	14735	136	136;821;821	0	27731	By MS/MS
tr|A0A0A0MSC4|A0A0A0MSC4_HUMAN;tr|H7BYW6|H7BYW6_HUMAN;sp|P04085|PDGFA_HUMAN	tr|A0A0A0MSC4|A0A0A0MSC4_HUMAN;tr|H7BYW6|H7BYW6_HUMAN;sp|P04085|PDGFA_HUMAN	1;1;1	1;1;1	1;1;1	tr|A0A0A0MSC4|A0A0A0MSC4_HUMAN Platelet-derived growth factor subunit A (Fragment) OS=Homo sapiens GN=PDGFA PE=1 SV=1;tr|H7BYW6|H7BYW6_HUMAN Platelet-derived growth factor subunit A (Fragment) OS=Homo sapiens GN=PDGFA PE=1 SV=2;sp|P04085|PDGFA_HUMAN Platel	3	1	1	1	1	0	0	0	0	0	0	0	0	1	0	0	0	0	0	0	0	0	1	0	0	0	0	0	0	0	0	209	209	209	97552	86	86;205;211	0	30127	By MS/MS
tr|C1KBH7|C1KBH7_HUMAN;sp|P11362|FGFR1_HUMAN;tr|B5A958|B5A958_HUMAN;tr|E9PNM3|E9PNM3_HUMAN;tr|E7ES09|E7ES09_HUMAN;tr|E9PN14|E9PN14_HUMAN;tr|C9J205|C9J205_HUMAN;tr|E9PKV7|E9PKV7_HUMAN;tr|E9PKF2|E9PKF2_HUMAN	tr|C1KBH7|C1KBH7_HUMAN;sp|P11362|FGFR1_HUMAN;tr|B5A958|B5A958_HUMAN;tr|E9PNM3|E9PNM3_HUMAN;tr|E7ES09|E7ES09_HUMAN;tr|E9PN14|E9PN14_HUMAN	4;4;3;3;3;2;1;1;1	4;4;3;3;3;2;1;1;1	4;4;3;3;3;2;1;1;1	tr|C1KBH7|C1KBH7_HUMAN Fibroblast growth factor receptor 1 OS=Homo sapiens GN=FGFR1 PE=1 SV=1;sp|P11362|FGFR1_HUMAN Fibroblast growth factor receptor 1 OS=Homo sapiens GN=FGFR1 PE=1 SV=3;tr|B5A958|B5A958_HUMAN Fibroblast growth factor receptor 1 OS=Homo sa	9	4	4	4	4	0	0	0	0	0	0	0	0	4	0	0	0	0	0	0	0	0	4	0	0	0	0	0	0	0	0	142	142	142	40728	367	367;822;228;298;733;139;106;142;145	0	22803	By MS/MS
tr|C9J8S2|C9J8S2_HUMAN;sp|Q99969|RARR2_HUMAN	tr|C9J8S2|C9J8S2_HUMAN;sp|Q99969|RARR2_HUMAN	2;2	2;2	2;2	tr|C9J8S2|C9J8S2_HUMAN Retinoic acid receptor responder protein 2 (Fragment) OS=Homo sapiens GN=RARRES2 PE=1 SV=1;sp|Q99969|RARR2_HUMAN Retinoic acid receptor responder protein 2 OS=Homo sapiens GN=RARRES2 PE=1 SV=1	2	2	2	2	2	0	0	0	0	0	0	0	0	2	0	0	0	0	0	0	0	0	2	0	0	0	0	0	0	0	0	145	145	145	17813	159	159;163	0	46267	By MS/MS
tr|D6RF86|D6RF86_HUMAN;sp|P55285|CADH6_HUMAN	tr|D6RF86|D6RF86_HUMAN;sp|P55285|CADH6_HUMAN	1;1	1;1	1;1	tr|D6RF86|D6RF86_HUMAN Cadherin-6 OS=Homo sapiens GN=CDH6 PE=1 SV=1;sp|P55285|CADH6_HUMAN Cadherin-6 OS=Homo sapiens GN=CDH6 PE=1 SV=1	2	1	1	1	1	0	0	0	0	0	0	0	0	1	0	0	0	0	0	0	0	0	1	0	0	0	0	0	0	0	0	23	23	23	67402	608	608;790	31348	15048	By MS/MS
tr|D6RHI9|D6RHI9_HUMAN;sp|O00584|RNT2_HUMAN;tr|A0A087WZM2|A0A087WZM2_HUMAN;tr|J3QQ64|J3QQ64_HUMAN;tr|H0YAE9|H0YAE9_HUMAN;tr|D6REQ6|D6REQ6_HUMAN;tr|A0A087WWI1|A0A087WWI1_HUMAN	tr|D6RHI9|D6RHI9_HUMAN;sp|O00584|RNT2_HUMAN;tr|A0A087WZM2|A0A087WZM2_HUMAN;tr|J3QQ64|J3QQ64_HUMAN;tr|H0YAE9|H0YAE9_HUMAN;tr|D6REQ6|D6REQ6_HUMAN;tr|A0A087WWI1|A0A087WWI1_HUMAN	2;2;2;1;1;1;1	2;2;2;1;1;1;1	2;2;2;1;1;1;1	tr|D6RHI9|D6RHI9_HUMAN Ribonuclease T2 (Fragment) OS=Homo sapiens GN=RNASET2 PE=1 SV=8;sp|O00584|RNT2_HUMAN Ribonuclease T2 OS=Homo sapiens GN=RNASET2 PE=1 SV=2;tr|A0A087WZM2|A0A087WZM2_HUMAN Ribonuclease T2 OS=Homo sapiens GN=RNASET2 PE=1 SV=1;tr|J3QQ64|J	7	2	2	2	2	0	0	0	0	0	0	0	0	2	0	0	0	0	0	0	0	0	2	0	0	0	0	0	0	0	0	138	138	138	29114	253	253;256;306;71;185;218;238	0	63161	By MS/MS
tr|D6RJG0|D6RJG0_HUMAN;sp|Q9Y6N8|CAD10_HUMAN	tr|D6RJG0|D6RJG0_HUMAN;sp|Q9Y6N8|CAD10_HUMAN	1;1	1;1	1;1	tr|D6RJG0|D6RJG0_HUMAN Cadherin-10 OS=Homo sapiens GN=CDH10 PE=1 SV=1;sp|Q9Y6N8|CAD10_HUMAN Cadherin-10 OS=Homo sapiens GN=CDH10 PE=1 SV=2	2	1	1	1	1	0	0	0	0	0	0	0	0	1	0	0	0	0	0	0	0	0	1	0	0	0	0	0	0	0	0	34	34	34	49317	436	436;788	88496	11685	By MS/MS
tr|E5RHN3|E5RHN3_HUMAN;sp|Q8TDQ0|HAVR2_HUMAN	tr|E5RHN3|E5RHN3_HUMAN;sp|Q8TDQ0|HAVR2_HUMAN	1;1	1;1	1;1	tr|E5RHN3|E5RHN3_HUMAN Hepatitis A virus cellular receptor 2 OS=Homo sapiens GN=HAVCR2 PE=1 SV=1;sp|Q8TDQ0|HAVR2_HUMAN Hepatitis A virus cellular receptor 2 OS=Homo sapiens GN=HAVCR2 PE=1 SV=3	2	1	1	1	1	0	0	0	0	0	0	0	0	1	0	0	0	0	0	0	0	0	1	0	0	0	0	0	0	0	0	51	51	51	3033	273	273;301	0	21388	By MS/MS
tr|E7EQM8|E7EQM8_HUMAN;sp|P43146|DCC_HUMAN;tr|J3QLT8|J3QLT8_HUMAN;tr|H0Y2Q5|H0Y2Q5_HUMAN	tr|E7EQM8|E7EQM8_HUMAN;sp|P43146|DCC_HUMAN;tr|J3QLT8|J3QLT8_HUMAN;tr|H0Y2Q5|H0Y2Q5_HUMAN	2;2;1;1	2;2;1;1	2;2;1;1	tr|E7EQM8|E7EQM8_HUMAN Netrin receptor DCC OS=Homo sapiens GN=DCC PE=1 SV=2;sp|P43146|DCC_HUMAN Netrin receptor DCC OS=Homo sapiens GN=DCC PE=1 SV=2;tr|J3QLT8|J3QLT8_HUMAN Netrin receptor DCC (Fragment) OS=Homo sapiens GN=DCC PE=1 SV=1;tr|H0Y2Q5|H0Y2Q5_HUM	4	2	2	2	2	0	0	0	0	0	0	0	0	2	0	0	0	0	0	0	0	0	2	0	0	0	0	0	0	0	0	18	18	18	15581	1424	1424;1447;181;772	0	23507	By MS/MS
tr|E9PKY4|E9PKY4_HUMAN;sp|Q03167|TGBR3_HUMAN	tr|E9PKY4|E9PKY4_HUMAN;sp|Q03167|TGBR3_HUMAN	1;1	1;1	1;1	tr|E9PKY4|E9PKY4_HUMAN Transforming growth factor beta receptor type 3 OS=Homo sapiens GN=TGFBR3 PE=1 SV=1;sp|Q03167|TGBR3_HUMAN Transforming growth factor beta receptor type 3 OS=Homo sapiens GN=TGFBR3 PE=1 SV=3	2	1	1	1	1	0	0	0	0	0	0	0	0	1	0	0	0	0	0	0	0	0	1	0	0	0	0	0	0	0	0	169	169	169	92876	89	89;851	94891	11111	By MS/MS
tr|F2Z388|F2Z388_HUMAN;sp|P42766|RL35_HUMAN	tr|F2Z388|F2Z388_HUMAN;sp|P42766|RL35_HUMAN	1;1	1;1	1;1	tr|F2Z388|F2Z388_HUMAN 60S ribosomal protein L35 OS=Homo sapiens GN=RPL35 PE=1 SV=1;sp|P42766|RL35_HUMAN 60S ribosomal protein L35 OS=Homo sapiens GN=RPL35 PE=1 SV=2	2	1	1	1	1	0	0	0	0	0	0	0	0	1	0	0	0	0	0	0	0	0	1	0	0	0	0	0	0	0	0	146	146	146	10645	96	96;123	2381	15593	By MS/MS
tr|F5H6G8|F5H6G8_HUMAN;sp|Q9H8J5|MANS1_HUMAN	tr|F5H6G8|F5H6G8_HUMAN;sp|Q9H8J5|MANS1_HUMAN	1;1	1;1	1;1	tr|F5H6G8|F5H6G8_HUMAN MANSC domain-containing protein 1 (Fragment) OS=Homo sapiens GN=MANSC1 PE=1 SV=1;sp|Q9H8J5|MANS1_HUMAN MANSC domain-containing protein 1 OS=Homo sapiens GN=MANSC1 PE=2 SV=1	2	1	1	1	1	0	0	0	0	0	0	0	0	1	0	0	0	0	0	0	0	0	1	0	0	0	0	0	0	0	0	263	263	263	62572	57	57;431	0	48557	By MS/MS
tr|F8WBR3|F8WBR3_HUMAN;tr|R4GMM8|R4GMM8_HUMAN;sp|Q9HCK4|ROBO2_HUMAN;tr|F8W703|F8W703_HUMAN;tr|A0A087WZ85|A0A087WZ85_HUMAN;tr|A0A0A0MSX4|A0A0A0MSX4_HUMAN;tr|A0A087WTM1|A0A087WTM1_HUMAN;sp|Q9Y6N7|ROBO1_HUMAN	tr|F8WBR3|F8WBR3_HUMAN;tr|R4GMM8|R4GMM8_HUMAN;sp|Q9HCK4|ROBO2_HUMAN;tr|F8W703|F8W703_HUMAN;tr|A0A087WZ85|A0A087WZ85_HUMAN;tr|A0A0A0MSX4|A0A0A0MSX4_HUMAN;tr|A0A087WTM1|A0A087WTM1_HUMAN;sp|Q9Y6N7|ROBO1_HUMAN	1;1;1;1;1;1;1;1	1;1;1;1;1;1;1;1	1;1;1;1;1;1;1;1	tr|F8WBR3|F8WBR3_HUMAN Roundabout homolog 2 OS=Homo sapiens GN=ROBO2 PE=1 SV=1;tr|R4GMM8|R4GMM8_HUMAN Roundabout homolog 2 (Fragment) OS=Homo sapiens GN=ROBO2 PE=1 SV=1;sp|Q9HCK4|ROBO2_HUMAN Roundabout homolog 2 OS=Homo sapiens GN=ROBO2 PE=1 SV=2;tr|F8W703	8	1	1	1	1	0	0	0	0	0	0	0	0	1	0	0	0	0	0	0	0	0	1	0	0	0	0	0	0	0	0	21	21	21	62523	564	564;1070;1378;1439;1525;1531;1606;1651	82397	12894	By MS/MS
tr|G3V1D7|G3V1D7_HUMAN;sp|Q86SN3|R4RL2_HUMAN	tr|G3V1D7|G3V1D7_HUMAN;sp|Q86SN3|R4RL2_HUMAN	2;2	2;2	2;2	tr|G3V1D7|G3V1D7_HUMAN Reticulon 4 receptor-like 2, isoform CRA_a OS=Homo sapiens GN=RTN4RL2 PE=1 SV=1;sp|Q86SN3|R4RL2_HUMAN Reticulon-4 receptor-like 2 OS=Homo sapiens GN=RTN4RL2 PE=1 SV=1	2	2	2	2	2	0	0	0	0	0	0	0	0	2	0	0	0	0	0	0	0	0	2	0	0	0	0	0	0	0	0	103	103	103	22965	204	204;420	0	29115	By MS/MS
tr|H0Y8Q4|H0Y8Q4_HUMAN;sp|Q9NRR1|CYTL1_HUMAN	tr|H0Y8Q4|H0Y8Q4_HUMAN;sp|Q9NRR1|CYTL1_HUMAN	1;1	1;1	1;1	tr|H0Y8Q4|H0Y8Q4_HUMAN Cytokine-like protein 1 (Fragment) OS=Homo sapiens GN=CYTL1 PE=1 SV=1;sp|Q9NRR1|CYTL1_HUMAN Cytokine-like protein 1 OS=Homo sapiens GN=CYTL1 PE=1 SV=1	2	1	1	1	1	0	0	0	0	0	0	0	0	1	0	0	0	0	0	0	0	0	1	0	0	0	0	0	0	0	0	174	174	174	10228	92	92;136	0	40327	By MS/MS
tr|H0YMM2|H0YMM2_HUMAN;tr|G3V5P6|G3V5P6_HUMAN;sp|O95428|PPN_HUMAN	tr|H0YMM2|H0YMM2_HUMAN;tr|G3V5P6|G3V5P6_HUMAN;sp|O95428|PPN_HUMAN	1;1;1	1;1;1	1;1;1	tr|H0YMM2|H0YMM2_HUMAN Papilin (Fragment) OS=Homo sapiens GN=PAPLN PE=1 SV=1;tr|G3V5P6|G3V5P6_HUMAN Papilin OS=Homo sapiens GN=PAPLN PE=1 SV=1;sp|O95428|PPN_HUMAN Papilin OS=Homo sapiens GN=PAPLN PE=2 SV=4	3	1	1	1	1	0	0	0	0	0	0	0	0	1	0	0	0	0	0	0	0	0	1	0	0	0	0	0	0	0	0	64	64	64	3286	311	311;929;1278	0	28962	By MS/MS
tr|H0YMV0|H0YMV0_HUMAN;sp|Q8NFY4|SEM6D_HUMAN	tr|H0YMV0|H0YMV0_HUMAN;sp|Q8NFY4|SEM6D_HUMAN	1;1	1;1	1;1	tr|H0YMV0|H0YMV0_HUMAN Semaphorin-6D (Fragment) OS=Homo sapiens GN=SEMA6D PE=1 SV=1;sp|Q8NFY4|SEM6D_HUMAN Semaphorin-6D OS=Homo sapiens GN=SEMA6D PE=1 SV=1	2	1	1	1	1	0	0	0	0	0	0	0	0	1	0	0	0	0	0	0	0	0	1	0	0	0	0	0	0	0	0	73	73	73	25427	219	219;1073	0	41692	By MS/MS
tr|H0YN24|H0YN24_HUMAN;tr|H0YNK6|H0YNK6_HUMAN;sp|Q06418|TYRO3_HUMAN	tr|H0YN24|H0YN24_HUMAN;tr|H0YNK6|H0YNK6_HUMAN;sp|Q06418|TYRO3_HUMAN	2;2;2	2;2;2	2;2;2	tr|H0YN24|H0YN24_HUMAN Tyrosine-protein kinase receptor TYRO3 (Fragment) OS=Homo sapiens GN=TYRO3 PE=1 SV=1;tr|H0YNK6|H0YNK6_HUMAN Tyrosine-protein kinase receptor TYRO3 OS=Homo sapiens GN=TYRO3 PE=1 SV=1;sp|Q06418|TYRO3_HUMAN Tyrosine-protein kinase recep	3	2	2	2	2	0	0	0	0	0	0	0	0	2	0	0	0	0	0	0	0	0	2	0	0	0	0	0	0	0	0	281	281	281	13045	121	121;845;890	0	32111	By MS/MS
tr|J3QQR8|J3QQR8_HUMAN;tr|J3QKR4|J3QKR4_HUMAN;tr|J3QQX6|J3QQX6_HUMAN;tr|J3QRQ1|J3QRQ1_HUMAN;tr|J3QRT5|J3QRT5_HUMAN;sp|P13598|ICAM2_HUMAN	tr|J3QQR8|J3QQR8_HUMAN;tr|J3QKR4|J3QKR4_HUMAN;tr|J3QQX6|J3QQX6_HUMAN;tr|J3QRQ1|J3QRQ1_HUMAN;tr|J3QRT5|J3QRT5_HUMAN;sp|P13598|ICAM2_HUMAN	1;1;1;1;1;1	1;1;1;1;1;1	1;1;1;1;1;1	tr|J3QQR8|J3QQR8_HUMAN Intercellular adhesion molecule 2 (Fragment) OS=Homo sapiens GN=ICAM2 PE=1 SV=8;tr|J3QKR4|J3QKR4_HUMAN Intercellular adhesion molecule 2 OS=Homo sapiens GN=ICAM2 PE=1 SV=1;tr|J3QQX6|J3QQX6_HUMAN Intercellular adhesion molecule 2 (Fra	6	1	1	1	1	0	0	0	0	0	0	0	0	1	0	0	0	0	0	0	0	0	1	0	0	0	0	0	0	0	0	9	9	9	18422	166	166;174;214;216;251;275	0	24915	By MS/MS
tr|J3QRR7|J3QRR7_HUMAN;tr|B4E173|B4E173_HUMAN;sp|Q8ISK5|PLDX1_HUMAN	tr|J3QRR7|J3QRR7_HUMAN;tr|B4E173|B4E173_HUMAN;sp|Q8ISK5|PLDX1_HUMAN	1;1;1	1;1;1	1;1;1	tr|J3QRR7|J3QRR7_HUMAN Plexin domain-containing protein 1 (Fragment) OS=Homo sapiens GN=PLXDC1 PE=1 SV=1;tr|B4E173|B4E173_HUMAN Plexin domain-containing protein 1 OS=Homo sapiens GN=PLXDC1 PE=1 SV=1;sp|Q8ISK5|PLDX1_HUMAN Plexin domain-containing protein 1	3	1	1	1	1	0	0	0	0	0	0	0	0	1	0	0	0	0	0	0	0	0	1	0	0	0	0	0	0	0	0	143	143	143	20653	182	182;460;500	0	45896	By MS/MS
tr|K4DIA0|K4DIA0_HUMAN;sp|O75144|ICOSL_HUMAN;tr|A0A087X1L8|A0A087X1L8_HUMAN	tr|K4DIA0|K4DIA0_HUMAN;sp|O75144|ICOSL_HUMAN;tr|A0A087X1L8|A0A087X1L8_HUMAN	2;2;1	2;2;1	2;2;1	tr|K4DIA0|K4DIA0_HUMAN ICOS ligand OS=Homo sapiens GN=ICOSLG PE=1 SV=1;sp|O75144|ICOSL_HUMAN ICOS ligand OS=Homo sapiens GN=ICOSLG PE=1 SV=2;tr|A0A087X1L8|A0A087X1L8_HUMAN Sncharacterized protein OS=Homo sapiens GN=LOC102723996 PE=4 SV=1	3	2	2	2	2	0	0	0	0	0	0	0	0	2	0	0	0	0	0	0	0	0	2	0	0	0	0	0	0	0	0	42	42	42	51925	473	473;302;192	94545	10929	By MS/MS
sp|Q8NFZ8|CADM4_HUMAN	sp|Q8NFZ8|CADM4_HUMAN	6	6	6	sp|Q8NFZ8|CADM4_HUMAN Cell adhesion molecule 4 OS=Homo sapiens GN=CADM4 PE=1 SV=1	1	6	6	6	6	0	0	1	0	0	0	0	0	6	0	0	1	0	0	0	0	0	6	0	0	1	0	0	0	0	0	175	175	175	42785	388	388	0	28501	By MS/MS			By matching
sp|Q92765|SFRP3_HUMAN	sp|Q92765|SFRP3_HUMAN	1	1	1	sp|Q92765|SFRP3_HUMAN Secreted frizzled-related protein 3 OS=Homo sapiens GN=FRZB PE=1 SV=2	1	1	1	1	1	0	0	1	0	0	0	0	0	1	0	0	1	0	0	0	0	0	1	0	0	1	0	0	0	0	0	52	52	52	36254	325	325	0	23385	By MS/MS			By matching
tr|E9PSH3|E9PSH3_HUMAN;tr|E9PN41|E9PN41_HUMAN;tr|E9PPX8|E9PPX8_HUMAN;tr|A8MVV6|A8MVV6_HUMAN;sp|O14817|TSN4_HUMAN;tr|J3KQ42|J3KQ42_HUMAN	tr|E9PSH3|E9PSH3_HUMAN;tr|E9PN41|E9PN41_HUMAN;tr|E9PPX8|E9PPX8_HUMAN;tr|A8MVV6|A8MVV6_HUMAN;sp|O14817|TSN4_HUMAN;tr|J3KQ42|J3KQ42_HUMAN	1;1;1;1;1;1	1;1;1;1;1;1	1;1;1;1;1;1	tr|E9PSH3|E9PSH3_HUMAN Tetraspanin-4 (Fragment) OS=Homo sapiens GN=TSPAN4 PE=1 SV=1;tr|E9PN41|E9PN41_HUMAN Tetraspanin-4 (Fragment) OS=Homo sapiens GN=TSPAN4 PE=1 SV=1;tr|E9PPX8|E9PPX8_HUMAN Tetraspanin (Fragment) OS=Homo sapiens GN=TSPAN4 PE=1 SV=1;tr|A8M	6	1	1	1	0	0	0	1	0	0	0	0	0	0	0	0	1	0	0	0	0	0	0	0	0	1	0	0	0	0	0	25	25	25	11326	100	100;132;159;174;238;257	0	25155				By MS/MS
tr|Q86XA6|Q86XA6_HUMAN;sp|P15291|B4GT1_HUMAN	tr|Q86XA6|Q86XA6_HUMAN;sp|P15291|B4GT1_HUMAN	1;1	1;1	1;1	tr|Q86XA6|Q86XA6_HUMAN B4GALT1 protein OS=Homo sapiens GN=B4GALT1 PE=1 SV=1;sp|P15291|B4GT1_HUMAN Beta-1,4-galactosyltransferase 1 OS=Homo sapiens GN=B4GALT1 PE=1 SV=5	2	1	1	1	0	0	0	1	0	0	0	0	0	0	0	0	1	0	0	0	0	0	0	0	0	1	0	0	0	0	0	53	53	53	24286	225	225;398	95378	11414				By MS/MS
sp|O43150|ASAP2_HUMAN	sp|O43150|ASAP2_HUMAN	1	1	1	sp|O43150|ASAP2_HUMAN Arf-GAP with SH3 domain, ANK repeat and PH domain-containing protein 2 OS=Homo sapiens GN=ASAP2 PE=1 SV=3	1	1	1	1	0	0	0	0	0	1	0	0	0	0	0	0	0	0	1	0	0	0	0	0	0	0	0	1	0	0	0	8	8	8	11165	1006	1006	38168	13865
sp|Q14210|LY6D_HUMAN	sp|Q14210|LY6D_HUMAN	1	1	1	sp|Q14210|LY6D_HUMAN Lymphocyte antigen 6D OS=Homo sapiens GN=LY6D PE=1 SV=1	1	1	1	1	0	0	0	0	0	1	0	0	0	0	0	0	0	0	1	0	0	0	0	0	0	0	0	1	0	0	0	7	7	7	13286	128	128	83963	20312
sp|Q24JP5|T132A_HUMAN;tr|H0YFB3|H0YFB3_HUMAN;tr|H0YFQ1|H0YFQ1_HUMAN	sp|Q24JP5|T132A_HUMAN;tr|H0YFB3|H0YFB3_HUMAN	5;3;1	5;3;1	5;3;1	sp|Q24JP5|T132A_HUMAN Transmembrane protein 132A OS=Homo sapiens GN=TMEM132A PE=1 SV=1;tr|H0YFB3|H0YFB3_HUMAN Transmembrane protein 132A (Fragment) OS=Homo sapiens GN=TMEM132A PE=1 SV=1	3	5	5	5	5	0	0	0	0	1	0	0	0	5	0	0	0	0	1	0	0	0	5	0	0	0	0	1	0	0	0	8	8	8	11011	1023	1023;113;103	0	84206	By MS/MS
sp|Q5FWE3|PRRT3_HUMAN	sp|Q5FWE3|PRRT3_HUMAN	2	2	2	sp|Q5FWE3|PRRT3_HUMAN Proline-rich transmembrane protein 3 OS=Homo sapiens GN=PRRT3 PE=1 SV=3	1	2	2	2	2	0	0	0	0	1	0	0	0	2	0	0	0	0	1	0	0	0	2	0	0	0	0	1	0	0	0	43	43	43	1022	981	981	0	53749	By MS/MS
sp|Q9BYT5|KRA22_HUMAN;tr|F5H1T9|F5H1T9_HUMAN;sp|Q9BYS5|KRA21_HUMAN;sp|Q9BYR9|KRA24_HUMAN;sp|P0C7H8|KRA23_HUMAN;CON__Q9BYR9;tr|F5H6S0|F5H6S0_HUMAN	sp|Q9BYT5|KRA22_HUMAN;tr|F5H1T9|F5H1T9_HUMAN;sp|Q9BYS5|KRA21_HUMAN;sp|Q9BYR9|KRA24_HUMAN;sp|P0C7H8|KRA23_HUMAN;CON__Q9BYR9;tr|F5H6S0|F5H6S0_HUMAN	1;1;1;1;1;1;1	1;1;1;1;1;1;1	1;1;1;1;1;1;1	sp|Q9BYT5|KRA22_HUMAN Keratin-associated protein 2-2 OS=Homo sapiens GN=KRTAP2-2 PE=2 SV=3;tr|F5H1T9|F5H1T9_HUMAN Keratin-associated protein 2-1 OS=Homo sapiens GN=KRTAP2-1 PE=4 SV=1;sp|Q9BYS5|KRA21_HUMAN Keratin-associated protein 2-1 OS=Homo sapiens GN=K	7	1	1	1	0	0	0	0	0	1	0	0	0	0	0	0	0	0	1	0	0	0	0	0	0	0	0	1	0	0	0	187	187	187	12957	123	123;124;128;128;128;128;129	0	24929
tr|F5GWV8|F5GWV8_HUMAN;tr|G3V1Q8|G3V1Q8_HUMAN;sp|Q9H2K8|TAOK3_HUMAN	tr|F5GWV8|F5GWV8_HUMAN;tr|G3V1Q8|G3V1Q8_HUMAN;sp|Q9H2K8|TAOK3_HUMAN	1;1;1	1;1;1	1;1;1	tr|F5GWV8|F5GWV8_HUMAN Serine/threonine-protein kinase TAO3 OS=Homo sapiens GN=TAOK3 PE=1 SV=1;tr|G3V1Q8|G3V1Q8_HUMAN Serine/threonine-protein kinase TAO3 OS=Homo sapiens GN=TAOK3 PE=1 SV=1;sp|Q9H2K8|TAOK3_HUMAN Serine/threonine-protein kinase TAO3 OS=Homo	3	1	1	1	0	0	0	0	0	1	0	0	0	0	0	0	0	0	1	0	0	0	0	0	0	0	0	1	0	0	0	108	108	108	11292	93	93;438;898	0	27713
tr|F5H283|F5H283_HUMAN;sp|Q92563|TICN2_HUMAN	tr|F5H283|F5H283_HUMAN;sp|Q92563|TICN2_HUMAN	2;2	2;2	2;2	tr|F5H283|F5H283_HUMAN Testican-2 OS=Homo sapiens GN=SPOCK2 PE=1 SV=2;sp|Q92563|TICN2_HUMAN Testican-2 OS=Homo sapiens GN=SPOCK2 PE=1 SV=1	2	2	2	2	1	0	0	0	0	1	0	0	0	1	0	0	0	0	1	0	0	0	1	0	0	0	0	1	0	0	0	13	13	13	46649	423	423;424	0	13492	By MS/MS
tr|F8VP47|F8VP47_HUMAN;sp|Q9Y2J0|RP3A_HUMAN	tr|F8VP47|F8VP47_HUMAN;sp|Q9Y2J0|RP3A_HUMAN	1;1	1;1	1;1	tr|F8VP47|F8VP47_HUMAN Rabphilin-3A OS=Homo sapiens GN=RPH3A PE=1 SV=1;sp|Q9Y2J0|RP3A_HUMAN Rabphilin-3A OS=Homo sapiens GN=RPH3A PE=1 SV=1	2	1	1	1	0	0	0	0	0	1	0	0	0	0	0	0	0	0	1	0	0	0	0	0	0	0	0	1	0	0	0	31	31	31	71143	645	645;694	38344	13976
sp|P19021|AMD_HUMAN;tr|H7BYD9|H7BYD9_HUMAN	sp|P19021|AMD_HUMAN;tr|H7BYD9|H7BYD9_HUMAN	6;4	6;4	6;4	sp|P19021|AMD_HUMAN Peptidyl-glycine alpha-amidating monooxygenase OS=Homo sapiens GN=PAM PE=1 SV=2;tr|H7BYD9|H7BYD9_HUMAN Peptidyl-glycine alpha-amidating monooxygenase (Fragment) OS=Homo sapiens GN=PAM PE=1 SV=1	2	6	6	6	6	0	0	3	0	1	0	0	0	6	0	0	3	0	1	0	0	0	6	0	0	3	0	1	0	0	0	82	82	82	10833	973	973;679	0	28263	By MS/MS			By matching
sp|O15269|SPTC1_HUMAN	sp|O15269|SPTC1_HUMAN	1	1	1	sp|O15269|SPTC1_HUMAN Serine palmitoyltransferase 1 OS=Homo sapiens GN=SPTLC1 PE=1 SV=1	1	1	1	1	0	0	0	0	0	0	0	1	0	0	0	0	0	0	0	0	1	0	0	0	0	0	0	0	0	1	0	3	3	3	52743	473	473	38197	13894
sp|O15511|ARPC5_HUMAN	sp|O15511|ARPC5_HUMAN	1	1	1	sp|O15511|ARPC5_HUMAN Actin-related protein 2/3 complex subunit 5 OS=Homo sapiens GN=ARPC5 PE=1 SV=3	1	1	1	1	0	0	0	0	0	0	0	1	0	0	0	0	0	0	0	0	1	0	0	0	0	0	0	0	0	1	0	79	79	79	1632	151	151	95029	11235
sp|O43242|PSMD3_HUMAN	sp|O43242|PSMD3_HUMAN	1	1	1	sp|O43242|PSMD3_HUMAN 26S proteasome non-ATPase regulatory subunit 3 OS=Homo sapiens GN=PSMD3 PE=1 SV=2	1	1	1	1	0	0	0	0	0	0	0	1	0	0	0	0	0	0	0	0	1	0	0	0	0	0	0	0	0	1	0	28	28	28	60977	534	534	0	31473
sp|O43776|SYNC_HUMAN	sp|O43776|SYNC_HUMAN	1	1	1	sp|O43776|SYNC_HUMAN Asparagine--tRNA ligase, cytoplasmic OS=Homo sapiens GN=NARS PE=1 SV=1	1	1	1	1	0	0	0	0	0	0	0	1	0	0	0	0	0	0	0	0	1	0	0	0	0	0	0	0	0	1	0	38	38	38	62942	548	548	82151	12652
sp|P24298|ALAT1_HUMAN	sp|P24298|ALAT1_HUMAN	1	1	1	sp|P24298|ALAT1_HUMAN Alanine aminotransferase 1 OS=Homo sapiens GN=GPT PE=1 SV=3	1	1	1	1	0	0	0	0	0	0	0	1	0	0	0	0	0	0	0	0	1	0	0	0	0	0	0	0	0	1	0	34	34	34	54636	496	496	60652	1338
sp|P49411|EFTS_HUMAN	sp|P49411|EFTS_HUMAN	1	1	1	sp|P49411|EFTS_HUMAN Elongation factor Tu, mitochondrial OS=Homo sapiens GN=TSFM PE=1 SV=2	1	1	1	1	0	0	0	0	0	0	0	1	0	0	0	0	0	0	0	0	1	0	0	0	0	0	0	0	0	1	0	42	42	42	49541	452	452	24651	18263
sp|P55884|EIF3B_HUMAN	sp|P55884|EIF3B_HUMAN	1	1	1	sp|P55884|EIF3B_HUMAN Eukaryotic translation initiation factor 3 subunit B OS=Homo sapiens GN=EIF3B PE=1 SV=3	1	1	1	1	0	0	0	0	0	0	0	1	0	0	0	0	0	0	0	0	1	0	0	0	0	0	0	0	0	1	0	23	23	23	9248	814	814	2455	17777
sp|P61106|RAB14_HUMAN	sp|P61106|RAB14_HUMAN	1	1	1	sp|P61106|RAB14_HUMAN Ras-related protein Rab-14 OS=Homo sapiens GN=RAB14 PE=1 SV=4	1	1	1	1	0	0	0	0	0	0	0	1	0	0	0	0	0	0	0	0	1	0	0	0	0	0	0	0	0	1	0	14	14	14	23897	215	215	0	686
sp|P62304|RSXE_HUMAN	sp|P62304|RSXE_HUMAN	1	1	1	sp|P62304|RSXE_HUMAN Small nuclear ribonucleoprotein E OS=Homo sapiens GN=SNRPE PE=1 SV=1	1	1	1	1	0	0	0	0	0	0	0	1	0	0	0	0	0	0	0	0	1	0	0	0	0	0	0	0	0	1	0	12	12	12	10803	92	92	23904	15904
sp|P62861|RS30_HUMAN;tr|E9PR30|E9PR30_HUMAN	sp|P62861|RS30_HUMAN;tr|E9PR30|E9PR30_HUMAN	3;3	3;3	3;3	sp|P62861|RS30_HUMAN 40S ribosomal protein S30 OS=Homo sapiens GN=FAS PE=1 SV=1;tr|E9PR30|E9PR30_HUMAN 40S ribosomal protein S30 OS=Homo sapiens GN=FAS PE=1 SV=1	2	3	3	3	3	0	0	0	0	0	0	1	0	3	0	0	0	0	0	0	1	0	3	0	0	0	0	0	0	1	0	203	203	203	66478	59	59;98	0	34669	By MS/MS
sp|P62877|RBX1_HUMAN	sp|P62877|RBX1_HUMAN	1	1	1	sp|P62877|RBX1_HUMAN E3 ubiquitin-protein ligase RBX1 OS=Homo sapiens GN=RBX1 PE=1 SV=1	1	1	1	1	0	0	0	0	0	0	0	1	0	0	0	0	0	0	0	0	1	0	0	0	0	0	0	0	0	1	0	167	167	167	12274	108	108	0	27733
sp|Q13347|EIF3I_HUMAN	sp|Q13347|EIF3I_HUMAN	1	1	1	sp|Q13347|EIF3I_HUMAN Eukaryotic translation initiation factor 3 subunit I OS=Homo sapiens GN=EIF3I PE=1 SV=1	1	1	1	1	0	0	0	0	0	0	0	1	0	0	0	0	0	0	0	0	1	0	0	0	0	0	0	0	0	1	0	37	37	37	36501	325	325	84531	2064
sp|Q15056|IF4H_HUMAN	sp|Q15056|IF4H_HUMAN	1	1	1	sp|Q15056|IF4H_HUMAN Eukaryotic translation initiation factor 4H OS=Homo sapiens GN=EIF4H PE=1 SV=5	1	1	1	1	0	0	0	0	0	0	0	1	0	0	0	0	0	0	0	0	1	0	0	0	0	0	0	0	0	1	0	85	85	85	27385	248	248	94821	11079
sp|Q86W26|NAL10_HUMAN	sp|Q86W26|NAL10_HUMAN	1	1	1	sp|Q86W26|NAL10_HUMAN NACHT, LRR and PYD domains-containing protein 10 OS=Homo sapiens GN=NLRP10 PE=1 SV=1	1	1	1	1	0	0	0	0	0	0	0	1	0	0	0	0	0	0	0	0	1	0	0	0	0	0	0	0	0	1	0	27	27	27	75031	655	655	23734	15479
sp|Q9SGL9|CRCT1_HUMAN	sp|Q9SGL9|CRCT1_HUMAN	1	1	1	sp|Q9SGL9|CRCT1_HUMAN Cysteine-rich C-terminal protein 1 OS=Homo sapiens GN=CRCT1 PE=1 SV=1	1	1	1	1	0	0	0	0	0	0	0	1	0	0	0	0	0	0	0	0	1	0	0	0	0	0	0	0	0	1	0	293	293	293	97358	99	99	0	26963
sp|Q9SNM6|PSD13_HUMAN;tr|A0A087WSL9|A0A087WSL9_HUMAN	sp|Q9SNM6|PSD13_HUMAN;tr|A0A087WSL9|A0A087WSL9_HUMAN	1;1	1;1	1;1	sp|Q9SNM6|PSD13_HUMAN 26S proteasome non-ATPase regulatory subunit 13 OS=Homo sapiens GN=PSMD13 PE=1 SV=2;tr|A0A087WSL9|A0A087WSL9_HUMAN 26S proteasome non-ATPase regulatory subunit 13 OS=Homo sapiens GN=PSMD13 PE=1 SV=1	2	1	1	1	0	0	0	0	0	0	0	1	0	0	0	0	0	0	0	0	1	0	0	0	0	0	0	0	0	1	0	32	32	32	42945	376	376;377	31323	15043
sp|Q9Y490|TLN1_HUMAN	sp|Q9Y490|TLN1_HUMAN	1	1	1	sp|Q9Y490|TLN1_HUMAN Talin-1 OS=Homo sapiens GN=TLN1 PE=1 SV=3	1	1	1	1	0	0	0	0	0	0	0	1	0	0	0	0	0	0	0	0	1	0	0	0	0	0	0	0	0	1	0	1	1	1	26976	2541	2541	0	84025
tr|A0A0D9SEI8|A0A0D9SEI8_HUMAN;sp|P16989|YBOX3_HUMAN	tr|A0A0D9SEI8|A0A0D9SEI8_HUMAN;sp|P16989|YBOX3_HUMAN	1;1	1;1	1;1	tr|A0A0D9SEI8|A0A0D9SEI8_HUMAN Y-box-binding protein 3 (Fragment) OS=Homo sapiens GN=YBX3 PE=1 SV=1;sp|P16989|YBOX3_HUMAN Y-box-binding protein 3 OS=Homo sapiens GN=YBX3 PE=1 SV=4	2	1	1	1	0	0	0	0	0	0	0	1	0	0	0	0	0	0	0	0	1	0	0	0	0	0	0	0	0	1	0	207	207	207	10427	92	92;372	0	12767
tr|A6PVS8|A6PVS8_HUMAN;sp|Q9NNX1|TSFT1_HUMAN	tr|A6PVS8|A6PVS8_HUMAN;sp|Q9NNX1|TSFT1_HUMAN	1;1	1;1	1;1	tr|A6PVS8|A6PVS8_HUMAN Tuftelin OS=Homo sapiens GN=TSFT1 PE=1 SV=1;sp|Q9NNX1|TSFT1_HUMAN Tuftelin OS=Homo sapiens GN=TSFT1 PE=1 SV=1	2	1	1	1	0	0	0	0	0	0	0	1	0	0	0	0	0	0	0	0	1	0	0	0	0	0	0	0	0	1	0	42	42	42	38026	335	335;390	2453	17711
tr|B8ZZQ6|B8ZZQ6_HUMAN;sp|P06454|PTMA_HUMAN	tr|B8ZZQ6|B8ZZQ6_HUMAN;sp|P06454|PTMA_HUMAN	1;1	1;1	1;1	tr|B8ZZQ6|B8ZZQ6_HUMAN Prothymosin alpha OS=Homo sapiens GN=PTMA PE=1 SV=1;sp|P06454|PTMA_HUMAN Prothymosin alpha OS=Homo sapiens GN=PTMA PE=1 SV=2	2	1	1	1	0	0	0	0	0	0	0	1	0	0	0	0	0	0	0	0	1	0	0	0	0	0	0	0	0	1	0	131	131	131	11758	107	107;111	0	9991
tr|C9J4Z3|C9J4Z3_HUMAN;sp|P61513|RL37A_HUMAN	tr|C9J4Z3|C9J4Z3_HUMAN;sp|P61513|RL37A_HUMAN	1;1	1;1	1;1	tr|C9J4Z3|C9J4Z3_HUMAN 60S ribosomal protein L37a OS=Homo sapiens GN=RPL37A PE=1 SV=1;sp|P61513|RL37A_HUMAN 60S ribosomal protein L37a OS=Homo sapiens GN=RPL37A PE=1 SV=2	2	1	1	1	0	0	0	0	0	0	0	1	0	0	0	0	0	0	0	0	1	0	0	0	0	0	0	0	0	1	0	265	265	265	7624	68	68;92	0	95769
tr|C9J7B7|C9J7B7_HUMAN;sp|Q15008|PSMD6_HUMAN	tr|C9J7B7|C9J7B7_HUMAN;sp|Q15008|PSMD6_HUMAN	1;1	1;1	1;1	tr|C9J7B7|C9J7B7_HUMAN 26S proteasome non-ATPase regulatory subunit 6 (Fragment) OS=Homo sapiens GN=PSMD6 PE=1 SV=1;sp|Q15008|PSMD6_HUMAN 26S proteasome non-ATPase regulatory subunit 6 OS=Homo sapiens GN=PSMD6 PE=1 SV=1	2	1	1	1	0	0	0	0	0	0	0	1	0	0	0	0	0	0	0	0	1	0	0	0	0	0	0	0	0	1	0	83	83	83	16564	144	144;389	0	27385
tr|C9K0S8|C9K0S8_HUMAN;tr|A0A0G2JLD8|A0A0G2JLD8_HUMAN;tr|E7ESY5|E7ESY5_HUMAN;sp|Q04837|SSBP_HUMAN	tr|C9K0S8|C9K0S8_HUMAN;tr|A0A0G2JLD8|A0A0G2JLD8_HUMAN;tr|E7ESY5|E7ESY5_HUMAN;sp|Q04837|SSBP_HUMAN	1;1;1;1	1;1;1;1	1;1;1;1	tr|C9K0S8|C9K0S8_HUMAN Single-stranded DNA-binding protein, mitochondrial (Fragment) OS=Homo sapiens GN=SSBP1 PE=1 SV=1;tr|A0A0G2JLD8|A0A0G2JLD8_HUMAN Single-stranded DNA-binding protein, mitochondrial (Fragment) OS=Homo sapiens GN=SSBP1 PE=1 SV=1;tr|E7ESY	4	1	1	1	0	0	0	0	0	0	0	1	0	0	0	0	0	0	0	0	1	0	0	0	0	0	0	0	0	1	0	124	124	124	14131	121	121;134;135;148	31056	14706
tr|E5RGT6|E5RGT6_HUMAN;sp|Q86WN1|FCSD1_HUMAN	tr|E5RGT6|E5RGT6_HUMAN;sp|Q86WN1|FCSD1_HUMAN	1;1	1;1	1;1	tr|E5RGT6|E5RGT6_HUMAN F-BAR and double SH3 domains protein 1 OS=Homo sapiens GN=FCHSD1 PE=1 SV=1;sp|Q86WN1|FCSD1_HUMAN F-BAR and double SH3 domains protein 1 OS=Homo sapiens GN=FCHSD1 PE=1 SV=1	2	1	1	1	0	0	0	0	0	0	0	1	0	0	0	0	0	0	0	0	1	0	0	0	0	0	0	0	0	1	0	38	38	38	66613	598	598;690	0	33301
tr|E9PP73|E9PP73_HUMAN;sp|P53618|COPB_HUMAN	tr|E9PP73|E9PP73_HUMAN;sp|P53618|COPB_HUMAN	1;1	1;1	1;1	tr|E9PP73|E9PP73_HUMAN Coatomer subunit beta (Fragment) OS=Homo sapiens GN=COPB1 PE=1 SV=8;sp|P53618|COPB_HUMAN Coatomer subunit beta OS=Homo sapiens GN=COPB1 PE=1 SV=3	2	1	1	1	0	0	0	0	0	0	0	1	0	0	0	0	0	0	0	0	1	0	0	0	0	0	0	0	0	1	0	23	23	23	55438	485	485;953	31299	15008
tr|F5GYN4|F5GYN4_HUMAN;sp|Q96FW1|OTSB1_HUMAN;tr|J3KR44|J3KR44_HUMAN;tr|F5H6Q1|F5H6Q1_HUMAN;tr|F5GYJ8|F5GYJ8_HUMAN	tr|F5GYN4|F5GYN4_HUMAN;sp|Q96FW1|OTSB1_HUMAN;tr|J3KR44|J3KR44_HUMAN;tr|F5H6Q1|F5H6Q1_HUMAN;tr|F5GYJ8|F5GYJ8_HUMAN	1;1;1;1;1	1;1;1;1;1	1;1;1;1;1	tr|F5GYN4|F5GYN4_HUMAN Sbiquitin thioesterase OTSB1 OS=Homo sapiens GN=OTSB1 PE=1 SV=1;sp|Q96FW1|OTSB1_HUMAN Sbiquitin thioesterase OTSB1 OS=Homo sapiens GN=OTSB1 PE=1 SV=2;tr|J3KR44|J3KR44_HUMAN Sbiquitin thioesterase OS=Homo sapiens GN=OTSB1 PE=1 SV=2;tr	5	1	1	1	0	0	0	0	0	0	0	1	0	0	0	0	0	0	0	0	1	0	0	0	0	0	0	0	0	1	0	62	62	62	2805	241	241;271;272;280;286	81361	1185
tr|H0Y2X5|H0Y2X5_HUMAN;sp|P47895|AL1A3_HUMAN	tr|H0Y2X5|H0Y2X5_HUMAN;sp|P47895|AL1A3_HUMAN	1;1	1;1	1;1	tr|H0Y2X5|H0Y2X5_HUMAN Aldehyde dehydrogenase 1 family, member A3, isoform CRA_b OS=Homo sapiens GN=ALDH1A3 PE=1 SV=1;sp|P47895|AL1A3_HUMAN Aldehyde dehydrogenase family 1 member A3 OS=Homo sapiens GN=ALDH1A3 PE=1 SV=2	2	1	1	1	0	0	0	0	0	0	0	1	0	0	0	0	0	0	0	0	1	0	0	0	0	0	0	0	0	1	0	32	32	32	44256	405	405;512	0	58353
tr|H0Y9J2|H0Y9J2_HUMAN;tr|H0Y9C2|H0Y9C2_HUMAN;tr|D6R938|D6R938_HUMAN;sp|Q13557|KCC2D_HUMAN;tr|E9PBG7|E9PBG7_HUMAN;tr|E9PF82|E9PF82_HUMAN	tr|H0Y9J2|H0Y9J2_HUMAN;tr|H0Y9C2|H0Y9C2_HUMAN;tr|D6R938|D6R938_HUMAN;sp|Q13557|KCC2D_HUMAN;tr|E9PBG7|E9PBG7_HUMAN;tr|E9PF82|E9PF82_HUMAN	1;1;1;1;1;1	1;1;1;1;1;1	1;1;1;1;1;1	tr|H0Y9J2|H0Y9J2_HUMAN Calcium/calmodulin-dependent protein kinase type II subunit delta (Fragment) OS=Homo sapiens GN=CAMK2D PE=1 SV=1;tr|H0Y9C2|H0Y9C2_HUMAN Calcium/calmodulin-dependent protein kinase type II subunit delta (Fragment) OS=Homo sapiens GN=C	6	1	1	1	0	0	0	0	0	0	0	1	0	0	0	0	0	0	0	0	1	0	0	0	0	0	0	0	0	1	0	137	137	137	20386	182	182;194;498;499;512;533	0	22875
tr|H0YDA6|H0YDA6_HUMAN;tr|H0YF31|H0YF31_HUMAN;sp|Q6XQN6|PNCB_HUMAN;tr|G5E977|G5E977_HUMAN	tr|H0YDA6|H0YDA6_HUMAN;tr|H0YF31|H0YF31_HUMAN;sp|Q6XQN6|PNCB_HUMAN;tr|G5E977|G5E977_HUMAN	1;1;1;1	1;1;1;1	1;1;1;1	tr|H0YDA6|H0YDA6_HUMAN Nicotinate phosphoribosyltransferase (Fragment) OS=Homo sapiens GN=NAPRT PE=1 SV=1;tr|H0YF31|H0YF31_HUMAN Nicotinate phosphoribosyltransferase (Fragment) OS=Homo sapiens GN=NAPRT PE=1 SV=1;sp|Q6XQN6|PNCB_HUMAN Nicotinate phosphoribos	4	1	1	1	0	0	0	0	0	0	0	1	0	0	0	0	0	0	0	0	1	0	0	0	0	0	0	0	0	1	0	188	188	188	13697	128	128;163;538;584	0	49964
tr|H0YEV2|H0YEV2_HUMAN;tr|H0YCD9|H0YCD9_HUMAN;sp|Q14247|SRC8_HUMAN	tr|H0YEV2|H0YEV2_HUMAN;tr|H0YCD9|H0YCD9_HUMAN;sp|Q14247|SRC8_HUMAN	1;1;1	1;1;1	1;1;1	tr|H0YEV2|H0YEV2_HUMAN Src substrate cortactin (Fragment) OS=Homo sapiens GN=CTTN PE=1 SV=1;tr|H0YCD9|H0YCD9_HUMAN Src substrate cortactin (Fragment) OS=Homo sapiens GN=CTTN PE=1 SV=1;sp|Q14247|SRC8_HUMAN Src substrate cortactin OS=Homo sapiens GN=CTTN PE=	3	1	1	1	0	0	0	0	0	0	0	1	0	0	0	0	0	0	0	0	1	0	0	0	0	0	0	0	0	1	0	156	156	156	14311	128	128;265;550	24331	1699
tr|H0YJ63|H0YJ63_HUMAN;tr|G3V438|G3V438_HUMAN;tr|H0YJG7|H0YJG7_HUMAN;sp|O95433|AHSA1_HUMAN	tr|H0YJ63|H0YJ63_HUMAN;tr|G3V438|G3V438_HUMAN;tr|H0YJG7|H0YJG7_HUMAN;sp|O95433|AHSA1_HUMAN	1;1;1;1	1;1;1;1	1;1;1;1	tr|H0YJ63|H0YJ63_HUMAN Activator of 90 kDa heat shock protein ATPase homolog 1 (Fragment) OS=Homo sapiens GN=AHSA1 PE=1 SV=1;tr|G3V438|G3V438_HUMAN Activator of 90 kDa heat shock protein ATPase homolog 1 (Fragment) OS=Homo sapiens GN=AHSA1 PE=1 SV=1;tr|H0Y	4	1	1	1	0	0	0	0	0	0	0	1	0	0	0	0	0	0	0	0	1	0	0	0	0	0	0	0	0	1	0	244	244	244	10031	90	90;203;216;338	0	28589
tr|H0YJP3|H0YJP3_HUMAN;sp|P23381|SYWC_HUMAN	tr|H0YJP3|H0YJP3_HUMAN;sp|P23381|SYWC_HUMAN	1;1	1;1	1;1	tr|H0YJP3|H0YJP3_HUMAN Tryptophan--tRNA ligase, cytoplasmic (Fragment) OS=Homo sapiens GN=WARS PE=1 SV=1;sp|P23381|SYWC_HUMAN Tryptophan--tRNA ligase, cytoplasmic OS=Homo sapiens GN=WARS PE=1 SV=2	2	1	1	1	0	0	0	0	0	0	0	1	0	0	0	0	0	0	0	0	1	0	0	0	0	0	0	0	0	1	0	92	92	92	20016	185	185;471	2457	17781
tr|H0YLE5|H0YLE5_HUMAN;sp|Q12965|MYO1E_HUMAN	tr|H0YLE5|H0YLE5_HUMAN;sp|Q12965|MYO1E_HUMAN	1;1	1;1	1;1	tr|H0YLE5|H0YLE5_HUMAN Snconventional myosin-Ie (Fragment) OS=Homo sapiens GN=MYO1E PE=1 SV=1;sp|Q12965|MYO1E_HUMAN Snconventional myosin-Ie OS=Homo sapiens GN=MYO1E PE=1 SV=2	2	1	1	1	0	0	0	0	0	0	0	1	0	0	0	0	0	0	0	0	1	0	0	0	0	0	0	0	0	1	0	59	59	59	21619	187	187;1108	30912	1443
tr|H3BQZ7|H3BQZ7_HUMAN;sp|Q1KMD3|HNRL2_HUMAN	tr|H3BQZ7|H3BQZ7_HUMAN;sp|Q1KMD3|HNRL2_HUMAN	1;1	1;1	1;1	tr|H3BQZ7|H3BQZ7_HUMAN HCG2044799 OS=Homo sapiens GN=HNRNPSL2-BSCL2 PE=4 SV=1;sp|Q1KMD3|HNRL2_HUMAN Heterogeneous nuclear ribonucleoprotein S-like protein 2 OS=Homo sapiens GN=HNRNPSL2 PE=1 SV=1	2	1	1	1	0	0	0	0	0	0	0	1	0	0	0	0	0	0	0	0	1	0	0	0	0	0	0	0	0	1	0	17	17	17	8469	746	746;747	82028	12547
tr|H7BZT7|H7BZT7_HUMAN;tr|X6RA14|X6RA14_HUMAN;sp|P10768|ESTD_HUMAN	tr|H7BZT7|H7BZT7_HUMAN;tr|X6RA14|X6RA14_HUMAN;sp|P10768|ESTD_HUMAN	1;1;1	1;1;1	1;1;1	tr|H7BZT7|H7BZT7_HUMAN S-formylglutathione hydrolase (Fragment) OS=Homo sapiens GN=ESD PE=1 SV=1;tr|X6RA14|X6RA14_HUMAN S-formylglutathione hydrolase OS=Homo sapiens GN=ESD PE=1 SV=1;sp|P10768|ESTD_HUMAN S-formylglutathione hydrolase OS=Homo sapiens GN=ESD	3	1	1	1	0	0	0	0	0	0	0	1	0	0	0	0	0	0	0	0	1	0	0	0	0	0	0	0	0	1	0	10	10	10	25368	230	230;253;282	0	77859
tr|H7C125|H7C125_HUMAN;tr|E9PKL7|E9PKL7_HUMAN;sp|P61019|RAB2A_HUMAN	tr|H7C125|H7C125_HUMAN;tr|E9PKL7|E9PKL7_HUMAN;sp|P61019|RAB2A_HUMAN	1;1;1	1;1;1	1;1;1	tr|H7C125|H7C125_HUMAN Ras-related protein Rab-2A (Fragment) OS=Homo sapiens GN=RAB2A PE=1 SV=1;tr|E9PKL7|E9PKL7_HUMAN Ras-related protein Rab-2A OS=Homo sapiens GN=RAB2A PE=1 SV=1;sp|P61019|RAB2A_HUMAN Ras-related protein Rab-2A OS=Homo sapiens GN=RAB2A P	3	1	1	1	0	0	0	0	0	0	0	1	0	0	0	0	0	0	0	0	1	0	0	0	0	0	0	0	0	1	0	135	135	135	12038	104	104;181;212	83612	19868
tr|K7ERG4|K7ERG4_HUMAN;sp|P62316|SMD2_HUMAN	tr|K7ERG4|K7ERG4_HUMAN;sp|P62316|SMD2_HUMAN	1;1	1;1	1;1	tr|K7ERG4|K7ERG4_HUMAN Small nuclear ribonucleoprotein Sm D2 OS=Homo sapiens GN=SNRPD2 PE=1 SV=1;sp|P62316|SMD2_HUMAN Small nuclear ribonucleoprotein Sm D2 OS=Homo sapiens GN=SNRPD2 PE=1 SV=1	2	1	1	1	0	0	0	0	0	0	0	1	0	0	0	0	0	0	0	0	1	0	0	0	0	0	0	0	0	1	0	128	128	128	87769	78	78;118	0	22572
tr|N0E644|N0E644_HUMAN;tr|A0A0G2JM58|A0A0G2JM58_HUMAN;sp|P67870|CSK2B_HUMAN;tr|Q5SRQ3|Q5SRQ3_HUMAN;tr|Q5SRQ6|Q5SRQ6_HUMAN;tr|N0E472|N0E472_HUMAN;tr|A0A0G2JM12|A0A0G2JM12_HUMAN	tr|N0E644|N0E644_HUMAN;tr|A0A0G2JM58|A0A0G2JM58_HUMAN;sp|P67870|CSK2B_HUMAN;tr|Q5SRQ3|Q5SRQ3_HUMAN;tr|Q5SRQ6|Q5SRQ6_HUMAN;tr|N0E472|N0E472_HUMAN;tr|A0A0G2JM12|A0A0G2JM12_HUMAN	1;1;1;1;1;1;1	1;1;1;1;1;1;1	1;1;1;1;1;1;1	tr|N0E644|N0E644_HUMAN Casein kinase II subunit beta OS=Homo sapiens GN=CSNK2B-LY6G5B-562 PE=1 SV=1;tr|A0A0G2JM58|A0A0G2JM58_HUMAN Casein kinase II subunit beta OS=Homo sapiens GN=CSNK2B PE=1 SV=1;sp|P67870|CSK2B_HUMAN Casein kinase II subunit beta OS=Homo	7	1	1	1	0	0	0	0	0	0	0	1	0	0	0	0	0	0	0	0	1	0	0	0	0	0	0	0	0	1	0	87	87	87	18217	161	161;161;215;228;234;304;304	23715	15475
sp|P09543|CN37_HUMAN	sp|P09543|CN37_HUMAN	1	1	1	sp|P09543|CN37_HUMAN 2,3-cyclic-nucleotide 3-phosphodiesterase OS=Homo sapiens GN=CNP PE=1 SV=2	1	1	1	1	0	0	0	1	0	0	0	1	0	0	0	0	1	0	0	0	1	0	0	0	0	1	0	0	0	1	0	4	4	4	47578	421	421	0	14133				By matching
sp|P13284|GILT_HUMAN	sp|P13284|GILT_HUMAN	2	2	2	sp|P13284|GILT_HUMAN Gamma-interferon-inducible lysosomal thiol reductase OS=Homo sapiens GN=IFI30 PE=1 SV=3	1	2	2	2	1	0	0	1	0	0	0	1	0	1	0	0	1	0	0	0	1	0	1	0	0	1	0	0	0	1	0	18	18	18	27963	250	250	0	40491	By MS/MS			By matching
sp|Q68BL8|OLM2B_HUMAN;tr|F2Z3N3|F2Z3N3_HUMAN	sp|Q68BL8|OLM2B_HUMAN;tr|F2Z3N3|F2Z3N3_HUMAN	1;1	1;1	1;1	sp|Q68BL8|OLM2B_HUMAN Olfactomedin-like protein 2B OS=Homo sapiens GN=OLFML2B PE=2 SV=2;tr|F2Z3N3|F2Z3N3_HUMAN Olfactomedin-like protein 2B OS=Homo sapiens GN=OLFML2B PE=1 SV=1	2	1	1	1	0	0	0	1	0	0	0	1	0	0	0	0	1	0	0	0	1	0	0	0	0	1	0	0	0	1	0	23	23	23	83998	750	750;751	84674	20832				By MS/MS
sp|Q8NHP8|PLBL2_HUMAN	sp|Q8NHP8|PLBL2_HUMAN	1	1	1	sp|Q8NHP8|PLBL2_HUMAN Putative phospholipase B-like 2 OS=Homo sapiens GN=PLBD2 PE=1 SV=2	1	1	1	1	0	0	0	1	0	0	0	1	0	0	0	0	1	0	0	0	1	0	0	0	0	1	0	0	0	1	0	29	29	29	65471	589	589	0	52786				By matching
sp|Q8TDQ7|GNPI2_HUMAN	sp|Q8TDQ7|GNPI2_HUMAN	1	1	1	sp|Q8TDQ7|GNPI2_HUMAN Glucosamine-6-phosphate isomerase 2 OS=Homo sapiens GN=GNPDA2 PE=1 SV=1	1	1	1	1	0	0	0	1	0	0	0	1	0	0	0	0	1	0	0	0	1	0	0	0	0	1	0	0	0	1	0	109	109	109	31084	276	276	24135	16634				By matching
tr|F5H4B6|F5H4B6_HUMAN;sp|Q8IZ83|A16A1_HUMAN	tr|F5H4B6|F5H4B6_HUMAN;sp|Q8IZ83|A16A1_HUMAN	1;1	1;1	1;1	tr|F5H4B6|F5H4B6_HUMAN Aldehyde dehydrogenase family 16 member A1 OS=Homo sapiens GN=ALDH16A1 PE=1 SV=1;sp|Q8IZ83|A16A1_HUMAN Aldehyde dehydrogenase family 16 member A1 OS=Homo sapiens GN=ALDH16A1 PE=1 SV=2	2	1	1	1	0	0	0	1	0	0	0	1	0	0	0	0	1	0	0	0	1	0	0	0	0	1	0	0	0	1	0	25	25	25	67152	639	639;802	38402	14143				By matching
tr|Q5JNW7|Q5JNW7_HUMAN;tr|A0A140T998|A0A140T998_HUMAN;tr|X5D2R7|X5D2R7_HUMAN;sp|P28062|PSB8_HUMAN	tr|Q5JNW7|Q5JNW7_HUMAN;tr|A0A140T998|A0A140T998_HUMAN;tr|X5D2R7|X5D2R7_HUMAN;sp|P28062|PSB8_HUMAN	1;1;1;1	1;1;1;1	1;1;1;1	tr|Q5JNW7|Q5JNW7_HUMAN Proteasome subunit beta type-8 OS=Homo sapiens GN=PSMB8 PE=1 SV=1;tr|A0A140T998|A0A140T998_HUMAN Proteasome subunit beta type-8 OS=Homo sapiens GN=PSMB8 PE=1 SV=1;tr|X5D2R7|X5D2R7_HUMAN Proteasome subunit beta type OS=Homo sapiens GN	4	1	1	1	0	0	0	1	0	0	0	1	0	0	0	0	1	0	0	0	1	0	0	0	0	1	0	0	0	1	0	56	56	56	2785	252	252;252;276;276	2449	17681				By matching
tr|S4R3Q6|S4R3Q6_HUMAN;sp|O75436|VP26A_HUMAN	tr|S4R3Q6|S4R3Q6_HUMAN;sp|O75436|VP26A_HUMAN	1;1	1;1	1;1	tr|S4R3Q6|S4R3Q6_HUMAN Vacuolar protein sorting-associated protein 26A OS=Homo sapiens GN=VPS26A PE=1 SV=1;sp|O75436|VP26A_HUMAN Vacuolar protein sorting-associated protein 26A OS=Homo sapiens GN=VPS26A PE=1 SV=2	2	1	1	1	0	0	0	1	0	0	0	1	0	0	0	0	1	0	0	0	1	0	0	0	0	1	0	0	0	1	0	8	8	8	26197	226	226;327	84175	20471				By matching
tr|F5H3Q5|F5H3Q5_HUMAN;tr|A0A087WZY5|A0A087WZY5_HUMAN;tr|F5H851|F5H851_HUMAN;sp|Q14031|CO4A6_HUMAN;tr|A8MXH5|A8MXH5_HUMAN	tr|F5H3Q5|F5H3Q5_HUMAN;tr|A0A087WZY5|A0A087WZY5_HUMAN;tr|F5H851|F5H851_HUMAN;sp|Q14031|CO4A6_HUMAN;tr|A8MXH5|A8MXH5_HUMAN	1;1;1;1;1	1;1;1;1;1	1;1;1;1;1	tr|F5H3Q5|F5H3Q5_HUMAN Collagen alpha-6(IV) chain OS=Homo sapiens GN=COL4A6 PE=1 SV=1;tr|A0A087WZY5|A0A087WZY5_HUMAN Collagen alpha-6(IV) chain OS=Homo sapiens GN=COL4A6 PE=1 SV=1;tr|F5H851|F5H851_HUMAN Collagen alpha-6(IV) chain OS=Homo sapiens GN=COL4A6	5	1	1	1	0	1	0	1	0	0	0	1	0	0	1	0	1	0	0	0	1	0	0	1	0	1	0	0	0	1	0	16	16	16	15812	1633	1633;1666;1678;1691;1707	0	62967		By MS/MS		By MS/MS
tr|H0Y524|H0Y524_HUMAN;tr|Q5JX45|Q5JX45_HUMAN;tr|E7ENH5|E7ENH5_HUMAN;tr|A6PVH9|A6PVH9_HUMAN;tr|F2Z2V0|F2Z2V0_HUMAN;sp|Q99829|CPNE1_HUMAN;tr|B0QZ18|B0QZ18_HUMAN	tr|H0Y524|H0Y524_HUMAN;tr|Q5JX45|Q5JX45_HUMAN;tr|E7ENH5|E7ENH5_HUMAN;tr|A6PVH9|A6PVH9_HUMAN;tr|F2Z2V0|F2Z2V0_HUMAN;sp|Q99829|CPNE1_HUMAN;tr|B0QZ18|B0QZ18_HUMAN	1;1;1;1;1;1;1	1;1;1;1;1;1;1	1;1;1;1;1;1;1	tr|H0Y524|H0Y524_HUMAN Copine-1 (Fragment) OS=Homo sapiens GN=CPNE1 PE=1 SV=1;tr|Q5JX45|Q5JX45_HUMAN Copine-1 (Fragment) OS=Homo sapiens GN=CPNE1 PE=1 SV=1;tr|E7ENH5|E7ENH5_HUMAN Copine-1 OS=Homo sapiens GN=CPNE1 PE=1 SV=1;tr|A6PVH9|A6PVH9_HUMAN Copine-1 O	7	1	1	1	0	0	0	0	0	1	0	1	0	0	0	0	0	0	1	0	1	0	0	0	0	0	0	1	0	1	0	77	77	77	21346	208	208;386;427;481;533;537;542	81845	12449
sp|P08842|STS_HUMAN	sp|P08842|STS_HUMAN	1	1	1	sp|P08842|STS_HUMAN Steryl-sulfatase OS=Homo sapiens GN=STS PE=1 SV=2	1	1	1	1	0	0	0	1	0	1	0	1	0	0	0	0	1	0	1	0	1	0	0	0	0	1	0	1	0	1	0	27	27	27	65492	583	583	24038	16316				By matching
sp|B3EWG6|FM25G_HUMAN;sp|B3EWG5|FM25C_HUMAN;sp|B3EWG4|FM25B_HUMAN;sp|B3EWG3|FM25A_HUMAN	sp|B3EWG6|FM25G_HUMAN;sp|B3EWG5|FM25C_HUMAN;sp|B3EWG4|FM25B_HUMAN;sp|B3EWG3|FM25A_HUMAN	2;2;2;2	2;2;2;2	2;2;2;2	sp|B3EWG6|FM25G_HUMAN Protein FAM25G OS=Homo sapiens GN=FAM25G PE=3 SV=1;sp|B3EWG5|FM25C_HUMAN Protein FAM25C OS=Homo sapiens GN=FAM25C PE=3 SV=1;sp|B3EWG4|FM25B_HUMAN Putative protein FAM25BP OS=Homo sapiens GN=FAM25BP PE=5 SV=1;sp|B3EWG3|FM25A_HUMAN Prot	4	2	2	2	0	0	0	0	0	0	0	2	0	0	0	0	0	0	0	0	2	0	0	0	0	0	0	0	0	2	0	416	416	416	93195	89	89;89;89;89	0	22295
sp|O75146|HIP1R_HUMAN	sp|O75146|HIP1R_HUMAN	2	2	2	sp|O75146|HIP1R_HUMAN Huntingtin-interacting protein 1-related protein OS=Homo sapiens GN=HIP1R PE=1 SV=2	1	2	2	2	0	0	0	0	0	0	0	2	0	0	0	0	0	0	0	0	2	0	0	0	0	0	0	0	0	2	0	25	25	25	11939	1068	1068	8209	12644
sp|O95147|DSS14_HUMAN	sp|O95147|DSS14_HUMAN	2	2	2	sp|O95147|DSS14_HUMAN Dual specificity protein phosphatase 14 OS=Homo sapiens GN=DSSP14 PE=1 SV=1	1	2	2	2	0	0	0	0	0	0	0	2	0	0	0	0	0	0	0	0	2	0	0	0	0	0	0	0	0	2	0	182	182	182	22255	198	198	81663	12194
sp|P10155|RO60_HUMAN;tr|H0Y9N5|H0Y9N5_HUMAN	sp|P10155|RO60_HUMAN;tr|H0Y9N5|H0Y9N5_HUMAN	2;1	2;1	2;1	sp|P10155|RO60_HUMAN 60 kDa SS-A/Ro ribonucleoprotein OS=Homo sapiens GN=TROVE2 PE=1 SV=2;tr|H0Y9N5|H0Y9N5_HUMAN 60 kDa SS-A/Ro ribonucleoprotein (Fragment) OS=Homo sapiens GN=TROVE2 PE=1 SV=8	2	2	2	2	0	0	0	0	0	0	0	2	0	0	0	0	0	0	0	0	2	0	0	0	0	0	0	0	0	2	0	43	43	43	6067	538	538;193	0	34887
sp|P20339|RAB5A_HUMAN	sp|P20339|RAB5A_HUMAN	2	2	2	sp|P20339|RAB5A_HUMAN Ras-related protein Rab-5A OS=Homo sapiens GN=RAB5A PE=1 SV=2	1	2	2	2	0	0	0	0	0	0	0	2	0	0	0	0	0	0	0	0	2	0	0	0	0	0	0	0	0	2	0	153	153	153	23658	215	215	0	6479
sp|P43034|LIS1_HUMAN;tr|I3L3N5|I3L3N5_HUMAN	sp|P43034|LIS1_HUMAN;tr|I3L3N5|I3L3N5_HUMAN	2;1	2;1	2;1	sp|P43034|LIS1_HUMAN Platelet-activating factor acetylhydrolase IB subunit alpha OS=Homo sapiens GN=PAFAH1B1 PE=1 SV=2;tr|I3L3N5|I3L3N5_HUMAN Platelet-activating factor acetylhydrolase IB subunit alpha (Fragment) OS=Homo sapiens GN=PAFAH1B1 PE=1 SV=1	2	2	2	2	0	0	0	0	0	0	0	2	0	0	0	0	0	0	0	0	2	0	0	0	0	0	0	0	0	2	0	66	66	66	46637	410	410;208	23697	15436
sp|P54136|SYRC_HUMAN;tr|E5RH09|E5RH09_HUMAN;tr|E5RJM9|E5RJM9_HUMAN	sp|P54136|SYRC_HUMAN;tr|E5RH09|E5RH09_HUMAN;tr|E5RJM9|E5RJM9_HUMAN	2;1;1	2;1;1	2;1;1	sp|P54136|SYRC_HUMAN Arginine--tRNA ligase, cytoplasmic OS=Homo sapiens GN=RARS PE=1 SV=2;tr|E5RH09|E5RH09_HUMAN Arginine--tRNA ligase, cytoplasmic OS=Homo sapiens GN=RARS PE=1 SV=1;tr|E5RJM9|E5RJM9_HUMAN Arginine--tRNA ligase, cytoplasmic OS=Homo sapiens	3	2	2	2	0	0	0	0	0	0	0	2	0	0	0	0	0	0	0	0	2	0	0	0	0	0	0	0	0	2	0	38	38	38	75378	660	660;113;129	82713	19021
sp|Q8WWA1|TMM40_HUMAN	sp|Q8WWA1|TMM40_HUMAN	2	2	2	sp|Q8WWA1|TMM40_HUMAN Transmembrane protein 40 OS=Homo sapiens GN=TMEM40 PE=1 SV=2	1	2	2	2	0	0	0	0	0	0	0	2	0	0	0	0	0	0	0	0	2	0	0	0	0	0	0	0	0	2	0	112	112	112	25495	233	233	0	30051
sp|Q92874|DNSL2_HUMAN	sp|Q92874|DNSL2_HUMAN	2	2	2	sp|Q92874|DNSL2_HUMAN Deoxyribonuclease-1-like 2 OS=Homo sapiens GN=DNASE1L2 PE=1 SV=1	1	2	2	2	0	0	0	0	0	0	0	2	0	0	0	0	0	0	0	0	2	0	0	0	0	0	0	0	0	2	0	94	94	94	32853	299	299	0	14274
sp|Q9SJ71|CLC4K_HUMAN	sp|Q9SJ71|CLC4K_HUMAN	2	2	2	sp|Q9SJ71|CLC4K_HUMAN C-type lectin domain family 4 member K OS=Homo sapiens GN=CD207 PE=1 SV=2	1	2	2	2	0	0	0	0	0	0	0	2	0	0	0	0	0	0	0	0	2	0	0	0	0	0	0	0	0	2	0	98	98	98	36725	328	328	0	10476
sp|Q9SLZ3|ASC_HUMAN	sp|Q9SLZ3|ASC_HUMAN	2	2	2	sp|Q9SLZ3|ASC_HUMAN Apoptosis-associated speck-like protein containing a CARD OS=Homo sapiens GN=PYCARD PE=1 SV=2	1	2	2	2	0	0	0	0	0	0	0	2	0	0	0	0	0	0	0	0	2	0	0	0	0	0	0	0	0	2	0	128	128	128	21627	195	195	0	29422
tr|A0A0J9YWL0|A0A0J9YWL0_HUMAN;sp|Q9Y4K1|AIM1_HUMAN;tr|Q96QW7|Q96QW7_HUMAN	tr|A0A0J9YWL0|A0A0J9YWL0_HUMAN;sp|Q9Y4K1|AIM1_HUMAN;tr|Q96QW7|Q96QW7_HUMAN	2;2;1	2;2;1	2;2;1	tr|A0A0J9YWL0|A0A0J9YWL0_HUMAN Absent in melanoma 1 protein OS=Homo sapiens GN=AIM1 PE=1 SV=1;sp|Q9Y4K1|AIM1_HUMAN Absent in melanoma 1 protein OS=Homo sapiens GN=AIM1 PE=1 SV=3;tr|Q96QW7|Q96QW7_HUMAN Absent in melanoma 1 protein (Fragment) OS=Homo sapiens	3	2	2	2	0	0	0	0	0	0	0	2	0	0	0	0	0	0	0	0	2	0	0	0	0	0	0	0	0	2	0	14	14	14	23171	2131	2131;1723;316	31104	14737
tr|C9JLK2|C9JLK2_HUMAN;tr|H7C1S0|H7C1S0_HUMAN;sp|P13798|ACPH_HUMAN;tr|C9JIF9|C9JIF9_HUMAN;tr|H7C393|H7C393_HUMAN	tr|C9JLK2|C9JLK2_HUMAN;tr|H7C1S0|H7C1S0_HUMAN;sp|P13798|ACPH_HUMAN;tr|C9JIF9|C9JIF9_HUMAN;tr|H7C393|H7C393_HUMAN	2;2;2;2;1	2;2;2;2;1	2;2;2;2;1	tr|C9JLK2|C9JLK2_HUMAN Acylamino-acid-releasing enzyme (Fragment) OS=Homo sapiens GN=APEH PE=1 SV=1;tr|H7C1S0|H7C1S0_HUMAN Acylamino-acid-releasing enzyme (Fragment) OS=Homo sapiens GN=APEH PE=1 SV=1;sp|P13798|ACPH_HUMAN Acylamino-acid-releasing enzyme OS=	5	2	2	2	0	0	0	0	0	0	0	2	0	0	0	0	0	0	0	0	2	0	0	0	0	0	0	0	0	2	0	129	129	129	26028	232	232;308;732;737;284	2447	17578
tr|F5H3X6|F5H3X6_HUMAN;tr|F5GY37|F5GY37_HUMAN;tr|J3KPX7|J3KPX7_HUMAN;sp|Q99623|PHB2_HUMAN;tr|F5H2D2|F5H2D2_HUMAN;tr|F5H0C5|F5H0C5_HUMAN;tr|F5GWA7|F5GWA7_HUMAN	tr|F5H3X6|F5H3X6_HUMAN;tr|F5GY37|F5GY37_HUMAN;tr|J3KPX7|J3KPX7_HUMAN;sp|Q99623|PHB2_HUMAN;tr|F5H2D2|F5H2D2_HUMAN;tr|F5H0C5|F5H0C5_HUMAN;tr|F5GWA7|F5GWA7_HUMAN	2;2;2;2;1;1;1	2;2;2;2;1;1;1	2;2;2;2;1;1;1	tr|F5H3X6|F5H3X6_HUMAN Prohibitin-2 (Fragment) OS=Homo sapiens GN=PHB2 PE=1 SV=2;tr|F5GY37|F5GY37_HUMAN Prohibitin-2 OS=Homo sapiens GN=PHB2 PE=1 SV=1;tr|J3KPX7|J3KPX7_HUMAN Prohibitin-2 OS=Homo sapiens GN=PHB2 PE=1 SV=2;sp|Q99623|PHB2_HUMAN Prohibitin-2 O	7	2	2	2	0	0	0	0	0	0	0	2	0	0	0	0	0	0	0	0	2	0	0	0	0	0	0	0	0	2	0	127	127	127	23615	213	213;267;298;299;87;112;261	0	66507
tr|F5H6X6|F5H6X6_HUMAN;tr|E9PKS7|E9PKS7_HUMAN;sp|Q14697|GANAB_HUMAN	tr|F5H6X6|F5H6X6_HUMAN;tr|E9PKS7|E9PKS7_HUMAN;sp|Q14697|GANAB_HUMAN	2;2;2	2;2;2	2;2;2	tr|F5H6X6|F5H6X6_HUMAN Neutral alpha-glucosidase AB OS=Homo sapiens GN=GANAB PE=1 SV=1;tr|E9PKS7|E9PKS7_HUMAN Neutral alpha-glucosidase AB OS=Homo sapiens GN=GANAB PE=1 SV=1;sp|Q14697|GANAB_HUMAN Neutral alpha-glucosidase AB OS=Homo sapiens GN=GANAB PE=1 S	3	2	2	2	0	0	0	0	0	0	0	2	0	0	0	0	0	0	0	0	2	0	0	0	0	0	0	0	0	2	0	38	38	38	96215	847	847;852;944	0	3008
tr|H3BNT7|H3BNT7_HUMAN;tr|H3BTM8|H3BTM8_HUMAN;sp|P51665|PSMD7_HUMAN;tr|H3BQV2|H3BQV2_HUMAN	tr|H3BNT7|H3BNT7_HUMAN;tr|H3BTM8|H3BTM8_HUMAN;sp|P51665|PSMD7_HUMAN;tr|H3BQV2|H3BQV2_HUMAN	2;2;2;1	2;2;2;1	2;2;2;1	tr|H3BNT7|H3BNT7_HUMAN 26S proteasome non-ATPase regulatory subunit 7 OS=Homo sapiens GN=PSMD7 PE=1 SV=1;tr|H3BTM8|H3BTM8_HUMAN 26S proteasome non-ATPase regulatory subunit 7 OS=Homo sapiens GN=PSMD7 PE=1 SV=1;sp|P51665|PSMD7_HUMAN 26S proteasome non-ATPas	4	2	2	2	0	0	0	0	0	0	0	2	0	0	0	0	0	0	0	0	2	0	0	0	0	0	0	0	0	2	0	232	232	232	20064	177	177;198;324;43	0	7873
tr|H7C0C1|H7C0C1_HUMAN;sp|P48047|ATPO_HUMAN;tr|H7C086|H7C086_HUMAN	tr|H7C0C1|H7C0C1_HUMAN;sp|P48047|ATPO_HUMAN;tr|H7C086|H7C086_HUMAN	2;2;1	2;2;1	2;2;1	tr|H7C0C1|H7C0C1_HUMAN Sncharacterized protein (Fragment) OS=Homo sapiens PE=4 SV=2;sp|P48047|ATPO_HUMAN ATP synthase subunit O, mitochondrial OS=Homo sapiens GN=ATP5O PE=1 SV=1;tr|H7C086|H7C086_HUMAN ATP synthase subunit O, mitochondrial (Fragment) OS=Hom	3	2	2	2	0	0	0	0	0	0	0	2	0	0	0	0	0	0	0	0	2	0	0	0	0	0	0	0	0	2	0	128	128	128	26799	242	242;213;74	45732	13675
tr|J3QRJ8|J3QRJ8_HUMAN;tr|G3V1M7|G3V1M7_HUMAN;sp|P49748|ACADV_HUMAN;tr|K7EMF8|K7EMF8_HUMAN;tr|J3KSR4|J3KSR4_HUMAN	tr|J3QRJ8|J3QRJ8_HUMAN;tr|G3V1M7|G3V1M7_HUMAN;sp|P49748|ACADV_HUMAN;tr|K7EMF8|K7EMF8_HUMAN;tr|J3KSR4|J3KSR4_HUMAN	2;2;2;1;1	2;2;2;1;1	2;2;2;1;1	tr|J3QRJ8|J3QRJ8_HUMAN Very long-chain-specific acyl-CoA dehydrogenase, mitochondrial (Fragment) OS=Homo sapiens GN=ACADVL PE=1 SV=1;tr|G3V1M7|G3V1M7_HUMAN Very long-chain-specific acyl-CoA dehydrogenase, mitochondrial (Fragment) OS=Homo sapiens GN=ACADVL	5	2	2	2	0	0	0	0	0	0	0	2	0	0	0	0	0	0	0	0	2	0	0	0	0	0	0	0	0	2	0	113	113	113	21542	194	194;282;655;45;204	82919	19478
tr|M0QZL1|M0QZL1_HUMAN;tr|M0R192|M0R192_HUMAN;sp|P30043|BLVRB_HUMAN	tr|M0QZL1|M0QZL1_HUMAN;tr|M0R192|M0R192_HUMAN;sp|P30043|BLVRB_HUMAN	2;2;2	2;2;2	2;2;2	tr|M0QZL1|M0QZL1_HUMAN Flavin reductase (NADPH) OS=Homo sapiens GN=BLVRB PE=1 SV=1;tr|M0R192|M0R192_HUMAN Flavin reductase (NADPH) OS=Homo sapiens GN=BLVRB PE=1 SV=1;sp|P30043|BLVRB_HUMAN Flavin reductase (NADPH) OS=Homo sapiens GN=BLVRB PE=1 SV=3	3	2	2	2	0	0	0	0	0	0	0	2	0	0	0	0	0	0	0	0	2	0	0	0	0	0	0	0	0	2	0	201	201	201	1567	154	154;163;206	0	35607
tr|M0R045|M0R045_HUMAN;tr|M0QXC1|M0QXC1_HUMAN;sp|Q6ZNF0|ACP7_HUMAN	tr|M0R045|M0R045_HUMAN;tr|M0QXC1|M0QXC1_HUMAN;sp|Q6ZNF0|ACP7_HUMAN	2;2;2	2;2;2	2;2;2	tr|M0R045|M0R045_HUMAN Acid phosphatase type 7 OS=Homo sapiens GN=ACP7 PE=1 SV=1;tr|M0QXC1|M0QXC1_HUMAN Acid phosphatase type 7 OS=Homo sapiens GN=ACP7 PE=1 SV=1;sp|Q6ZNF0|ACP7_HUMAN Acid phosphatase type 7 OS=Homo sapiens GN=ACP7 PE=2 SV=2	3	2	2	2	0	1	0	0	0	0	0	2	0	0	1	0	0	0	0	0	2	0	0	1	0	0	0	0	0	2	0	84	84	84	366	334	334;367;438	84388	20577		By matching
sp|P12277|KCRB_HUMAN;tr|G3V461|G3V461_HUMAN;tr|H0YJG0|H0YJG0_HUMAN;tr|G3V4N7|G3V4N7_HUMAN	sp|P12277|KCRB_HUMAN;tr|G3V461|G3V461_HUMAN;tr|H0YJG0|H0YJG0_HUMAN;tr|G3V4N7|G3V4N7_HUMAN	2;1;1;1	2;1;1;1	2;1;1;1	sp|P12277|KCRB_HUMAN Creatine kinase B-type OS=Homo sapiens GN=CKB PE=1 SV=1;tr|G3V461|G3V461_HUMAN Creatine kinase B-type (Fragment) OS=Homo sapiens GN=CKB PE=1 SV=1;tr|H0YJG0|H0YJG0_HUMAN Creatine kinase B-type (Fragment) OS=Homo sapiens GN=CKB PE=1 SV=1	4	2	2	2	0	0	0	1	0	0	0	2	0	0	0	0	1	0	0	0	2	0	0	0	0	1	0	0	0	2	0	47	47	47	42644	381	381;128;179;217	67822	13114				By matching
sp|P25815|S100P_HUMAN	sp|P25815|S100P_HUMAN	2	2	2	sp|P25815|S100P_HUMAN Protein S100-P OS=Homo sapiens GN=S100P PE=1 SV=2	1	2	2	2	0	0	0	1	0	0	0	2	0	0	0	0	1	0	0	0	2	0	0	0	0	1	0	0	0	2	0	305	305	305	104	95	95	0	15195				By MS/MS
sp|Q07666|KHDR1_HUMAN	sp|Q07666|KHDR1_HUMAN	2	2	2	sp|Q07666|KHDR1_HUMAN KH domain-containing, RNA-binding, signal transduction-associated protein 1 OS=Homo sapiens GN=KHDRBS1 PE=1 SV=1	1	2	2	2	0	0	0	1	0	0	0	2	0	0	0	0	1	0	0	0	2	0	0	0	0	1	0	0	0	2	0	77	77	77	48227	443	443	82212	12774				By matching
sp|Q9HB40|RISC_HUMAN	sp|Q9HB40|RISC_HUMAN	2	2	2	sp|Q9HB40|RISC_HUMAN Retinoid-inducible serine carboxypeptidase OS=Homo sapiens GN=SCPEP1 PE=1 SV=1	1	2	2	2	0	0	0	1	0	0	0	2	0	0	0	0	1	0	0	0	2	0	0	0	0	1	0	0	0	2	0	69	69	69	5083	452	452	0	59263				By MS/MS
sp|Q16658|FSCN1_HUMAN	sp|Q16658|FSCN1_HUMAN	2	2	2	sp|Q16658|FSCN1_HUMAN Fascin OS=Homo sapiens GN=FSCN1 PE=1 SV=3	1	2	2	2	0	0	0	2	0	0	0	2	0	0	0	0	2	0	0	0	2	0	0	0	0	2	0	0	0	2	0	61	61	61	54529	493	493	0	33794				By matching
tr|J3KRZ4|J3KRZ4_HUMAN;tr|J3KSZ5|J3KSZ5_HUMAN;tr|J3QL34|J3QL34_HUMAN;tr|J3KS22|J3KS22_HUMAN;tr|J3QS36|J3QS36_HUMAN;sp|Q7Z4W1|DCXR_HUMAN;tr|J3QS45|J3QS45_HUMAN	tr|J3KRZ4|J3KRZ4_HUMAN;tr|J3KSZ5|J3KSZ5_HUMAN;tr|J3QL34|J3QL34_HUMAN;tr|J3KS22|J3KS22_HUMAN;tr|J3QS36|J3QS36_HUMAN;sp|Q7Z4W1|DCXR_HUMAN;tr|J3QS45|J3QS45_HUMAN	2;2;2;2;2;2;1	2;2;2;2;2;2;1	2;2;2;2;2;2;1	tr|J3KRZ4|J3KRZ4_HUMAN L-xylulose reductase (Fragment) OS=Homo sapiens GN=DCXR PE=1 SV=1;tr|J3KSZ5|J3KSZ5_HUMAN L-xylulose reductase (Fragment) OS=Homo sapiens GN=DCXR PE=1 SV=1;tr|J3QL34|J3QL34_HUMAN L-xylulose reductase (Fragment) OS=Homo sapiens GN=DCXR	7	2	2	2	0	0	0	2	0	0	0	2	0	0	0	0	2	0	0	0	2	0	0	0	0	2	0	0	0	2	0	277	277	277	14892	141	141;143;176;223;225;244;100	0	22076				By MS/MS
sp|P04843|RPN1_HUMAN;tr|B7Z4L4|B7Z4L4_HUMAN;tr|F8WF32|F8WF32_HUMAN	sp|P04843|RPN1_HUMAN;tr|B7Z4L4|B7Z4L4_HUMAN	3;2;1	3;2;1	3;2;1	sp|P04843|RPN1_HUMAN Dolichyl-diphosphooligosaccharide--protein glycosyltransferase subunit 1 OS=Homo sapiens GN=RPN1 PE=1 SV=1;tr|B7Z4L4|B7Z4L4_HUMAN Dolichyl-diphosphooligosaccharide--protein glycosyltransferase subunit 1 OS=Homo sapiens GN=RPN1 PE=1 SV=	3	3	3	3	0	0	0	0	0	0	0	3	0	0	0	0	0	0	0	0	3	0	0	0	0	0	0	0	0	3	0	74	74	74	68569	607	607;435;121	0	22872
sp|P17858|PFKAL_HUMAN	sp|P17858|PFKAL_HUMAN	3	3	2	sp|P17858|PFKAL_HUMAN ATP-dependent 6-phosphofructokinase, liver type OS=Homo sapiens GN=PFKL PE=1 SV=6	1	3	3	2	0	0	0	0	0	0	0	3	0	0	0	0	0	0	0	0	3	0	0	0	0	0	0	0	0	2	0	63	63	38	85018	780	780	0	4131
sp|P50570|DYN2_HUMAN;tr|K7EMQ3|K7EMQ3_HUMAN	sp|P50570|DYN2_HUMAN;tr|K7EMQ3|K7EMQ3_HUMAN	3;2	3;2	3;2	sp|P50570|DYN2_HUMAN Dynamin-2 OS=Homo sapiens GN=DNM2 PE=1 SV=2;tr|K7EMQ3|K7EMQ3_HUMAN Dynamin-2 (Fragment) OS=Homo sapiens GN=DNM2 PE=1 SV=2	2	3	3	3	0	0	0	0	0	0	0	3	0	0	0	0	0	0	0	0	3	0	0	0	0	0	0	0	0	3	0	39	39	39	98063	870	870;289	0	2408
sp|Q15782|CH3L2_HUMAN;tr|H0YD88|H0YD88_HUMAN;tr|E9PRL9|E9PRL9_HUMAN;tr|E9PPX4|E9PPX4_HUMAN;tr|E9PP75|E9PP75_HUMAN;tr|H0YE91|H0YE91_HUMAN;tr|E9PIX1|E9PIX1_HUMAN;tr|E9PR52|E9PR52_HUMAN	sp|Q15782|CH3L2_HUMAN;tr|H0YD88|H0YD88_HUMAN	3;2;1;1;1;1;1;1	3;2;1;1;1;1;1;1	3;2;1;1;1;1;1;1	sp|Q15782|CH3L2_HUMAN Chitinase-3-like protein 2 OS=Homo sapiens GN=CHI3L2 PE=1 SV=1;tr|H0YD88|H0YD88_HUMAN Chitinase-3-like protein 2 (Fragment) OS=Homo sapiens GN=CHI3L2 PE=1 SV=2	8	3	3	3	0	0	0	0	0	0	0	3	0	0	0	0	0	0	0	0	3	0	0	0	0	0	0	0	0	3	0	115	115	115	435	390	390;161;122;169;182;183;201;220	0	83003
sp|Q93009|SBP7_HUMAN;tr|H3BRA2|H3BRA2_HUMAN;tr|F5H2X1|F5H2X1_HUMAN;tr|H3BND8|H3BND8_HUMAN;tr|H3BMF6|H3BMF6_HUMAN;tr|H3BSV0|H3BSV0_HUMAN;tr|H3BTM1|H3BTM1_HUMAN;tr|H3BQD1|H3BQD1_HUMAN	sp|Q93009|SBP7_HUMAN;tr|H3BRA2|H3BRA2_HUMAN;tr|F5H2X1|F5H2X1_HUMAN;tr|H3BND8|H3BND8_HUMAN	3;2;2;2;1;1;1;1	3;2;2;2;1;1;1;1	3;2;2;2;1;1;1;1	sp|Q93009|SBP7_HUMAN Sbiquitin carboxyl-terminal hydrolase 7 OS=Homo sapiens GN=SSP7 PE=1 SV=2;tr|H3BRA2|H3BRA2_HUMAN Sbiquitin carboxyl-terminal hydrolase 7 (Fragment) OS=Homo sapiens GN=SSP7 PE=1 SV=1;tr|F5H2X1|F5H2X1_HUMAN Sbiquitin carboxyl-terminal hy	8	3	3	3	0	0	0	0	0	0	0	3	0	0	0	0	0	0	0	0	3	0	0	0	0	0	0	0	0	3	0	46	46	46	1283	1102	1102;130;509;909;91;109;117;159	0	6673
sp|Q9H0P0|5NT3A_HUMAN;tr|X6RM59|X6RM59_HUMAN;tr|B9A035|B9A035_HUMAN	sp|Q9H0P0|5NT3A_HUMAN;tr|X6RM59|X6RM59_HUMAN	3;3;1	3;3;1	3;3;1	sp|Q9H0P0|5NT3A_HUMAN Cytosolic 5-nucleotidase 3A OS=Homo sapiens GN=NT5C3A PE=1 SV=3;tr|X6RM59|X6RM59_HUMAN 5-nucleotidase OS=Homo sapiens GN=NT5C3A PE=1 SV=1	3	3	3	3	0	0	0	0	0	0	0	3	0	0	0	0	0	0	0	0	3	0	0	0	0	0	0	0	0	3	0	119	119	119	37948	336	336;331;205	0	61027
sp|Q9SKQ9|KLK9_HUMAN;tr|Q2XQG4|Q2XQG4_HUMAN	sp|Q9SKQ9|KLK9_HUMAN	3;1	3;1	3;1	sp|Q9SKQ9|KLK9_HUMAN Kallikrein-9 OS=Homo sapiens GN=KLK9 PE=2 SV=1	2	3	3	3	0	0	0	0	0	0	0	3	0	0	0	0	0	0	0	0	3	0	0	0	0	0	0	0	0	3	0	192	192	192	27512	250	250;91	0	35148
sp|Q9Y3I0|RTCB_HUMAN	sp|Q9Y3I0|RTCB_HUMAN	3	3	3	sp|Q9Y3I0|RTCB_HUMAN tRNA-splicing ligase RtcB homolog OS=Homo sapiens GN=RTCB PE=1 SV=1	1	3	3	3	0	0	0	0	0	0	0	3	0	0	0	0	0	0	0	0	3	0	0	0	0	0	0	0	0	3	0	105	105	105	5521	505	505	0	35287
tr|A0A087X1Z3|A0A087X1Z3_HUMAN;sp|Q9SL46|PSME2_HUMAN;tr|H0YM70|H0YM70_HUMAN	tr|A0A087X1Z3|A0A087X1Z3_HUMAN;sp|Q9SL46|PSME2_HUMAN;tr|H0YM70|H0YM70_HUMAN	3;3;2	3;3;2	3;3;2	tr|A0A087X1Z3|A0A087X1Z3_HUMAN Proteasome activator complex subunit 2 OS=Homo sapiens GN=PSME2 PE=1 SV=1;sp|Q9SL46|PSME2_HUMAN Proteasome activator complex subunit 2 OS=Homo sapiens GN=PSME2 PE=1 SV=4;tr|H0YM70|H0YM70_HUMAN Proteasome activator complex sub	3	3	3	3	0	0	0	0	0	0	0	3	0	0	0	0	0	0	0	0	3	0	0	0	0	0	0	0	0	3	0	169	169	169	29126	254	254;239;228	0	23897
tr|A0A1B0GVI3|A0A1B0GVI3_HUMAN	tr|A0A1B0GVI3|A0A1B0GVI3_HUMAN	3	3	3	tr|A0A1B0GVI3|A0A1B0GVI3_HUMAN Keratin, type I cytoskeletal 10 (Fragment) OS=Homo sapiens GN=KRT10 PE=1 SV=1	1	3	3	3	0	0	0	0	0	0	0	3	0	0	0	0	0	0	0	0	3	0	0	0	0	0	0	0	0	3	0	299	299	299	1003	107	107	0	86766
tr|G8JLH9|G8JLH9_HUMAN;sp|P40763|STAT3_HUMAN	tr|G8JLH9|G8JLH9_HUMAN;sp|P40763|STAT3_HUMAN	3;3	3;3	3;3	tr|G8JLH9|G8JLH9_HUMAN Signal transducer and activator of transcription OS=Homo sapiens GN=STAT3 PE=1 SV=1;sp|P40763|STAT3_HUMAN Signal transducer and activator of transcription 3 OS=Homo sapiens GN=STAT3 PE=1 SV=2	2	3	3	3	0	0	0	0	0	0	0	3	0	0	0	0	0	0	0	0	3	0	0	0	0	0	0	0	0	3	0	82	82	82	76138	672	672;770	0	65027
tr|K7EN83|K7EN83_HUMAN;tr|B4DKV7|B4DKV7_HUMAN;sp|Q8TE68|ES8L1_HUMAN;tr|K7EKX9|K7EKX9_HUMAN;tr|K7ELW3|K7ELW3_HUMAN	tr|K7EN83|K7EN83_HUMAN;tr|B4DKV7|B4DKV7_HUMAN;sp|Q8TE68|ES8L1_HUMAN;tr|K7EKX9|K7EKX9_HUMAN	3;3;3;2;1	3;3;3;2;1	3;3;3;2;1	tr|K7EN83|K7EN83_HUMAN EPS8-like 1, isoform CRA_d OS=Homo sapiens GN=EPS8L1 PE=1 SV=1;tr|B4DKV7|B4DKV7_HUMAN Epidermal growth factor receptor kinase substrate 8-like protein 1 OS=Homo sapiens GN=EPS8L1 PE=1 SV=1;sp|Q8TE68|ES8L1_HUMAN Epidermal growth facto	5	3	3	3	0	0	0	0	0	0	0	3	0	0	0	0	0	0	0	0	3	0	0	0	0	0	0	0	0	3	0	73	73	73	6134	548	548;659;723;428;409	0	63931
sp|P54793|ARSF_HUMAN	sp|P54793|ARSF_HUMAN	3	3	3	sp|P54793|ARSF_HUMAN Arylsulfatase F OS=Homo sapiens GN=ARSF PE=1 SV=4	1	3	3	3	0	0	0	1	0	0	0	3	0	0	0	0	1	0	0	0	3	0	0	0	0	1	0	0	0	3	0	93	93	93	65939	590	590	24351	17006				By matching
sp|Q9Y2T3|GSAD_HUMAN;tr|Q5SZC6|Q5SZC6_HUMAN;tr|Q5SZC5|Q5SZC5_HUMAN;tr|H0YDZ7|H0YDZ7_HUMAN;tr|Q5SZC3|Q5SZC3_HUMAN	sp|Q9Y2T3|GSAD_HUMAN;tr|Q5SZC6|Q5SZC6_HUMAN	5;3;2;1;1	5;3;2;1;1	5;3;2;1;1	sp|Q9Y2T3|GSAD_HUMAN Guanine deaminase OS=Homo sapiens GN=GDA PE=1 SV=1;tr|Q5SZC6|Q5SZC6_HUMAN Guanine deaminase OS=Homo sapiens GN=GDA PE=1 SV=1	5	5	5	5	2	0	0	2	0	1	0	3	0	2	0	0	2	0	1	0	3	0	2	0	0	2	0	1	0	3	0	165	165	165	51002	454	454;393;195;176;179	0	15095	By MS/MS			By MS/MS
sp|P48147|PPCE_HUMAN	sp|P48147|PPCE_HUMAN	4	4	4	sp|P48147|PPCE_HUMAN Prolyl endopeptidase OS=Homo sapiens GN=PREP PE=1 SV=2	1	4	4	4	0	0	0	0	0	0	0	4	0	0	0	0	0	0	0	0	4	0	0	0	0	0	0	0	0	4	0	9	9	9	80699	710	710	0	32611
sp|Q9Y251|HPSE_HUMAN;tr|D6RAQ1|D6RAQ1_HUMAN;tr|D6RHG4|D6RHG4_HUMAN	sp|Q9Y251|HPSE_HUMAN	4;1;1	4;1;1	4;1;1	sp|Q9Y251|HPSE_HUMAN Heparanase OS=Homo sapiens GN=HPSE PE=1 SV=2	3	4	4	4	0	0	0	0	0	0	0	4	0	0	0	0	0	0	0	0	4	0	0	0	0	0	0	0	0	4	0	109	109	109	61148	543	543;168;226	0	41476
sp|P04844|RPN2_HUMAN;tr|Q5JYR4|Q5JYR4_HUMAN;tr|Q5JYR7|Q5JYR7_HUMAN;tr|F2Z3K5|F2Z3K5_HUMAN	sp|P04844|RPN2_HUMAN;tr|Q5JYR4|Q5JYR4_HUMAN;tr|Q5JYR7|Q5JYR7_HUMAN	4;3;3;1	4;3;3;1	4;3;3;1	sp|P04844|RPN2_HUMAN Dolichyl-diphosphooligosaccharide--protein glycosyltransferase subunit 2 OS=Homo sapiens GN=RPN2 PE=1 SV=3;tr|Q5JYR4|Q5JYR4_HUMAN Dolichyl-diphosphooligosaccharide--protein glycosyltransferase subunit 2 (Fragment) OS=Homo sapiens GN=RP	4	4	4	4	0	0	0	1	0	0	0	4	0	0	0	0	1	0	0	0	4	0	0	0	0	1	0	0	0	4	0	105	105	105	69283	631	631;166;344;162	0	14456				By matching
sp|P35606|COPB2_HUMAN;tr|D6R997|D6R997_HUMAN;tr|D6RBZ7|D6RBZ7_HUMAN;tr|D6RCL6|D6RCL6_HUMAN;tr|D6RBG7|D6RBG7_HUMAN;tr|D6RBT6|D6RBT6_HUMAN	sp|P35606|COPB2_HUMAN;tr|D6R997|D6R997_HUMAN;tr|D6RBZ7|D6RBZ7_HUMAN;tr|D6RCL6|D6RCL6_HUMAN;tr|D6RBG7|D6RBG7_HUMAN;tr|D6RBT6|D6RBT6_HUMAN	4;3;2;2;2;2	4;3;2;2;2;2	4;3;2;2;2;2	sp|P35606|COPB2_HUMAN Coatomer subunit beta OS=Homo sapiens GN=COPB2 PE=1 SV=2;tr|D6R997|D6R997_HUMAN Coatomer subunit beta (Fragment) OS=Homo sapiens GN=COPB2 PE=1 SV=8;tr|D6RBZ7|D6RBZ7_HUMAN Coatomer subunit beta (Fragment) OS=Homo sapiens GN=COPB2 PE	6	4	4	4	0	0	0	2	0	0	0	4	0	0	0	0	2	0	0	0	4	0	0	0	0	2	0	0	0	4	0	57	57	57	10249	906	906;152;77;86;89;111	0	44621				By MS/MS
sp|P61970|NTF2_HUMAN;tr|H3BRV9|H3BRV9_HUMAN	sp|P61970|NTF2_HUMAN;tr|H3BRV9|H3BRV9_HUMAN	4;3	4;3	4;3	sp|P61970|NTF2_HUMAN Nuclear transport factor 2 OS=Homo sapiens GN=NSTF2 PE=1 SV=1;tr|H3BRV9|H3BRV9_HUMAN Nuclear transport factor 2 (Fragment) OS=Homo sapiens GN=NSTF2 PE=1 SV=1	2	4	4	4	0	0	0	2	0	0	0	4	0	0	0	0	2	0	0	0	4	0	0	0	0	2	0	0	0	4	0	512	512	512	14478	127	127;107	0	17712				By matching
sp|P09601|HMOX1_HUMAN;tr|B1AHA8|B1AHA8_HUMAN	sp|P09601|HMOX1_HUMAN;tr|B1AHA8|B1AHA8_HUMAN	5;4	5;4	5;4	sp|P09601|HMOX1_HUMAN Heme oxygenase 1 OS=Homo sapiens GN=HMOX1 PE=1 SV=1;tr|B1AHA8|B1AHA8_HUMAN Heme oxygenase 1 (Fragment) OS=Homo sapiens GN=HMOX1 PE=1 SV=1	2	5	5	5	0	0	0	0	0	0	0	5	0	0	0	0	0	0	0	0	5	0	0	0	0	0	0	0	0	5	0	264	264	264	32818	288	288;187	0	64214
sp|P20700|LMNB1_HUMAN;tr|E9PBF6|E9PBF6_HUMAN;tr|A0A0D9SFE5|A0A0D9SFE5_HUMAN;tr|A0A0D9SFY5|A0A0D9SFY5_HUMAN	sp|P20700|LMNB1_HUMAN;tr|E9PBF6|E9PBF6_HUMAN;tr|A0A0D9SFE5|A0A0D9SFE5_HUMAN	5;4;3;1	4;3;3;1	4;3;3;1	sp|P20700|LMNB1_HUMAN Lamin-B1 OS=Homo sapiens GN=LMNB1 PE=1 SV=2;tr|E9PBF6|E9PBF6_HUMAN Lamin-B1 OS=Homo sapiens GN=LMNB1 PE=1 SV=1;tr|A0A0D9SFE5|A0A0D9SFE5_HUMAN Lamin B1, isoform CRA_a OS=Homo sapiens GN=LMNB1 PE=1 SV=1	4	5	4	4	0	0	0	0	0	0	0	5	0	0	0	0	0	0	0	0	4	0	0	0	0	0	0	0	0	4	0	114	101	101	66408	586	586;387;329;166	0	10788
sp|O76027|ANXA9_HUMAN	sp|O76027|ANXA9_HUMAN	6	6	6	sp|O76027|ANXA9_HUMAN Annexin A9 OS=Homo sapiens GN=ANXA9 PE=1 SV=3	1	6	6	6	0	0	0	0	0	0	0	6	0	0	0	0	0	0	0	0	6	0	0	0	0	0	0	0	0	6	0	272	272	272	38363	345	345	0	73891
sp|P0C869|PA24B_HUMAN	sp|P0C869|PA24B_HUMAN	6	6	6	sp|P0C869|PA24B_HUMAN Cytosolic phospholipase A2 beta OS=Homo sapiens GN=PLA2G4B PE=1 SV=2	1	6	6	6	0	0	0	0	0	0	0	6	0	0	0	0	0	0	0	0	6	0	0	0	0	0	0	0	0	6	0	111	111	111	87977	781	781	0	66381
sp|Q9BQ50|TREX2_HUMAN	sp|Q9BQ50|TREX2_HUMAN	6	6	6	sp|Q9BQ50|TREX2_HUMAN Three prime repair exonuclease 2 OS=Homo sapiens GN=TREX2 PE=1 SV=1	1	6	6	6	0	0	0	2	0	0	0	6	0	0	0	0	2	0	0	0	6	0	0	0	0	2	0	0	0	6	0	301	301	301	30621	279	279	0	2084				By matching
sp|Q15067|ACOX1_HUMAN;tr|K7ELT1|K7ELT1_HUMAN;tr|I3L0T4|I3L0T4_HUMAN;tr|I3L2S4|I3L2S4_HUMAN;tr|I3L4S5|I3L4S5_HUMAN;tr|K7ENF1|K7ENF1_HUMAN;tr|K7ESC7|K7ESC7_HUMAN	sp|Q15067|ACOX1_HUMAN	8;3;3;1;1;1;1	8;3;3;1;1;1;1	8;3;3;1;1;1;1	sp|Q15067|ACOX1_HUMAN Peroxisomal acyl-coenzyme A oxidase 1 OS=Homo sapiens GN=ACOX1 PE=1 SV=3	7	8	8	8	0	0	0	0	0	0	0	8	0	0	0	0	0	0	0	0	8	0	0	0	0	0	0	0	0	8	0	206	206	206	74423	660	660;156;223;71;108;132;153	0	36752
sp|Q86XP0|PA24D_HUMAN	sp|Q86XP0|PA24D_HUMAN	8	8	8	sp|Q86XP0|PA24D_HUMAN Cytosolic phospholipase A2 delta OS=Homo sapiens GN=PLA2G4D PE=1 SV=2	1	8	8	8	0	0	0	0	0	0	0	8	0	0	0	0	0	0	0	0	8	0	0	0	0	0	0	0	0	8	0	139	139	139	91951	818	818	0	1761
sp|Q5SY68|S1A7B_HUMAN	sp|Q5SY68|S1A7B_HUMAN	1	1	1	sp|Q5SY68|S1A7B_HUMAN Protein S100-A7-like 2 OS=Homo sapiens GN=S100A7L2 PE=1 SV=1	1	1	1	1	0	0	1	0	0	0	0	0	0	0	0	1	0	0	0	0	0	0	0	0	1	0	0	0	0	0	0	119	119	119	11302	101	101	0	51556			By MS/MS
sp|Q99574|NESS_HUMAN;tr|H7C5T9|H7C5T9_HUMAN	sp|Q99574|NESS_HUMAN	3;1	3;1	3;1	sp|Q99574|NESS_HUMAN Neuroserpin OS=Homo sapiens GN=SERPINI1 PE=1 SV=1	2	3	3	3	3	0	1	0	0	0	0	0	0	3	0	1	0	0	0	0	0	0	3	0	1	0	0	0	0	0	0	73	73	73	46426	410	410;119	3108	14731	By MS/MS		By matching
sp|Q99075|HBEGF_HUMAN	sp|Q99075|HBEGF_HUMAN	1	1	1	sp|Q99075|HBEGF_HUMAN Proheparin-binding EGF-like growth factor OS=Homo sapiens GN=HBEGF PE=1 SV=1	1	1	1	1	0	0	1	0	0	1	0	0	0	0	0	1	0	0	1	0	0	0	0	0	1	0	0	1	0	0	0	125	125	125	23067	208	208	0	28389			By matching
tr|C9JWX7|C9JWX7_HUMAN	tr|C9JWX7|C9JWX7_HUMAN	1	1	1	tr|C9JWX7|C9JWX7_HUMAN Tripartite motif-containing protein 16-like protein (Fragment) OS=Homo sapiens GN=TRIM16L PE=4 SV=1	1	1	1	1	0	0	1	1	0	1	0	0	0	0	0	1	1	0	1	0	0	0	0	0	1	1	0	1	0	0	0	158	158	158	12523	114	114	1	-2			By matching	By matching
sp|Q9NY87|SPNXC_HUMAN;sp|Q9NS26|SPNXA_HUMAN;sp|Q9BXN6|SPNXD_HUMAN	sp|Q9NY87|SPNXC_HUMAN;sp|Q9NS26|SPNXA_HUMAN;sp|Q9BXN6|SPNXD_HUMAN	1;1;1	1;1;1	1;1;1	sp|Q9NY87|SPNXC_HUMAN Sperm protein associated with the nucleus on the X chromosome C OS=Homo sapiens GN=SPANXC PE=1 SV=2;sp|Q9NS26|SPNXA_HUMAN Sperm protein associated with the nucleus on the X chromosome A OS=Homo sapiens GN=SPANXA1 PE=1 SV=1;sp|Q9BXN6|S	3	1	1	1	0	0	1	1	0	1	0	1	0	0	0	1	1	0	1	0	1	0	0	0	1	1	0	1	0	1	0	113	113	113	10982	97	97;97;97	1	-2			By matching	By MS/MS
sp|Q9Y3R4|NESR2_HUMAN	sp|Q9Y3R4|NESR2_HUMAN	6	6	6	sp|Q9Y3R4|NESR2_HUMAN Sialidase-2 OS=Homo sapiens GN=NES2 PE=1 SV=2	1	6	6	6	0	0	1	3	0	1	0	6	0	0	0	1	3	0	1	0	6	0	0	0	1	3	0	1	0	6	0	292	292	292	42253	380	380	0	46653			By matching	By MS/MS
sp|P28074|PSB5_HUMAN;tr|H0YJM8|H0YJM8_HUMAN	sp|P28074|PSB5_HUMAN	6;2	6;2	6;2	sp|P28074|PSB5_HUMAN Proteasome subunit beta type-5 OS=Homo sapiens GN=PSMB5 PE=1 SV=3	2	6	6	6	0	1	1	4	0	1	0	6	0	0	1	1	4	0	1	0	6	0	0	1	1	4	0	1	0	6	0	308	308	308	2848	263	263;118	0	18671		By matching	By matching	By MS/MS
tr|H7C5W5|H7C5W5_HUMAN;sp|P41219|PERI_HUMAN	tr|H7C5W5|H7C5W5_HUMAN;sp|P41219|PERI_HUMAN	2;2	1;1	1;1	tr|H7C5W5|H7C5W5_HUMAN Peripherin (Fragment) OS=Homo sapiens GN=PRPH PE=1 SV=1;sp|P41219|PERI_HUMAN Peripherin OS=Homo sapiens GN=PRPH PE=1 SV=2	2	2	1	1	1	0	0	1	1	1	0	0	0	0	0	0	1	1	1	0	0	0	0	0	0	1	1	1	0	0	0	10	45	45	22825	200	200;470	1	-2	By matching			By matching	By matching
sp|Q8N4B1|SESQ1_HUMAN	sp|Q8N4B1|SESQ1_HUMAN	1	1	1	sp|Q8N4B1|SESQ1_HUMAN Sesquipedalian-1 OS=Homo sapiens GN=FAM109A PE=1 SV=1	1	1	1	1	0	0	0	1	1	0	0	1	0	0	0	0	1	1	0	0	1	0	0	0	0	1	1	0	0	1	0	4	4	4	27215	249	249	60698	13441				By MS/MS	By MS/MS
sp|Q6ZQQ2|S31D1_HUMAN	sp|Q6ZQQ2|S31D1_HUMAN	1	1	1	sp|Q6ZQQ2|S31D1_HUMAN Spermatogenesis-associated protein 31D1 OS=Homo sapiens GN=SPATA31D1 PE=2 SV=1	1	1	1	1	0	0	0	1	1	1	0	1	0	0	0	0	1	1	1	0	1	0	0	0	0	1	1	1	0	1	0	18	18	18	17562	1576	1576	24077	16491				By matching	By MS/MS
sp|Q96FX8|PERP_HUMAN	sp|Q96FX8|PERP_HUMAN	1	1	1	sp|Q96FX8|PERP_HUMAN p53 apoptosis effector related to PMP-22 OS=Homo sapiens GN=PERP PE=2 SV=1	1	1	1	1	0	1	0	1	1	1	0	1	0	0	1	0	1	1	1	0	1	0	0	1	0	1	1	1	0	1	0	88	88	88	21386	193	193	81906	12526		By MS/MS		By MS/MS	By MS/MS
tr|A0A087X1K9|A0A087X1K9_HUMAN;tr|E5RGR0|E5RGR0_HUMAN;sp|O75608|LYPA1_HUMAN;tr|E5RJ48|E5RJ48_HUMAN;tr|B4DP64|B4DP64_HUMAN	tr|A0A087X1K9|A0A087X1K9_HUMAN;tr|E5RGR0|E5RGR0_HUMAN;sp|O75608|LYPA1_HUMAN;tr|E5RJ48|E5RJ48_HUMAN	3;3;3;2;1	3;3;3;2;1	3;3;3;2;1	tr|A0A087X1K9|A0A087X1K9_HUMAN Acyl-protein thioesterase 1 OS=Homo sapiens GN=LYPLA1 PE=1 SV=1;tr|E5RGR0|E5RGR0_HUMAN Acyl-protein thioesterase 1 (Fragment) OS=Homo sapiens GN=LYPLA1 PE=1 SV=1;sp|O75608|LYPA1_HUMAN Acyl-protein thioesterase 1 OS=Homo sapie	5	3	3	3	0	0	0	2	1	0	0	3	0	0	0	0	2	1	0	0	3	0	0	0	0	2	1	0	0	3	0	38	38	38	17981	166	166;197;230;90;196	0	38425				By matching	By matching
sp|P13716|HEM2_HUMAN;tr|B7ZBK6|B7ZBK6_HUMAN	sp|P13716|HEM2_HUMAN	3;1	3;1	3;1	sp|P13716|HEM2_HUMAN Delta-aminolevulinic acid dehydratase OS=Homo sapiens GN=ALAD PE=1 SV=1	2	3	3	3	0	0	0	3	1	1	0	3	0	0	0	0	3	1	1	0	3	0	0	0	0	3	1	1	0	3	0	13	13	13	36294	330	330;120	0	33835				By MS/MS	By MS/MS
sp|Q8NFT8|DNER_HUMAN	sp|Q8NFT8|DNER_HUMAN	1	1	1	sp|Q8NFT8|DNER_HUMAN Delta and Notch-like epidermal growth factor-related receptor OS=Homo sapiens GN=DNER PE=1 SV=1	1	1	1	1	0	0	1	0	1	1	0	0	0	0	0	1	0	1	1	0	0	0	0	0	1	0	1	1	0	0	0	14	14	14	78474	737	737	38256	13906			By MS/MS		By MS/MS
sp|Q99988|GDF15_HUMAN	sp|Q99988|GDF15_HUMAN	1	1	1	sp|Q99988|GDF15_HUMAN Growth/differentiation factor 15 OS=Homo sapiens GN=GDF15 PE=1 SV=3	1	1	1	1	1	0	1	0	1	0	0	1	0	1	0	1	0	1	0	0	1	0	1	0	1	0	1	0	0	1	0	62	62	62	3414	308	308	0	21265	By MS/MS		By MS/MS		By matching
tr|B5MCZ9|B5MCZ9_HUMAN;sp|Q16769|QPCT_HUMAN	tr|B5MCZ9|B5MCZ9_HUMAN;sp|Q16769|QPCT_HUMAN	2;2	2;2	2;2	tr|B5MCZ9|B5MCZ9_HUMAN Glutaminyl-peptide cyclotransferase (Fragment) OS=Homo sapiens GN=QPCT PE=1 SV=1;sp|Q16769|QPCT_HUMAN Glutaminyl-peptide cyclotransferase OS=Homo sapiens GN=QPCT PE=1 SV=1	2	2	2	2	1	0	1	0	1	1	0	1	0	1	0	1	0	1	1	0	1	0	1	0	1	0	1	1	0	1	0	123	123	123	32107	284	284;361	0	11177	By MS/MS		By matching		By matching
sp|Q9NZH6|IL37_HUMAN	sp|Q9NZH6|IL37_HUMAN	2	2	2	sp|Q9NZH6|IL37_HUMAN Interleukin-37 OS=Homo sapiens GN=IL37 PE=1 SV=1	1	2	2	2	0	1	1	1	1	1	0	2	0	0	1	1	1	1	1	0	2	0	0	1	1	1	1	1	0	2	0	17	17	17	24126	218	218	0	62484		By matching	By matching	By matching	By MS/MS
sp|P33764|S10A3_HUMAN	sp|P33764|S10A3_HUMAN	3	3	3	sp|P33764|S10A3_HUMAN Protein S100-A3 OS=Homo sapiens GN=S100A3 PE=1 SV=1	1	3	3	3	0	0	1	2	1	2	0	2	0	0	0	1	2	1	2	0	2	0	0	0	1	2	1	2	0	2	0	317	317	317	11713	101	101	0	44153			By matching	By MS/MS	By MS/MS
sp|Q3LI77|KR134_HUMAN	sp|Q3LI77|KR134_HUMAN	2	2	2	sp|Q3LI77|KR134_HUMAN Keratin-associated protein 13-4 OS=Homo sapiens GN=KRTAP13-4 PE=2 SV=1	1	2	2	2	0	0	0	0	2	0	0	0	0	0	0	0	0	2	0	0	0	0	0	0	0	0	2	0	0	0	0	206	206	206	17755	160	160	0	19328					By MS/MS
sp|P14735|IDE_HUMAN;tr|Q5T5N3|Q5T5N3_HUMAN	sp|P14735|IDE_HUMAN	30;4	30;4	30;4	sp|P14735|IDE_HUMAN Insulin-degrading enzyme OS=Homo sapiens GN=IDE PE=1 SV=4	2	30	30	30	0	1	0	8	3	3	0	30	0	0	1	0	8	3	3	0	30	0	0	1	0	8	3	3	0	30	0	339	339	339	11797	1019	1019;257	0	64374		By matching		By MS/MS	By matching
sp|O75509|TNR21_HUMAN	sp|O75509|TNR21_HUMAN	4	4	4	sp|O75509|TNR21_HUMAN Tumor necrosis factor receptor superfamily member 21 OS=Homo sapiens GN=TNFRSF21 PE=1 SV=1	1	4	4	4	4	0	0	0	0	0	1	0	0	4	0	0	0	0	0	1	0	0	4	0	0	0	0	0	1	0	0	78	78	78	71844	655	655	0	42317	By MS/MS
sp|P13727|PRG2_HUMAN	sp|P13727|PRG2_HUMAN	1	1	1	sp|P13727|PRG2_HUMAN Bone marrow proteoglycan OS=Homo sapiens GN=PRG2 PE=1 SV=2	1	1	1	1	0	0	0	0	0	0	1	0	0	0	0	0	0	0	0	1	0	0	0	0	0	0	0	0	1	0	0	63	63	63	25205	222	222	38462	1417
sp|Q8TER0|SNED1_HUMAN	sp|Q8TER0|SNED1_HUMAN	1	1	1	sp|Q8TER0|SNED1_HUMAN Sushi, nidogen and EGF-like domain-containing protein 1 OS=Homo sapiens GN=SNED1 PE=2 SV=2	1	1	1	1	0	0	0	0	0	0	1	0	0	0	0	0	0	0	0	1	0	0	0	0	0	0	0	0	1	0	0	13	13	13	1522	1413	1413	0	47055
tr|A0A087WYV6|A0A087WYV6_HUMAN;tr|A0A087WZS5|A0A087WZS5_HUMAN;sp|O43657|TSN6_HUMAN	tr|A0A087WYV6|A0A087WYV6_HUMAN;tr|A0A087WZS5|A0A087WZS5_HUMAN;sp|O43657|TSN6_HUMAN	1;1;1	1;1;1	1;1;1	tr|A0A087WYV6|A0A087WYV6_HUMAN Tetraspanin-6 OS=Homo sapiens GN=TSPAN6 PE=1 SV=1;tr|A0A087WZS5|A0A087WZS5_HUMAN Tetraspanin-6 OS=Homo sapiens GN=TSPAN6 PE=1 SV=1;sp|O43657|TSN6_HUMAN Tetraspanin-6 OS=Homo sapiens GN=TSPAN6 PE=1 SV=1	3	1	1	1	0	0	0	0	0	0	1	0	0	0	0	0	0	0	0	1	0	0	0	0	0	0	0	0	1	0	0	109	109	109	14958	129	129;137;245	82508	18783
tr|A0A087X0T8|A0A087X0T8_HUMAN;tr|A0A087X105|A0A087X105_HUMAN;tr|A0A087WZW4|A0A087WZW4_HUMAN;tr|A0A087X1W8|A0A087X1W8_HUMAN;tr|A0A0A0MTJ8|A0A0A0MTJ8_HUMAN;tr|A0A087WZR6|A0A087WZR6_HUMAN;sp|Q9BY67|CADM1_HUMAN;tr|X5DQS5|X5DQS5_HUMAN;tr|F5H0H5|F5H0H5_HUMAN;tr|F5H8J9|F5H8J9_HUMAN;tr|F5H125|F5H125_HUMAN	tr|A0A087X0T8|A0A087X0T8_HUMAN;tr|A0A087X105|A0A087X105_HUMAN;tr|A0A087WZW4|A0A087WZW4_HUMAN;tr|A0A087X1W8|A0A087X1W8_HUMAN;tr|A0A0A0MTJ8|A0A0A0MTJ8_HUMAN;tr|A0A087WZR6|A0A087WZR6_HUMAN;sp|Q9BY67|CADM1_HUMAN;tr|X5DQS5|X5DQS5_HUMAN	3;3;3;3;3;3;3;3;1;1;1	3;3;3;3;3;3;3;3;1;1;1	3;3;3;3;3;3;3;3;1;1;1	tr|A0A087X0T8|A0A087X0T8_HUMAN Cell adhesion molecule 1 OS=Homo sapiens GN=CADM1 PE=1 SV=1;tr|A0A087X105|A0A087X105_HUMAN Cell adhesion molecule 1 OS=Homo sapiens GN=CADM1 PE=1 SV=1;tr|A0A087WZW4|A0A087WZW4_HUMAN Cell adhesion molecule 1 OS=Homo sapiens GN	11	3	3	3	3	0	0	0	0	0	1	0	0	3	0	0	0	0	0	1	0	0	3	0	0	0	0	0	1	0	0	191	191	191	3878	346	346;373;401;412;413;430;442;443;79;110;182	0	96941	By MS/MS
tr|G3V482|G3V482_HUMAN;tr|G3V265|G3V265_HUMAN;tr|G3V264|G3V264_HUMAN;tr|G3V2M1|G3V2M1_HUMAN;tr|G3V5Q9|G3V5Q9_HUMAN;sp|P05154|IPSP_HUMAN	tr|G3V482|G3V482_HUMAN;tr|G3V265|G3V265_HUMAN;tr|G3V264|G3V264_HUMAN;tr|G3V2M1|G3V2M1_HUMAN;tr|G3V5Q9|G3V5Q9_HUMAN;sp|P05154|IPSP_HUMAN	1;1;1;1;1;1	1;1;1;1;1;1	1;1;1;1;1;1	tr|G3V482|G3V482_HUMAN Plasma serine protease inhibitor (Fragment) OS=Homo sapiens GN=SERPINA5 PE=1 SV=1;tr|G3V265|G3V265_HUMAN Plasma serine protease inhibitor (Fragment) OS=Homo sapiens GN=SERPINA5 PE=1 SV=1;tr|G3V264|G3V264_HUMAN Plasma serine protease	6	1	1	1	0	0	0	0	0	0	1	0	0	0	0	0	0	0	0	1	0	0	0	0	0	0	0	0	1	0	0	9	9	9	15907	144	144;157;172;231;301;406	0	26235
tr|H0Y8A0|H0Y8A0_HUMAN;tr|A0A140T9L1|A0A140T9L1_HUMAN;tr|A0A0G2JJE4|A0A0G2JJE4_HUMAN;tr|A0A0G2JI49|A0A0G2JI49_HUMAN;tr|C9JTE0|C9JTE0_HUMAN;tr|A0A0G2JIS9|A0A0G2JIS9_HUMAN;tr|A0A0G2JHA9|A0A0G2JHA9_HUMAN;tr|A0A0G2JKI0|A0A0G2JKI0_HUMAN;sp|Q16653|MOG_HUMAN;tr|Q5SSB8|Q5SSB8_HUMAN;tr|A0A0G2JIQ0|A0A0G2JIQ0_HUMAN;tr|A0A0G2JHM8|A0A0G2JHM8_HUMAN	tr|H0Y8A0|H0Y8A0_HUMAN;tr|A0A140T9L1|A0A140T9L1_HUMAN;tr|A0A0G2JJE4|A0A0G2JJE4_HUMAN;tr|A0A0G2JI49|A0A0G2JI49_HUMAN;tr|C9JTE0|C9JTE0_HUMAN;tr|A0A0G2JIS9|A0A0G2JIS9_HUMAN;tr|A0A0G2JHA9|A0A0G2JHA9_HUMAN;tr|A0A0G2JKI0|A0A0G2JKI0_HUMAN;sp|Q16653|MOG_HUMAN;tr|Q5SSB8|Q5SSB8_HUMAN;tr|A0A0G2JIQ0|A0A0G2JIQ0_HUMAN;tr|A0A0G2JHM8|A0A0G2JHM8_HUMAN	2;2;2;2;2;2;2;2;2;2;2;2	2;2;2;2;2;2;2;2;2;2;2;2	2;2;2;2;2;2;2;2;2;2;2;2	tr|H0Y8A0|H0Y8A0_HUMAN Myelin-oligodendrocyte glycoprotein (Fragment) OS=Homo sapiens GN=MOG PE=1 SV=1;tr|A0A140T9L1|A0A140T9L1_HUMAN Myelin-oligodendrocyte glycoprotein (Fragment) OS=Homo sapiens GN=MOG PE=1 SV=1;tr|A0A0G2JJE4|A0A0G2JJE4_HUMAN Myelin-olig	12	2	2	2	2	0	0	0	0	0	1	0	0	2	0	0	0	0	0	1	0	0	2	0	0	0	0	0	1	0	0	169	169	169	16194	142	142;179;179;204;209;213;224;229;247;252;252;295	0	15661	By MS/MS
tr|M0R2G0|M0R2G0_HUMAN;sp|Q9NT99|LRC4B_HUMAN	tr|M0R2G0|M0R2G0_HUMAN;sp|Q9NT99|LRC4B_HUMAN	1;1	1;1	1;1	tr|M0R2G0|M0R2G0_HUMAN Leucine-rich repeat-containing protein 4B (Fragment) OS=Homo sapiens GN=LRRC4B PE=1 SV=1;sp|Q9NT99|LRC4B_HUMAN Leucine-rich repeat-containing protein 4B OS=Homo sapiens GN=LRRC4B PE=2 SV=3	2	1	1	1	1	0	0	0	0	0	1	0	0	1	0	0	0	0	0	1	0	0	1	0	0	0	0	0	1	0	0	59	59	59	26146	238	238;713	0	27949	By MS/MS
sp|Q6SX71|PXDC2_HUMAN	sp|Q6SX71|PXDC2_HUMAN	1	1	1	sp|Q6SX71|PXDC2_HUMAN Plexin domain-containing protein 2 OS=Homo sapiens GN=PLXDC2 PE=1 SV=1	1	1	1	1	0	0	0	1	0	0	1	0	0	0	0	0	1	0	0	1	0	0	0	0	0	1	0	0	1	0	0	23	23	23	59582	529	529	23923	1612				By matching
tr|C9J8Z4|C9J8Z4_HUMAN;sp|Q969P0|IGSF8_HUMAN	tr|C9J8Z4|C9J8Z4_HUMAN;sp|Q969P0|IGSF8_HUMAN	1;1	1;1	1;1	tr|C9J8Z4|C9J8Z4_HUMAN Immunoglobulin superfamily member 8 (Fragment) OS=Homo sapiens GN=IGSF8 PE=1 SV=1;sp|Q969P0|IGSF8_HUMAN Immunoglobulin superfamily member 8 OS=Homo sapiens GN=IGSF8 PE=1 SV=1	2	1	1	1	1	0	0	1	0	0	1	0	0	1	0	0	1	0	0	1	0	0	1	0	0	1	0	0	1	0	0	53	53	53	32284	301	301;613	82707	12978	By MS/MS			By matching
sp|Q8WZA1|PMGT1_HUMAN	sp|Q8WZA1|PMGT1_HUMAN	3	3	3	sp|Q8WZA1|PMGT1_HUMAN Protein O-linked-mannose beta-1,2-N-acetylglucosaminyltransferase 1 OS=Homo sapiens GN=POMGNT1 PE=1 SV=2	1	3	3	3	0	2	0	1	0	0	1	0	0	0	2	0	1	0	0	1	0	0	0	2	0	1	0	0	1	0	0	71	71	71	75251	660	660	0	43046		By MS/MS		By MS/MS
sp|P20061|TCO1_HUMAN	sp|P20061|TCO1_HUMAN	4	4	4	sp|P20061|TCO1_HUMAN Transcobalamin-1 OS=Homo sapiens GN=TCN1 PE=1 SV=2	1	4	4	4	0	0	0	4	0	0	1	0	0	0	0	0	4	0	0	1	0	0	0	0	0	4	0	0	1	0	0	113	113	113	48206	433	433	0	73603				By MS/MS
sp|A0A0A0MS14|HV145_HUMAN	sp|A0A0A0MS14|HV145_HUMAN	1	1	1	sp|A0A0A0MS14|HV145_HUMAN Immunoglobulin heavy variable 1-45 OS=Homo sapiens GN=IGHV1-45 PE=3 SV=1	1	1	1	1	0	0	0	0	0	0	1	1	0	0	0	0	0	0	0	1	1	0	0	0	0	0	0	0	1	1	0	94	94	94	13508	117	117	8489	20908
sp|A0A0B4J1S3|LV136_HUMAN	sp|A0A0B4J1S3|LV136_HUMAN	1	1	1	sp|A0A0B4J1S3|LV136_HUMAN Immunoglobulin lambda variable 1-36 OS=Homo sapiens GN=IGLV1-36 PE=3 SV=5	1	1	1	1	0	0	0	0	0	0	1	1	0	0	0	0	0	0	0	1	1	0	0	0	0	0	0	0	1	1	0	137	137	137	12478	117	117	81724	12287
sp|P01601|KVD16_HUMAN	sp|P01601|KVD16_HUMAN	1	1	1	sp|P01601|KVD16_HUMAN Immunoglobulin kappa variable 1D-16 (Fragment) OS=Homo sapiens GN=IGKV1D-16 PE=3 SV=2	1	1	1	1	1	0	0	0	0	0	1	1	0	1	0	0	0	0	0	1	1	0	1	0	0	0	0	0	1	1	0	137	137	137	1273	117	117	0	69486	By MS/MS
sp|P30530|SFO_HUMAN;tr|M0R0W6|M0R0W6_HUMAN	sp|P30530|SFO_HUMAN;tr|M0R0W6|M0R0W6_HUMAN	2;1	2;1	2;1	sp|P30530|SFO_HUMAN Tyrosine-protein kinase receptor SFO OS=Homo sapiens GN=AXL PE=1 SV=3;tr|M0R0W6|M0R0W6_HUMAN Tyrosine-protein kinase receptor SFO OS=Homo sapiens GN=AXL PE=1 SV=1	2	2	2	2	2	0	0	0	0	0	1	1	0	2	0	0	0	0	0	1	1	0	2	0	0	0	0	0	1	1	0	26	26	26	98335	894	894;626	0	11948	By MS/MS
sp|Q15485|FCN2_HUMAN	sp|Q15485|FCN2_HUMAN	1	1	1	sp|Q15485|FCN2_HUMAN Ficolin-2 OS=Homo sapiens GN=FCN2 PE=1 SV=2	1	1	1	1	0	0	0	0	0	0	1	1	0	0	0	0	0	0	0	1	1	0	0	0	0	0	0	0	1	1	0	73	73	73	34001	313	313	0	22591
sp|Q8IVN8|SBSPO_HUMAN	sp|Q8IVN8|SBSPO_HUMAN	1	1	1	sp|Q8IVN8|SBSPO_HUMAN Somatomedin-B and thrombospondin type-1 domain-containing protein OS=Homo sapiens GN=SBSPON PE=1 SV=2	1	1	1	1	0	0	0	0	0	0	1	1	0	0	0	0	0	0	0	1	1	0	0	0	0	0	0	0	1	1	0	45	45	45	2961	264	264	0	25583
sp|P01703|LV140_HUMAN	sp|P01703|LV140_HUMAN	2	2	2	sp|P01703|LV140_HUMAN Immunoglobulin lambda variable 1-40 OS=Homo sapiens GN=IGLV1-40 PE=1 SV=2	1	2	2	2	1	0	0	1	0	0	1	1	0	1	0	0	1	0	0	1	1	0	1	0	0	1	0	0	1	1	0	39	39	39	12301	118	118	0	27589	By MS/MS			By matching
sp|P04430|KV116_HUMAN	sp|P04430|KV116_HUMAN	1	1	1	sp|P04430|KV116_HUMAN Immunoglobulin kappa variable 1-16 OS=Homo sapiens GN=IGKV1-16 PE=1 SV=2	1	1	1	1	0	0	0	1	0	0	1	1	0	0	0	0	1	0	0	1	1	0	0	0	0	1	0	0	1	1	0	137	137	137	12618	117	117	0	27179				By matching
tr|A0A087WXW9|A0A087WXW9_HUMAN;sp|P20908|CO5A1_HUMAN	tr|A0A087WXW9|A0A087WXW9_HUMAN;sp|P20908|CO5A1_HUMAN	1;1	1;1	1;1	tr|A0A087WXW9|A0A087WXW9_HUMAN Collagen alpha-1(V) chain OS=Homo sapiens GN=COL5A1 PE=1 SV=1;sp|P20908|CO5A1_HUMAN Collagen alpha-1(V) chain OS=Homo sapiens GN=COL5A1 PE=1 SV=3	2	1	1	1	0	0	0	1	0	0	1	1	0	0	0	0	1	0	0	1	1	0	0	0	0	1	0	0	1	1	0	11	11	11	18365	1838	1838;1838	0	45216				By MS/MS
tr|A0A087X2B5|A0A087X2B5_HUMAN;sp|P35613|BASI_HUMAN	tr|A0A087X2B5|A0A087X2B5_HUMAN;sp|P35613|BASI_HUMAN	1;1	1;1	1;1	tr|A0A087X2B5|A0A087X2B5_HUMAN Basigin (Fragment) OS=Homo sapiens GN=BSG PE=1 SV=1;sp|P35613|BASI_HUMAN Basigin OS=Homo sapiens GN=BSG PE=1 SV=2	2	1	1	1	0	0	0	1	0	0	1	1	0	0	0	0	1	0	0	1	1	0	0	0	0	1	0	0	1	1	0	81	81	81	23896	221	221;385	0	32652				By MS/MS
tr|A0A0C4DH36|A0A0C4DH36_HUMAN	tr|A0A0C4DH36|A0A0C4DH36_HUMAN	1	1	1	tr|A0A0C4DH36|A0A0C4DH36_HUMAN Immunoglobulin heavy variable 3-38 (non-functional) (Fragment) OS=Homo sapiens GN=IGHV3-38 PE=1 SV=1	1	1	1	1	0	0	0	1	0	0	1	1	0	0	0	0	1	0	0	1	1	0	0	0	0	1	0	0	1	1	0	95	95	95	12758	116	116	0	23385				By matching
tr|C9JEN3|C9JEN3_HUMAN;tr|C9IYT2|C9IYT2_HUMAN;tr|F8WDY4|F8WDY4_HUMAN;tr|C9IZ27|C9IZ27_HUMAN;tr|C9JW19|C9JW19_HUMAN;tr|C9JWV9|C9JWV9_HUMAN;tr|B4DSD2|B4DSD2_HUMAN;sp|Q969X1|LFG3_HUMAN	tr|C9JEN3|C9JEN3_HUMAN;tr|C9IYT2|C9IYT2_HUMAN;tr|F8WDY4|F8WDY4_HUMAN;tr|C9IZ27|C9IZ27_HUMAN;tr|C9JW19|C9JW19_HUMAN;tr|C9JWV9|C9JWV9_HUMAN;tr|B4DSD2|B4DSD2_HUMAN;sp|Q969X1|LFG3_HUMAN	1;1;1;1;1;1;1;1	1;1;1;1;1;1;1;1	1;1;1;1;1;1;1;1	tr|C9JEN3|C9JEN3_HUMAN Protein lifeguard 3 (Fragment) OS=Homo sapiens GN=TMBIM1 PE=1 SV=1;tr|C9IYT2|C9IYT2_HUMAN Protein lifeguard 3 (Fragment) OS=Homo sapiens GN=TMBIM1 PE=1 SV=1;tr|F8WDY4|F8WDY4_HUMAN Protein lifeguard 3 OS=Homo sapiens GN=TMBIM1 PE=1 SV	8	1	1	1	0	0	0	1	0	0	1	1	0	0	0	0	1	0	0	1	1	0	0	0	0	1	0	0	1	1	0	132	132	132	11535	106	106;107;140;150;167;171;215;311	0	21685				By MS/MS
tr|E7ES19|E7ES19_HUMAN;sp|P35443|TSP4_HUMAN	tr|E7ES19|E7ES19_HUMAN;sp|P35443|TSP4_HUMAN	1;1	1;1	1;1	tr|E7ES19|E7ES19_HUMAN Thrombospondin-4 OS=Homo sapiens GN=THBS4 PE=1 SV=1;sp|P35443|TSP4_HUMAN Thrombospondin-4 OS=Homo sapiens GN=THBS4 PE=1 SV=2	2	1	1	1	0	0	0	1	0	0	1	1	0	0	0	0	1	0	0	1	1	0	0	0	0	1	0	0	1	1	0	2	2	2	96005	870	870;961	0	21173				By matching
tr|F8WEI7|F8WEI7_HUMAN;sp|P09382|LEG1_HUMAN	tr|F8WEI7|F8WEI7_HUMAN;sp|P09382|LEG1_HUMAN	1;1	1;1	1;1	tr|F8WEI7|F8WEI7_HUMAN Galectin-1 OS=Homo sapiens GN=LGALS1 PE=1 SV=1;sp|P09382|LEG1_HUMAN Galectin-1 OS=Homo sapiens GN=LGALS1 PE=1 SV=2	2	1	1	1	0	0	0	1	0	0	1	1	0	0	0	0	1	0	0	1	1	0	0	0	0	1	0	0	1	1	0	474	474	474	40406	38	38;135	0	39623				By matching
tr|G3XAL9|G3XAL9_HUMAN;sp|P55011|S12A2_HUMAN	tr|G3XAL9|G3XAL9_HUMAN;sp|P55011|S12A2_HUMAN	1;1	1;1	1;1	tr|G3XAL9|G3XAL9_HUMAN Solute carrier family 12 (Sodium/potassium/chloride transporters), member 2, isoform CRA_a OS=Homo sapiens GN=SLC12A2 PE=1 SV=1;sp|P55011|S12A2_HUMAN Solute carrier family 12 member 2 OS=Homo sapiens GN=SLC12A2 PE=1 SV=1	2	1	1	1	0	0	0	1	0	0	1	1	0	0	0	0	1	0	0	1	1	0	0	0	0	1	0	0	1	1	0	17	17	17	12459	1150	1150;1212	31201	14876				By MS/MS
tr|J3KN20|J3KN20_HUMAN;sp|Q9NS37|ZHANG_HUMAN;tr|E9PIM0|E9PIM0_HUMAN	tr|J3KN20|J3KN20_HUMAN;sp|Q9NS37|ZHANG_HUMAN;tr|E9PIM0|E9PIM0_HUMAN	1;1;1	1;1;1	1;1;1	tr|J3KN20|J3KN20_HUMAN CREB/ATF bZIP transcription factor (Fragment) OS=Homo sapiens GN=CREBZF PE=1 SV=1;sp|Q9NS37|ZHANG_HUMAN CREB/ATF bZIP transcription factor OS=Homo sapiens GN=CREBZF PE=1 SV=2;tr|E9PIM0|E9PIM0_HUMAN CREB/ATF bZIP transcription factor	3	1	1	1	0	0	0	1	0	0	1	1	0	0	0	0	1	0	0	1	1	0	0	0	0	1	0	0	1	1	0	35	35	35	30304	284	284;354;358	1	-2				By matching
sp|P29972|AQP1_HUMAN;tr|K7N7A8|K7N7A8_HUMAN	sp|P29972|AQP1_HUMAN;tr|K7N7A8|K7N7A8_HUMAN	1;1	1;1	1;1	sp|P29972|AQP1_HUMAN Aquaporin-1 OS=Homo sapiens GN=AQP1 PE=1 SV=3;tr|K7N7A8|K7N7A8_HUMAN Sncharacterized protein (Fragment) OS=Homo sapiens PE=3 SV=2	2	1	1	1	0	1	0	1	0	0	1	1	0	0	1	0	1	0	0	1	1	0	0	1	0	1	0	0	1	1	0	74	74	74	28526	269	269;449	0	87355		By MS/MS		By MS/MS
sp|Q9H1C7|CYTM1_HUMAN	sp|Q9H1C7|CYTM1_HUMAN	1	1	1	sp|Q9H1C7|CYTM1_HUMAN Cysteine-rich and transmembrane domain-containing protein 1 OS=Homo sapiens GN=CYSTM1 PE=1 SV=1	1	1	1	1	0	1	0	1	0	0	1	1	0	0	1	0	1	0	0	1	1	0	0	1	0	1	0	0	1	1	0	103	103	103	10631	97	97	24155	16642		By MS/MS		By MS/MS
tr|D6RC59|D6RC59_HUMAN;tr|D6RAK7|D6RAK7_HUMAN;tr|D6RBX9|D6RBX9_HUMAN;tr|D6RFI7|D6RFI7_HUMAN;tr|D6RG04|D6RG04_HUMAN;tr|D6RBS1|D6RBS1_HUMAN;sp|P10915|HPLN1_HUMAN	tr|D6RC59|D6RC59_HUMAN;tr|D6RAK7|D6RAK7_HUMAN;tr|D6RBX9|D6RBX9_HUMAN;tr|D6RFI7|D6RFI7_HUMAN;tr|D6RG04|D6RG04_HUMAN;tr|D6RBS1|D6RBS1_HUMAN;sp|P10915|HPLN1_HUMAN	1;1;1;1;1;1;1	1;1;1;1;1;1;1	1;1;1;1;1;1;1	tr|D6RC59|D6RC59_HUMAN Hyaluronan and proteoglycan link protein 1 (Fragment) OS=Homo sapiens GN=HAPLN1 PE=1 SV=1;tr|D6RAK7|D6RAK7_HUMAN Hyaluronan and proteoglycan link protein 1 OS=Homo sapiens GN=HAPLN1 PE=1 SV=1;tr|D6RBX9|D6RBX9_HUMAN Hyaluronan and pro	7	1	1	1	0	1	0	1	0	0	1	1	0	0	1	0	1	0	0	1	1	0	0	1	0	1	0	0	1	1	0	137	137	137	17179	153	153;161;169;182;199;258;354	0	14304		By MS/MS		By MS/MS
tr|E5RK69|E5RK69_HUMAN;sp|P08133|ANXA6_HUMAN	tr|E5RK69|E5RK69_HUMAN;sp|P08133|ANXA6_HUMAN	1;1	1;1	1;1	tr|E5RK69|E5RK69_HUMAN Annexin OS=Homo sapiens GN=ANXA6 PE=1 SV=1;sp|P08133|ANXA6_HUMAN Annexin A6 OS=Homo sapiens GN=ANXA6 PE=1 SV=3	2	1	1	1	0	1	0	1	0	0	1	1	0	0	1	0	1	0	0	1	1	0	0	1	0	1	0	0	1	1	0	35	35	35	51776	460	460;673	0	21274		By MS/MS		By MS/MS
sp|P48637|GSHB_HUMAN	sp|P48637|GSHB_HUMAN	1	1	1	sp|P48637|GSHB_HUMAN Glutathione synthetase OS=Homo sapiens GN=GSS PE=1 SV=1	1	1	1	1	0	0	0	1	0	1	1	1	0	0	0	0	1	0	1	1	1	0	0	0	0	1	0	1	1	1	0	19	19	19	52384	474	474	0	2126				By MS/MS
sp|O75460|ERN1_HUMAN	sp|O75460|ERN1_HUMAN	1	1	1	sp|O75460|ERN1_HUMAN Serine/threonine-protein kinase/endoribonuclease IRE1 OS=Homo sapiens GN=ERN1 PE=1 SV=2	1	1	1	1	0	1	0	1	0	1	1	1	0	0	1	0	1	0	1	1	1	0	0	1	0	1	0	1	1	1	0	9	9	9	10973	977	977	31153	14772		By matching		By MS/MS
sp|P21810|PGS1_HUMAN	sp|P21810|PGS1_HUMAN	1	1	1	sp|P21810|PGS1_HUMAN Biglycan OS=Homo sapiens GN=BGN PE=1 SV=2	1	1	1	1	0	1	0	1	0	1	1	1	0	0	1	0	1	0	1	1	1	0	0	1	0	1	0	1	1	1	0	3	3	3	41654	368	368	0	27378		By matching		By matching
sp|P80511|S10AC_HUMAN	sp|P80511|S10AC_HUMAN	2	2	2	sp|P80511|S10AC_HUMAN Protein S100-A12 OS=Homo sapiens GN=S100A12 PE=1 SV=2	1	2	2	2	0	0	0	0	0	0	1	2	0	0	0	0	0	0	0	1	2	0	0	0	0	0	0	0	1	2	0	217	217	217	10575	92	92	0	30164
sp|Q6SX73|CP089_HUMAN;tr|A0A0A0MT71|A0A0A0MT71_HUMAN	sp|Q6SX73|CP089_HUMAN;tr|A0A0A0MT71|A0A0A0MT71_HUMAN	3;3	3;3	3;3	sp|Q6SX73|CP089_HUMAN SPF0764 protein C16orf89 OS=Homo sapiens GN=C16orf89 PE=1 SV=2;tr|A0A0A0MT71|A0A0A0MT71_HUMAN SPF0764 protein C16orf89 OS=Homo sapiens GN=C16orf89 PE=1 SV=1	2	3	3	3	0	3	0	1	0	0	1	2	0	0	3	0	1	0	0	1	2	0	0	3	0	1	0	0	1	2	0	87	87	87	45391	402	402;434	0	51744		By MS/MS		By matching
sp|O94769|ECM2_HUMAN	sp|O94769|ECM2_HUMAN	3	3	3	sp|O94769|ECM2_HUMAN Extracellular matrix protein 2 OS=Homo sapiens GN=ECM2 PE=2 SV=1	1	3	3	3	0	1	0	3	0	1	1	2	0	0	1	0	3	0	1	1	2	0	0	1	0	3	0	1	1	2	0	84	84	84	79788	699	699	0	60829		By MS/MS		By MS/MS
tr|C9J2Z4|C9J2Z4_HUMAN;tr|C9JC03|C9JC03_HUMAN;sp|Q9H4M9|EHD1_HUMAN;tr|A0A024R571|A0A024R571_HUMAN;tr|C9JDQ8|C9JDQ8_HUMAN;sp|Q9NZN3|EHD3_HUMAN;sp|Q9H223|EHD4_HUMAN	tr|C9J2Z4|C9J2Z4_HUMAN;tr|C9JC03|C9JC03_HUMAN;sp|Q9H4M9|EHD1_HUMAN;tr|A0A024R571|A0A024R571_HUMAN;tr|C9JDQ8|C9JDQ8_HUMAN	3;3;3;3;2;1;1	3;3;3;3;2;1;1	3;3;3;3;2;1;1	tr|C9J2Z4|C9J2Z4_HUMAN EH domain-containing protein 1 (Fragment) OS=Homo sapiens GN=EHD1 PE=1 SV=1;tr|C9JC03|C9JC03_HUMAN EH domain-containing protein 1 (Fragment) OS=Homo sapiens GN=EHD1 PE=1 SV=1;sp|Q9H4M9|EHD1_HUMAN EH domain-containing protein 1 OS=Hom	7	3	3	3	0	0	0	1	0	0	1	3	0	0	0	0	1	0	0	1	3	0	0	0	0	1	0	0	1	3	0	114	114	114	34721	306	306;374;534;548;162;535;541	0	47565				By matching
tr|A0A0C4DG56|A0A0C4DG56_HUMAN;tr|A0A0C4DFS2|A0A0C4DFS2_HUMAN;sp|P04179|SODM_HUMAN;tr|F5H3C5|F5H3C5_HUMAN;tr|F5H4R2|F5H4R2_HUMAN;tr|F5GYZ5|F5GYZ5_HUMAN;tr|G8JLJ2|G8JLJ2_HUMAN;tr|G5E9P6|G5E9P6_HUMAN;tr|F5GXZ9|F5GXZ9_HUMAN	tr|A0A0C4DG56|A0A0C4DG56_HUMAN;tr|A0A0C4DFS2|A0A0C4DFS2_HUMAN;sp|P04179|SODM_HUMAN;tr|F5H3C5|F5H3C5_HUMAN;tr|F5H4R2|F5H4R2_HUMAN;tr|F5GYZ5|F5GYZ5_HUMAN	3;3;3;2;2;2;1;1;1	3;3;3;2;2;2;1;1;1	3;3;3;2;2;2;1;1;1	tr|A0A0C4DG56|A0A0C4DG56_HUMAN Superoxide dismutase OS=Homo sapiens GN=SOD2 PE=1 SV=1;tr|A0A0C4DFS2|A0A0C4DFS2_HUMAN Superoxide dismutase OS=Homo sapiens GN=SOD2 PE=1 SV=1;sp|P04179|SODM_HUMAN Superoxide dismutase [Mn], mitochondrial OS=Homo sapiens GN=SOD	9	3	3	3	1	0	0	0	0	1	1	3	0	1	0	0	0	0	1	1	3	0	1	0	0	0	0	1	1	3	0	265	265	265	18262	162	162;222;222;111;183;190;61;140;141	0	18542	By MS/MS
sp|P09668|CATH_HUMAN;tr|A0A087X0D5|A0A087X0D5_HUMAN;tr|E9PKT6|E9PKT6_HUMAN	sp|P09668|CATH_HUMAN;tr|A0A087X0D5|A0A087X0D5_HUMAN	3;3;1	3;3;1	3;3;1	sp|P09668|CATH_HUMAN Pro-cathepsin H OS=Homo sapiens GN=CTSH PE=1 SV=4;tr|A0A087X0D5|A0A087X0D5_HUMAN Pro-cathepsin H OS=Homo sapiens GN=CTSH PE=1 SV=1	3	3	3	3	0	0	0	1	0	1	1	3	0	0	0	0	1	0	1	1	3	0	0	0	0	1	0	1	1	3	0	128	128	128	37393	335	335;323;134	0	65772				By MS/MS
sp|Q92876|KLK6_HUMAN	sp|Q92876|KLK6_HUMAN	10	10	10	sp|Q92876|KLK6_HUMAN Kallikrein-6 OS=Homo sapiens GN=KLK6 PE=1 SV=1	1	10	10	10	10	0	0	2	0	0	1	5	0	10	0	0	2	0	0	1	5	0	10	0	0	2	0	0	1	5	0	406	406	406	26855	244	244	0	19338	By MS/MS			By matching
tr|Q5FC05|Q5FC05_HUMAN;tr|D6RH03|D6RH03_HUMAN;sp|P40189|IL6RB_HUMAN	tr|Q5FC05|Q5FC05_HUMAN;tr|D6RH03|D6RH03_HUMAN;sp|P40189|IL6RB_HUMAN	1;1;1	1;1;1	1;1;1	tr|Q5FC05|Q5FC05_HUMAN IL6ST nirs variant 3 OS=Homo sapiens GN=IL6ST PE=1 SV=1;tr|D6RH03|D6RH03_HUMAN Interleukin-6 receptor subunit beta OS=Homo sapiens GN=IL6ST PE=1 SV=1;sp|P40189|IL6RB_HUMAN Interleukin-6 receptor subunit beta OS=Homo sapiens GN=IL6ST	3	1	1	1	1	0	1	1	0	1	1	0	0	1	0	1	1	0	1	1	0	0	1	0	1	1	0	1	1	0	0	84	84	84	23033	203	203;333;918	0	54295	By MS/MS		By MS/MS	By matching
tr|A0A087WZD6|A0A087WZD6_HUMAN;tr|A0A087WT19|A0A087WT19_HUMAN;sp|P60369|KR103_HUMAN;tr|A0A087WXN5|A0A087WXN5_HUMAN;sp|P60413|KR10C_HUMAN;CON__P60413;sp|P60368|KR102_HUMAN;sp|P60410|KR108_HUMAN;sp|P60370|KR105_HUMAN;sp|P60331|KR101_HUMAN;sp|P60411|KR109_HUMAN;sp|P60409|KR107_HUMAN;tr|A0A087X1C6|A0A087X1C6_HUMAN;sp|P60372|KR104_HUMAN	tr|A0A087WZD6|A0A087WZD6_HUMAN;tr|A0A087WT19|A0A087WT19_HUMAN;sp|P60369|KR103_HUMAN;tr|A0A087WXN5|A0A087WXN5_HUMAN;sp|P60413|KR10C_HUMAN;CON__P60413;sp|P60368|KR102_HUMAN;sp|P60410|KR108_HUMAN;sp|P60370|KR105_HUMAN;sp|P60331|KR101_HUMAN;sp|P60411|KR109_HUMAN;sp|P60409|KR107_HUMAN;tr|A0A087X1C6|A0A087X1C6_HUMAN;sp|P60372|KR104_HUMAN	1;1;1;1;1;1;1;1;1;1;1;1;1;1	1;1;1;1;1;1;1;1;1;1;1;1;1;1	1;1;1;1;1;1;1;1;1;1;1;1;1;1	tr|A0A087WZD6|A0A087WZD6_HUMAN Keratin-associated protein 10-12 OS=Homo sapiens GN=KRTAP10-12 PE=4 SV=1;tr|A0A087WT19|A0A087WT19_HUMAN Keratin-associated protein 10-9 OS=Homo sapiens GN=KRTAP10-9 PE=4 SV=1;sp|P60369|KR103_HUMAN Keratin-associated protein 1	14	1	1	1	0	1	0	1	1	1	1	0	0	0	1	0	1	1	1	1	0	0	0	1	0	1	1	1	1	0	0	106	106	106	96105	94	94;192;221;245;245;245;255;259;271;282;292;375;397;401	0	14538		By MS/MS		By MS/MS	By matching
tr|H3BNG9|H3BNG9_HUMAN;tr|H3BPA0|H3BPA0_HUMAN;tr|Q7Z4M1|Q7Z4M1_HUMAN;sp|Q8TF09|DLRB2_HUMAN	tr|H3BNG9|H3BNG9_HUMAN;tr|H3BPA0|H3BPA0_HUMAN;tr|Q7Z4M1|Q7Z4M1_HUMAN;sp|Q8TF09|DLRB2_HUMAN	1;1;1;1	1;1;1;1	1;1;1;1	tr|H3BNG9|H3BNG9_HUMAN Dynein light chain roadblock-type 2 OS=Homo sapiens GN=DYNLRB2 PE=4 SV=1;tr|H3BPA0|H3BPA0_HUMAN Dynein light chain roadblock-type 2 OS=Homo sapiens GN=DYNLRB2 PE=4 SV=1;tr|Q7Z4M1|Q7Z4M1_HUMAN DYNLRB2 protein OS=Homo sapiens GN=DYNLRB	4	1	1	1	0	1	0	1	1	1	1	0	0	0	1	0	1	1	1	1	0	0	0	1	0	1	1	1	1	0	0	375	375	375	45292	40	40;44;54;96	8285	19213		By MS/MS		By MS/MS	By matching
tr|F8VW28|F8VW28_HUMAN	tr|F8VW28|F8VW28_HUMAN	1	1	1	tr|F8VW28|F8VW28_HUMAN Protein phosphatase 1 regulatory subunit 12A (Fragment) OS=Homo sapiens GN=PPP1R12A PE=1 SV=1	1	1	1	1	0	0	0	1	1	1	1	1	0	0	0	0	1	1	1	1	1	0	0	0	0	1	1	1	1	1	0	113	113	113	10919	97	97	1	-2				By matching	By matching
tr|F8VY01|F8VY01_HUMAN;sp|Q6ZV73|FGD6_HUMAN	tr|F8VY01|F8VY01_HUMAN;sp|Q6ZV73|FGD6_HUMAN	1;1	1;1	1;1	tr|F8VY01|F8VY01_HUMAN FYVE, RhoGEF and PH domain-containing protein 6 OS=Homo sapiens GN=FGD6 PE=1 SV=1;sp|Q6ZV73|FGD6_HUMAN FYVE, RhoGEF and PH domain-containing protein 6 OS=Homo sapiens GN=FGD6 PE=1 SV=2	2	1	1	1	0	0	0	1	1	1	1	1	0	0	0	0	1	1	1	1	1	0	0	0	0	1	1	1	1	1	0	7	7	7	1355	1206	1206;1430	31128	14753				By MS/MS	By MS/MS
sp|Q9Y5F6|PCDGM_HUMAN;tr|A0A087WSC2|A0A087WSC2_HUMAN;sp|O60330|PCDGC_HUMAN;sp|Q9Y5H3|PCDGA_HUMAN;sp|Q9Y5H2|PCDGB_HUMAN;sp|Q9SN70|PCDGK_HUMAN;sp|Q9Y5H1|PCDG2_HUMAN;sp|Q9Y5H0|PCDG3_HUMAN;sp|Q9Y5G7|PCDG6_HUMAN;sp|Q9Y5G5|PCDG8_HUMAN;sp|Q9Y5G4|PCDG9_HUMAN;sp|Q9Y5G6|PCDG7_HUMAN;sp|Q9Y5G2|PCDGE_HUMAN;tr|Q9BR81|Q9BR81_HUMAN;sp|Q9Y5G8|PCDG5_HUMAN;sp|Q9Y5G9|PCDG4_HUMAN;sp|Q9Y5H4|PCDG1_HUMAN;sp|Q9Y5F9|PCDGI…	sp|Q9Y5F6|PCDGM_HUMAN;tr|A0A087WSC2|A0A087WSC2_HUMAN;sp|O60330|PCDGC_HUMAN;sp|Q9Y5H3|PCDGA_HUMAN;sp|Q9Y5H2|PCDGB_HUMAN;sp|Q9SN70|PCDGK_HUMAN;sp|Q9Y5H1|PCDG2_HUMAN;sp|Q9Y5H0|PCDG3_HUMAN;sp|Q9Y5G7|PCDG6_HUMAN;sp|Q9Y5G5|PCDG8_HUMAN;sp|Q9Y5G4|PCDG9_HUMAN;sp|Q9Y5G6|PCDG7_HUMAN;sp|Q9Y5G2|PCDGE_HUMAN;tr|Q9BR81|Q9BR81_HUMAN;sp|Q9Y5G8|PCDG5_HUMAN;sp|Q9Y5G9|PCDG4_HUMAN;sp|Q9Y5H4|PCDG1_HUMAN;sp|Q9Y5F9|PCDGI…	2;1;1;1;1;1;1;1;1;1;1;1;1;1;1;1;1;1;1;1;1;1;1;1;1	1;0;0;0;0;0;0;0;0;0;0;0;0;0;0;0;0;0;0;0;0;0;0;0;0	1;0;0;0;0;0;0;0;0;0;0;0;0;0;0;0;0;0;0;0;0;0;0;0;0	sp|Q9Y5F6|PCDGM_HUMAN Protocadherin gamma-C5 OS=Homo sapiens GN=PCDHGC5 PE=2 SV=1;tr|A0A087WSC2|A0A087WSC2_HUMAN Protocadherin gamma-C4 OS=Homo sapiens GN=PCDHGC4 PE=4 SV=1;sp|O60330|PCDGC_HUMAN Protocadherin gamma-A12 OS=Homo sapiens GN=PCDHGA12 PE=2 SV=1	25	2	1	1	0	0	1	1	1	1	1	0	0	0	0	0	1	0	0	0	0	0	0	0	0	1	0	0	0	0	0	44	25	25	10192	944	944;128;932;936;935;934;932;932;932;932;932;932;931;134;931;931;931;930;929;929;927;923;923;185;962	24233	16739			By matching	By MS/MS	By matching
sp|Q5VVQ6|OTS1_HUMAN	sp|Q5VVQ6|OTS1_HUMAN	3	3	3	sp|Q5VVQ6|OTS1_HUMAN Sbiquitin thioesterase OTS1 OS=Homo sapiens GN=YOD1 PE=1 SV=1	1	3	3	3	0	0	0	2	2	1	1	3	0	0	0	0	2	2	1	1	3	0	0	0	0	2	2	1	1	3	0	152	152	152	38322	348	348	0	59445				By MS/MS	By MS/MS
sp|P02775|CXCL7_HUMAN	sp|P02775|CXCL7_HUMAN	2	2	2	sp|P02775|CXCL7_HUMAN Platelet basic protein OS=Homo sapiens GN=PPBP PE=1 SV=3	1	2	2	2	0	0	0	0	0	0	2	0	0	0	0	0	0	0	0	2	0	0	0	0	0	0	0	0	2	0	0	227	227	227	13894	128	128	24213	16733
sp|Q9SKS9|ANGL2_HUMAN;sp|O95841|ANGL1_HUMAN	sp|Q9SKS9|ANGL2_HUMAN;sp|O95841|ANGL1_HUMAN	2;1	2;1	2;1	sp|Q9SKS9|ANGL2_HUMAN Angiopoietin-related protein 2 OS=Homo sapiens GN=ANGPTL2 PE=2 SV=1;sp|O95841|ANGL1_HUMAN Angiopoietin-related protein 1 OS=Homo sapiens GN=ANGPTL1 PE=2 SV=1	2	2	2	2	0	0	0	1	0	0	2	0	0	0	0	0	1	0	0	2	0	0	0	0	0	1	0	0	2	0	0	63	63	63	57104	493	493;491	0	39698				By MS/MS
tr|F5GZZ9|F5GZZ9_HUMAN;tr|C9JHR8|C9JHR8_HUMAN;sp|Q86VB7|C163A_HUMAN	tr|F5GZZ9|F5GZZ9_HUMAN;tr|C9JHR8|C9JHR8_HUMAN;sp|Q86VB7|C163A_HUMAN	3;3;3	3;3;3	3;3;3	tr|F5GZZ9|F5GZZ9_HUMAN Scavenger receptor cysteine-rich type 1 protein M130 OS=Homo sapiens GN=CD163 PE=1 SV=1;tr|C9JHR8|C9JHR8_HUMAN Scavenger receptor cysteine-rich type 1 protein M130 OS=Homo sapiens GN=CD163 PE=1 SV=1;sp|Q86VB7|C163A_HUMAN Scavenger re	3	3	3	3	1	0	0	1	0	0	2	0	0	1	0	0	1	0	0	2	0	0	1	0	0	1	0	0	2	0	0	41	41	41	12032	1109	1109;1154;1156	0	25095	By MS/MS			By MS/MS
tr|H3BLV0|H3BLV0_HUMAN;sp|P08174|DAF_HUMAN;tr|B1AP13|B1AP13_HUMAN;tr|H7BY55|H7BY55_HUMAN;tr|B1AP15|B1AP15_HUMAN	tr|H3BLV0|H3BLV0_HUMAN;sp|P08174|DAF_HUMAN;tr|B1AP13|B1AP13_HUMAN;tr|H7BY55|H7BY55_HUMAN	3;3;3;3;1	3;3;3;3;1	3;3;3;3;1	tr|H3BLV0|H3BLV0_HUMAN Complement decay-accelerating factor (Fragment) OS=Homo sapiens GN=CD55 PE=1 SV=1;sp|P08174|DAF_HUMAN Complement decay-accelerating factor OS=Homo sapiens GN=CD55 PE=1 SV=4;tr|B1AP13|B1AP13_HUMAN Complement decay-accelerating factor	5	3	3	3	1	0	0	2	0	0	2	0	0	1	0	0	2	0	0	2	0	0	1	0	0	2	0	0	2	0	0	11	11	11	35695	326	326;381;444;550;317	24174	16694	By MS/MS			By MS/MS
sp|Q9P121|NTRI_HUMAN;tr|F6WFR7|F6WFR7_HUMAN;tr|F8W8Y1|F8W8Y1_HUMAN;tr|F8VTR5|F8VTR5_HUMAN	sp|Q9P121|NTRI_HUMAN;tr|F6WFR7|F6WFR7_HUMAN;tr|F8W8Y1|F8W8Y1_HUMAN	7;5;5;2	7;5;5;2	7;5;5;2	sp|Q9P121|NTRI_HUMAN Neurotrimin OS=Homo sapiens GN=NTM PE=1 SV=1;tr|F6WFR7|F6WFR7_HUMAN Neurotrimin OS=Homo sapiens GN=NTM PE=1 SV=1;tr|F8W8Y1|F8W8Y1_HUMAN Neurotrimin OS=Homo sapiens GN=NTM PE=1 SV=1	4	7	7	7	7	0	0	3	0	0	2	0	0	7	0	0	3	0	0	2	0	0	7	0	0	3	0	0	2	0	0	253	253	253	37971	344	344;168;179;191	0	6271	By MS/MS			By MS/MS
sp|P43121|MSC18_HUMAN	sp|P43121|MSC18_HUMAN	7	7	7	sp|P43121|MSC18_HUMAN Cell surface glycoprotein MSC18 OS=Homo sapiens GN=MCAM PE=1 SV=2	1	7	7	7	7	0	0	1	0	1	2	0	0	7	0	0	1	0	1	2	0	0	7	0	0	1	0	1	2	0	0	152	152	152	71607	646	646	0	47942	By MS/MS			By matching
sp|Q9SBQ6|EXTL2_HUMAN;tr|C9IYF5|C9IYF5_HUMAN;tr|F5GZK1|F5GZK1_HUMAN;tr|C9JEG3|C9JEG3_HUMAN	sp|Q9SBQ6|EXTL2_HUMAN;tr|C9IYF5|C9IYF5_HUMAN;tr|F5GZK1|F5GZK1_HUMAN;tr|C9JEG3|C9JEG3_HUMAN	2;1;1;1	2;1;1;1	2;1;1;1	sp|Q9SBQ6|EXTL2_HUMAN Exostosin-like 2 OS=Homo sapiens GN=EXTL2 PE=1 SV=1;tr|C9IYF5|C9IYF5_HUMAN Exostosin-like 2 (Fragment) OS=Homo sapiens GN=EXTL2 PE=1 SV=1;tr|F5GZK1|F5GZK1_HUMAN Exostosin-like 2 OS=Homo sapiens GN=EXTL2 PE=1 SV=2;tr|C9JEG3|C9JEG3_HUMA	4	2	2	2	1	0	0	2	0	1	2	0	0	1	0	0	2	0	1	2	0	0	1	0	0	2	0	1	2	0	0	91	91	91	37465	330	330;117;147;266	75301	13055	By matching			By MS/MS
tr|H7BY57|H7BY57_HUMAN;tr|X6RKN2|X6RKN2_HUMAN;sp|O94856|NFASC_HUMAN;tr|D6RBS5|D6RBS5_HUMAN;tr|H7C0L6|H7C0L6_HUMAN	tr|H7BY57|H7BY57_HUMAN;tr|X6RKN2|X6RKN2_HUMAN;sp|O94856|NFASC_HUMAN	7;7;7;2;1	7;7;7;2;1	7;7;7;2;1	tr|H7BY57|H7BY57_HUMAN Neurofascin (Fragment) OS=Homo sapiens GN=NFASC PE=1 SV=1;tr|X6RKN2|X6RKN2_HUMAN Neurofascin (Fragment) OS=Homo sapiens GN=NFASC PE=1 SV=1;sp|O94856|NFASC_HUMAN Neurofascin OS=Homo sapiens GN=NFASC PE=1 SV=4	5	7	7	7	7	0	0	4	0	3	2	0	0	7	0	0	4	0	3	2	0	0	7	0	0	4	0	3	2	0	0	10	10	10	11659	1041	1041;1165;1347;486;298	0	16194	By MS/MS			By MS/MS
sp|P01344|IGF2_HUMAN	sp|P01344|IGF2_HUMAN	4	4	4	sp|P01344|IGF2_HUMAN Insulin-like growth factor II OS=Homo sapiens GN=IGF2 PE=1 SV=1	1	4	4	4	4	0	0	0	0	0	2	1	0	4	0	0	0	0	0	2	1	0	4	0	0	0	0	0	2	1	0	239	239	239	2014	180	180	0	73559	By MS/MS
tr|E7ERY9|E7ERY9_HUMAN;sp|Q16720|AT2B3_HUMAN;sp|P23634|AT2B4_HUMAN;sp|P20020|AT2B1_HUMAN;tr|H0Y7S3|H0Y7S3_HUMAN;sp|Q01814|AT2B2_HUMAN	tr|E7ERY9|E7ERY9_HUMAN;sp|Q16720|AT2B3_HUMAN;sp|P23634|AT2B4_HUMAN;sp|P20020|AT2B1_HUMAN;tr|H0Y7S3|H0Y7S3_HUMAN;sp|Q01814|AT2B2_HUMAN	2;2;2;2;1;1	2;2;2;2;1;1	2;2;2;2;1;1	tr|E7ERY9|E7ERY9_HUMAN Calcium-transporting ATPase OS=Homo sapiens GN=ATP2B1 PE=1 SV=2;sp|Q16720|AT2B3_HUMAN Plasma membrane calcium-transporting ATPase 3 OS=Homo sapiens GN=ATP2B3 PE=1 SV=3;sp|P23634|AT2B4_HUMAN Plasma membrane calcium-transporting ATPase	6	2	2	2	0	1	0	0	0	0	2	1	0	0	1	0	0	0	0	2	1	0	0	1	0	0	0	0	2	1	0	35	35	35	10686	963	963;1220;1241;1258;1099;1243	0	61256		By MS/MS
tr|E9PRS1|E9PRS1_HUMAN;sp|O95967|FBLN4_HUMAN;tr|H0YES0|H0YES0_HUMAN;tr|H0YET5|H0YET5_HUMAN;tr|E9PRQ8|E9PRQ8_HUMAN;tr|E9PKA3|E9PKA3_HUMAN	tr|E9PRS1|E9PRS1_HUMAN;sp|O95967|FBLN4_HUMAN;tr|H0YES0|H0YES0_HUMAN;tr|H0YET5|H0YET5_HUMAN;tr|E9PRQ8|E9PRQ8_HUMAN;tr|E9PKA3|E9PKA3_HUMAN	2;2;1;1;1;1	2;2;1;1;1;1	2;2;1;1;1;1	tr|E9PRS1|E9PRS1_HUMAN EGF-containing fibulin-like extracellular matrix protein 2 OS=Homo sapiens GN=EFEMP2 PE=1 SV=1;sp|O95967|FBLN4_HUMAN EGF-containing fibulin-like extracellular matrix protein 2 OS=Homo sapiens GN=EFEMP2 PE=1 SV=3;tr|H0YES0|H0YES0_HUMA	6	2	2	2	0	1	0	2	0	0	2	1	0	0	1	0	2	0	0	2	1	0	0	1	0	2	0	0	2	1	0	46	46	46	48191	436	436;443;74;182;183;202	84602	20751		By MS/MS		By MS/MS
tr|F5H5G1|F5H5G1_HUMAN;sp|Q13449|LSAMP_HUMAN;tr|H3BLS2|H3BLS2_HUMAN;tr|C9J5G3|C9J5G3_HUMAN	tr|F5H5G1|F5H5G1_HUMAN;sp|Q13449|LSAMP_HUMAN;tr|H3BLS2|H3BLS2_HUMAN;tr|C9J5G3|C9J5G3_HUMAN	5;5;5;4	5;5;5;4	5;5;5;4	tr|F5H5G1|F5H5G1_HUMAN Limbic system-associated membrane protein OS=Homo sapiens GN=LSAMP PE=1 SV=2;sp|Q13449|LSAMP_HUMAN Limbic system-associated membrane protein OS=Homo sapiens GN=LSAMP PE=1 SV=2;tr|H3BLS2|H3BLS2_HUMAN Limbic system-associated membrane	4	5	5	5	4	0	0	0	0	1	2	1	0	4	0	0	0	0	1	2	1	0	4	0	0	0	0	1	2	1	0	219	219	219	31741	288	288;338;345;205	0	15983	By MS/MS
sp|Q9SBX5|FBLN5_HUMAN;tr|G3V4S0|G3V4S0_HUMAN;tr|G3V3Y2|G3V3Y2_HUMAN;tr|G3XA98|G3XA98_HUMAN	sp|Q9SBX5|FBLN5_HUMAN;tr|G3V4S0|G3V4S0_HUMAN;tr|G3V3Y2|G3V3Y2_HUMAN;tr|G3XA98|G3XA98_HUMAN	2;2;1;1	2;2;1;1	2;2;1;1	sp|Q9SBX5|FBLN5_HUMAN Fibulin-5 OS=Homo sapiens GN=FBLN5 PE=1 SV=1;tr|G3V4S0|G3V4S0_HUMAN Fibulin-5 OS=Homo sapiens GN=FBLN5 PE=1 SV=1;tr|G3V3Y2|G3V3Y2_HUMAN Fibulin-5 (Fragment) OS=Homo sapiens GN=FBLN5 PE=1 SV=1;tr|G3XA98|G3XA98_HUMAN Fibulin 5, isoform	4	2	2	2	1	1	0	1	0	2	2	1	0	1	1	0	1	0	2	2	1	0	1	1	0	1	0	2	2	1	0	47	47	47	5018	448	448;453;91;489	0	28175	By matching	By MS/MS		By matching
sp|O75636|FCN3_HUMAN	sp|O75636|FCN3_HUMAN	2	2	2	sp|O75636|FCN3_HUMAN Ficolin-3 OS=Homo sapiens GN=FCN3 PE=1 SV=2	1	2	2	2	0	0	0	0	0	0	2	2	0	0	0	0	0	0	0	2	2	0	0	0	0	0	0	0	2	2	0	137	137	137	32903	299	299	0	15892
sp|Q15848|ADIPO_HUMAN	sp|Q15848|ADIPO_HUMAN	2	2	2	sp|Q15848|ADIPO_HUMAN Adiponectin OS=Homo sapiens GN=ADIPOQ PE=1 SV=1	1	2	2	2	0	0	0	0	0	0	2	2	0	0	0	0	0	0	0	2	2	0	0	0	0	0	0	0	2	2	0	139	139	139	26413	244	244	0	10044
sp|A0A0B4J1V2|HV226_HUMAN	sp|A0A0B4J1V2|HV226_HUMAN	2	2	2	sp|A0A0B4J1V2|HV226_HUMAN Immunoglobulin heavy variable 2-26 OS=Homo sapiens GN=IGHV2-26 PE=3 SV=1	1	2	2	2	0	0	0	1	0	0	2	2	0	0	0	0	1	0	0	2	2	0	0	0	0	1	0	0	2	2	0	176	176	176	13182	119	119	0	2958				By matching
sp|A0A0C4DH34|HV428_HUMAN	sp|A0A0C4DH34|HV428_HUMAN	2	2	2	sp|A0A0C4DH34|HV428_HUMAN Immunoglobulin heavy variable 4-28 OS=Homo sapiens GN=IGHV4-28 PE=3 SV=1	1	2	2	2	0	0	0	1	0	0	2	2	0	0	0	0	1	0	0	2	2	0	0	0	0	1	0	0	2	2	0	214	214	214	13124	117	117	2461	18193				By matching
sp|P01721|LV657_HUMAN	sp|P01721|LV657_HUMAN	2	2	2	sp|P01721|LV657_HUMAN Immunoglobulin lambda variable 6-57 OS=Homo sapiens GN=IGLV6-57 PE=1 SV=2	1	2	2	2	0	0	0	1	0	0	2	2	0	0	0	0	1	0	0	2	2	0	0	0	0	1	0	0	2	2	0	359	359	359	12566	117	117	0	30127				By MS/MS
sp|P08519|APOA_HUMAN;tr|A0A087WWY0|A0A087WWY0_HUMAN	sp|P08519|APOA_HUMAN	3;1	1;1	1;1	sp|P08519|APOA_HUMAN Apolipoprotein(a) OS=Homo sapiens GN=LPA PE=1 SV=1	2	3	1	1	0	0	0	1	0	0	2	2	0	0	0	0	0	0	0	1	0	0	0	0	0	0	0	0	1	0	0	87	83	83	50131	4548	4548;571	82988	19505				By matching
tr|A0A075B7D8|A0A075B7D8_HUMAN	tr|A0A075B7D8|A0A075B7D8_HUMAN	2	2	2	tr|A0A075B7D8|A0A075B7D8_HUMAN Immunoglobulin heavy variable 3/OR15-7 (pseudogene) (Fragment) OS=Homo sapiens GN=IGHV3OR15-7 PE=1 SV=1	1	2	2	2	0	0	0	1	0	0	2	2	0	0	0	0	1	0	0	2	2	0	0	0	0	1	0	0	2	2	0	185	185	185	1308	119	119	0	21206				By matching
sp|P01717|LV325_HUMAN;sp|P01718|LV327_HUMAN	sp|P01717|LV325_HUMAN;sp|P01718|LV327_HUMAN	2;1	2;1	1;1	sp|P01717|LV325_HUMAN Immunoglobulin lambda variable 3-25 OS=Homo sapiens GN=IGLV3-25 PE=1 SV=2;sp|P01718|LV327_HUMAN Immunoglobulin lambda variable 3-27 OS=Homo sapiens GN=IGLV3-27 PE=1 SV=2	2	2	2	1	0	0	0	2	0	0	2	2	0	0	0	0	2	0	0	2	2	0	0	0	0	1	0	0	1	1	0	188	188	98	12011	112	112;113	24019	16215				By matching
sp|P01743|HV146_HUMAN;sp|P0DP01|HV108_HUMAN;sp|P01742|HV169_HUMAN;sp|A0A0C4DH29|HV103_HUMAN;sp|A0A0B4J2H0|HV69D_HUMAN	sp|P01743|HV146_HUMAN;sp|P0DP01|HV108_HUMAN;sp|P01742|HV169_HUMAN;sp|A0A0C4DH29|HV103_HUMAN;sp|A0A0B4J2H0|HV69D_HUMAN	2;1;1;1;1	2;1;1;1;1	2;1;1;1;1	sp|P01743|HV146_HUMAN Immunoglobulin heavy variable 1-46 OS=Homo sapiens GN=IGHV1-46 PE=1 SV=2;sp|P0DP01|HV108_HUMAN Immunoglobulin heavy variable 1-8 OS=Homo sapiens GN=IGHV1-8 PE=3 SV=1;sp|P01742|HV169_HUMAN Immunoglobulin heavy variable 1-69 OS=Homo sap	5	2	2	2	0	0	0	2	0	0	2	2	0	0	0	0	2	0	0	2	2	0	0	0	0	2	0	0	2	2	0	222	222	222	12933	117	117;117;117;117;117	0	23729				By MS/MS
sp|P01817|HV205_HUMAN	sp|P01817|HV205_HUMAN	2	2	2	sp|P01817|HV205_HUMAN Immunoglobulin heavy variable 2-5 OS=Homo sapiens GN=IGHV2-5 PE=1 SV=2	1	2	2	2	0	0	0	2	0	0	2	2	0	0	0	0	2	0	0	2	2	0	0	0	0	2	0	0	2	2	0	319	319	319	13231	119	119	0	54869				By MS/MS
sp|Q9SHG3|PCYOX_HUMAN;tr|C9JM55|C9JM55_HUMAN;tr|C9K055|C9K055_HUMAN;tr|F8W8W4|F8W8W4_HUMAN	sp|Q9SHG3|PCYOX_HUMAN	3;1;1;1	3;1;1;1	3;1;1;1	sp|Q9SHG3|PCYOX_HUMAN Prenylcysteine oxidase 1 OS=Homo sapiens GN=PCYOX1 PE=1 SV=3	4	3	3	3	0	0	0	2	0	0	2	2	0	0	0	0	2	0	0	2	2	0	0	0	0	2	0	0	2	2	0	103	103	103	56639	505	505;154;209;293	0	24038				By MS/MS
sp|A0A0B4J1Y9|HV372_HUMAN	sp|A0A0B4J1Y9|HV372_HUMAN	2	1	1	sp|A0A0B4J1Y9|HV372_HUMAN Immunoglobulin heavy variable 3-72 OS=Homo sapiens GN=IGHV3-72 PE=3 SV=1	1	2	1	1	0	1	0	2	0	0	2	2	0	0	0	0	1	0	0	1	1	0	0	0	0	1	0	0	1	1	0	218	16	16	13203	119	119	0	22004		By matching		By matching
tr|A0A0G2JQ91|A0A0G2JQ91_HUMAN;sp|Q7Z304|MAMC2_HUMAN	tr|A0A0G2JQ91|A0A0G2JQ91_HUMAN;sp|Q7Z304|MAMC2_HUMAN	3;3	3;3	3;3	tr|A0A0G2JQ91|A0A0G2JQ91_HUMAN MAM domain-containing protein 2 (Fragment) OS=Homo sapiens GN=MAMDC2 PE=1 SV=1;sp|Q7Z304|MAMC2_HUMAN MAM domain-containing protein 2 OS=Homo sapiens GN=MAMDC2 PE=2 SV=3	2	3	3	3	0	1	0	2	0	0	2	2	0	0	1	0	2	0	0	2	2	0	0	1	0	2	0	0	2	2	0	89	89	89	61768	549	549;686	0	81366		By MS/MS		By MS/MS
sp|P27701|CD82_HUMAN;tr|E9PJC7|E9PJC7_HUMAN	sp|P27701|CD82_HUMAN;tr|E9PJC7|E9PJC7_HUMAN	2;1	2;1	2;1	sp|P27701|CD82_HUMAN CD82 antigen OS=Homo sapiens GN=CD82 PE=1 SV=1;tr|E9PJC7|E9PJC7_HUMAN Tetraspanin (Fragment) OS=Homo sapiens GN=CD82 PE=1 SV=1	2	2	2	2	0	2	0	2	0	0	2	2	0	0	2	0	2	0	0	2	2	0	0	2	0	2	0	0	2	2	0	97	97	97	29625	267	267;157	0	64169		By MS/MS		By MS/MS
tr|C9IZ46|C9IZ46_HUMAN;tr|F8WFD9|F8WFD9_HUMAN;sp|Q8N114|SHSA5_HUMAN	tr|C9IZ46|C9IZ46_HUMAN;tr|F8WFD9|F8WFD9_HUMAN;sp|Q8N114|SHSA5_HUMAN	2;2;2	2;2;2	2;2;2	tr|C9IZ46|C9IZ46_HUMAN Protein shisa-5 (Fragment) OS=Homo sapiens GN=SHISA5 PE=1 SV=1;tr|F8WFD9|F8WFD9_HUMAN Protein shisa-5 OS=Homo sapiens GN=SHISA5 PE=1 SV=1;sp|Q8N114|SHSA5_HUMAN Protein shisa-5 OS=Homo sapiens GN=SHISA5 PE=1 SV=1	3	2	2	2	1	2	0	2	0	0	2	2	0	1	2	0	2	0	0	2	2	0	1	2	0	2	0	0	2	2	0	312	312	312	12226	112	112;123;240	0	16327	By MS/MS	By matching		By MS/MS
tr|H0YBX3|H0YBX3_HUMAN;sp|P52758|SK114_HUMAN;tr|H0YB34|H0YB34_HUMAN	tr|H0YBX3|H0YBX3_HUMAN;sp|P52758|SK114_HUMAN;tr|H0YB34|H0YB34_HUMAN	2;2;2	2;2;2	2;2;2	tr|H0YBX3|H0YBX3_HUMAN Reactive intermediate imine deaminase A homolog (Fragment) OS=Homo sapiens GN=RIDA PE=1 SV=1;sp|P52758|SK114_HUMAN Ribonuclease SK114 OS=Homo sapiens GN=HRSP12 PE=1 SV=1;tr|H0YB34|H0YB34_HUMAN Reactive intermediate imine deaminase A	3	2	2	2	0	2	0	2	0	0	2	2	0	0	2	0	2	0	0	2	2	0	0	2	0	2	0	0	2	2	0	228	228	228	13715	127	127;137;148	0	25751		By MS/MS		By MS/MS
sp|A0A0C4DH31|HV118_HUMAN	sp|A0A0C4DH31|HV118_HUMAN	2	1	1	sp|A0A0C4DH31|HV118_HUMAN Immunoglobulin heavy variable 1-18 OS=Homo sapiens GN=IGHV1-18 PE=3 SV=1	1	2	1	1	0	0	0	2	0	1	2	2	0	0	0	0	1	0	0	1	1	0	0	0	0	1	0	0	1	1	0	239	145	145	1282	117	117	0	68155				By MS/MS
sp|P23083|HV102_HUMAN	sp|P23083|HV102_HUMAN	2	2	1	sp|P23083|HV102_HUMAN Immunoglobulin heavy variable 1-2 OS=Homo sapiens GN=IGHV1-2 PE=1 SV=2	1	2	2	1	0	0	0	2	0	1	2	2	0	0	0	0	2	0	1	2	2	0	0	0	0	1	0	0	1	1	0	205	205	111	13085	117	117	0	98558				By MS/MS
sp|P00746|CFAD_HUMAN;tr|K7ERG9|K7ERG9_HUMAN	sp|P00746|CFAD_HUMAN;tr|K7ERG9|K7ERG9_HUMAN	7;7	7;7	7;7	sp|P00746|CFAD_HUMAN Complement factor D OS=Homo sapiens GN=CFD PE=1 SV=5;tr|K7ERG9|K7ERG9_HUMAN Complement factor D OS=Homo sapiens GN=CFD PE=1 SV=1	2	7	7	7	6	0	0	0	0	0	2	3	0	6	0	0	0	0	0	2	3	0	6	0	0	0	0	0	2	3	0	458	458	458	27033	253	253;260	0	51421	By MS/MS
sp|P01714|LV319_HUMAN	sp|P01714|LV319_HUMAN	3	3	3	sp|P01714|LV319_HUMAN Immunoglobulin lambda variable 3-19 OS=Homo sapiens GN=IGLV3-19 PE=1 SV=2	1	3	3	3	0	0	0	1	0	0	2	3	0	0	0	0	1	0	0	2	3	0	0	0	0	1	0	0	2	3	0	455	455	455	12042	112	112	0	25257				By matching
sp|Q13228|SBP1_HUMAN;tr|A6PVX1|A6PVX1_HUMAN;tr|F2Z2W8|F2Z2W8_HUMAN;tr|F8WCR4|F8WCR4_HUMAN;tr|H0Y532|H0Y532_HUMAN	sp|Q13228|SBP1_HUMAN;tr|A6PVX1|A6PVX1_HUMAN	5;4;2;2;2	5;4;2;2;2	5;4;2;2;2	sp|Q13228|SBP1_HUMAN Selenium-binding protein 1 OS=Homo sapiens GN=SELENBP1 PE=1 SV=2;tr|A6PVX1|A6PVX1_HUMAN Selenium-binding protein 1 (Fragment) OS=Homo sapiens GN=SELENBP1 PE=1 SV=1	5	5	5	5	4	0	0	3	0	0	2	3	0	4	0	0	3	0	0	2	3	0	4	0	0	3	0	0	2	3	0	153	153	153	5239	472	472;295;123;165;305	0	52985	By MS/MS			By matching
sp|Q92520|FAM3C_HUMAN;tr|C9JP35|C9JP35_HUMAN;tr|C9JMN4|C9JMN4_HUMAN	sp|Q92520|FAM3C_HUMAN	10;4;4	10;4;4	10;4;4	sp|Q92520|FAM3C_HUMAN Protein FAM3C OS=Homo sapiens GN=FAM3C PE=1 SV=1	3	10	10	10	10	1	0	2	0	1	2	4	0	10	1	0	2	0	1	2	4	0	10	1	0	2	0	1	2	4	0	405	405	405	2468	227	227;109;151	0	79965	By MS/MS	By matching		By matching
tr|H3BV48|H3BV48_HUMAN;tr|H3BR66|H3BR66_HUMAN;sp|P08253|MMP2_HUMAN	tr|H3BV48|H3BV48_HUMAN;tr|H3BR66|H3BR66_HUMAN;sp|P08253|MMP2_HUMAN	3;3;3	3;3;3	3;3;3	tr|H3BV48|H3BV48_HUMAN 72 kDa type IV collagenase (Fragment) OS=Homo sapiens GN=MMP2 PE=1 SV=1;tr|H3BR66|H3BR66_HUMAN 72 kDa type IV collagenase (Fragment) OS=Homo sapiens GN=MMP2 PE=1 SV=1;sp|P08253|MMP2_HUMAN 72 kDa type IV collagenase OS=Homo sapiens GN	3	3	3	3	3	0	0	1	1	2	2	1	0	3	0	0	1	1	2	2	1	0	3	0	0	1	1	2	2	1	0	424	424	424	13625	118	118;201;660	0	61603	By MS/MS			By matching	By matching
sp|P28070|PSB4_HUMAN	sp|P28070|PSB4_HUMAN	3	3	3	sp|P28070|PSB4_HUMAN Proteasome subunit beta type-4 OS=Homo sapiens GN=PSMB4 PE=1 SV=4	1	3	3	3	0	0	1	2	1	2	2	3	0	0	0	1	2	1	2	2	3	0	0	0	1	2	1	2	2	3	0	189	189	189	29204	264	264	0	98836			By MS/MS	By MS/MS	By MS/MS
sp|P42785|PCP_HUMAN;tr|E9PQB5|E9PQB5_HUMAN;tr|E9PL85|E9PL85_HUMAN;tr|E9PQN3|E9PQN3_HUMAN;tr|E9PKN6|E9PKN6_HUMAN;tr|E9PIG4|E9PIG4_HUMAN;tr|E9PLY4|E9PLY4_HUMAN;tr|E9PNF7|E9PNF7_HUMAN;tr|E9PNJ1|E9PNJ1_HUMAN	sp|P42785|PCP_HUMAN;tr|E9PQB5|E9PQB5_HUMAN;tr|E9PL85|E9PL85_HUMAN;tr|E9PQN3|E9PQN3_HUMAN;tr|E9PKN6|E9PKN6_HUMAN;tr|E9PIG4|E9PIG4_HUMAN	4;2;2;2;2;2;1;1;1	4;2;2;2;2;2;1;1;1	4;2;2;2;2;2;1;1;1	sp|P42785|PCP_HUMAN Lysosomal Pro-X carboxypeptidase OS=Homo sapiens GN=PRCP PE=1 SV=1;tr|E9PQB5|E9PQB5_HUMAN Lysosomal Pro-X carboxypeptidase (Fragment) OS=Homo sapiens GN=PRCP PE=1 SV=1;tr|E9PL85|E9PL85_HUMAN Lysosomal Pro-X carboxypeptidase (Fragment) O	9	4	4	4	1	1	0	2	2	2	2	4	0	1	1	0	2	2	2	2	4	0	1	1	0	2	2	2	2	4	0	119	119	119	55799	496	496;145;147;183;192;233;99;116;163	0	24209	By MS/MS	By matching		By MS/MS	By MS/MS
sp|Q92859|NEO1_HUMAN;tr|Q59FP8|Q59FP8_HUMAN	sp|Q92859|NEO1_HUMAN	9;3	9;3	9;3	sp|Q92859|NEO1_HUMAN Neogenin OS=Homo sapiens GN=NEO1 PE=1 SV=2	2	9	9	9	7	0	1	3	2	4	2	1	0	7	0	1	3	2	4	2	1	0	7	0	1	3	2	4	2	1	0	94	94	94	16001	1461	1461;1130	0	20218	By MS/MS		By matching	By MS/MS	By matching
sp|Q9NQ79|CRAC1_HUMAN;tr|A0A0C4DFP6|A0A0C4DFP6_HUMAN;tr|Q5T4F6|Q5T4F6_HUMAN	sp|Q9NQ79|CRAC1_HUMAN;tr|A0A0C4DFP6|A0A0C4DFP6_HUMAN;tr|Q5T4F6|Q5T4F6_HUMAN	11;11;9	11;11;9	11;11;9	sp|Q9NQ79|CRAC1_HUMAN Cartilage acidic protein 1 OS=Homo sapiens GN=CRTAC1 PE=1 SV=2;tr|A0A0C4DFP6|A0A0C4DFP6_HUMAN Cartilage acidic protein 1 OS=Homo sapiens GN=CRTAC1 PE=1 SV=1;tr|Q5T4F6|Q5T4F6_HUMAN Cartilage acidic protein 1 (Fragment) OS=Homo sapiens	3	11	11	11	10	0	1	3	2	2	2	2	0	10	0	1	3	2	2	2	2	0	10	0	1	3	2	2	2	2	0	238	238	238	7142	661	661;637;524	0	21417	By MS/MS		By MS/MS	By matching	By MS/MS
sp|Q9BYJ1|LOXE3_HUMAN;tr|J3KPH2|J3KPH2_HUMAN	sp|Q9BYJ1|LOXE3_HUMAN;tr|J3KPH2|J3KPH2_HUMAN	3;3	3;3	3;3	sp|Q9BYJ1|LOXE3_HUMAN Hydroperoxide isomerase ALOXE3 OS=Homo sapiens GN=ALOXE3 PE=1 SV=1;tr|J3KPH2|J3KPH2_HUMAN Arachidonate lipoxygenase 3, isoform CRA_a OS=Homo sapiens GN=ALOXE3 PE=1 SV=1	2	3	3	3	0	3	2	3	3	2	2	3	0	0	3	2	3	3	2	2	3	0	0	3	2	3	3	2	2	3	0	59	59	59	80543	711	711;867	0	52478		By MS/MS	By matching	By MS/MS	By MS/MS
sp|P00740|FA9_HUMAN	sp|P00740|FA9_HUMAN	3	3	3	sp|P00740|FA9_HUMAN Coagulation factor IX OS=Homo sapiens GN=F9 PE=1 SV=2	1	3	3	3	0	0	0	0	0	0	3	1	0	0	0	0	0	0	0	3	1	0	0	0	0	0	0	0	3	1	0	87	87	87	51778	461	461	83893	20087
tr|H7BYX9|H7BYX9_HUMAN;sp|P04070|PROC_HUMAN;tr|E7END6|E7END6_HUMAN	tr|H7BYX9|H7BYX9_HUMAN;sp|P04070|PROC_HUMAN;tr|E7END6|E7END6_HUMAN	3;3;3	3;3;3	3;3;3	tr|H7BYX9|H7BYX9_HUMAN Vitamin K-dependent protein C (Fragment) OS=Homo sapiens GN=PROC PE=1 SV=1;sp|P04070|PROC_HUMAN Vitamin K-dependent protein C OS=Homo sapiens GN=PROC PE=1 SV=1;tr|E7END6|E7END6_HUMAN Vitamin K-dependent protein C OS=Homo sapiens GN=P	3	3	3	3	0	0	0	0	0	0	3	1	0	0	0	0	0	0	0	3	1	0	0	0	0	0	0	0	3	1	0	267	267	267	26296	236	236;461;495	0	11629
sp|P48740|MASP1_HUMAN;tr|F8W876|F8W876_HUMAN;tr|C9JMA2|C9JMA2_HUMAN	sp|P48740|MASP1_HUMAN;tr|F8W876|F8W876_HUMAN	3;2;1	3;2;1	3;2;1	sp|P48740|MASP1_HUMAN Mannan-binding lectin serine protease 1 OS=Homo sapiens GN=MASP1 PE=1 SV=3;tr|F8W876|F8W876_HUMAN Mannan-binding lectin serine protease 1 OS=Homo sapiens GN=MASP1 PE=1 SV=1	3	3	3	3	0	0	0	2	0	0	3	1	0	0	0	0	2	0	0	3	1	0	0	0	0	2	0	0	3	1	0	57	57	57	79246	699	699;354;204	0	27123				By matching
sp|Q9NZP8|C1RL_HUMAN;tr|H0YFL7|H0YFL7_HUMAN	sp|Q9NZP8|C1RL_HUMAN;tr|H0YFL7|H0YFL7_HUMAN	3;2	2;1	2;1	sp|Q9NZP8|C1RL_HUMAN Complement C1r subcomponent-like protein OS=Homo sapiens GN=C1RL PE=1 SV=2;tr|H0YFL7|H0YFL7_HUMAN Complement C1r subcomponent-like protein (Fragment) OS=Homo sapiens GN=C1RL PE=1 SV=1	2	3	2	2	0	0	0	1	0	0	3	2	0	0	0	0	0	0	0	2	1	0	0	0	0	0	0	0	2	1	0	88	7	7	53498	487	487;194	0	43377				By matching
tr|D6RAR4|D6RAR4_HUMAN;sp|Q04756|HGFA_HUMAN;CON__ENSEMBL:ENSBTAP00000023055	tr|D6RAR4|D6RAR4_HUMAN;sp|Q04756|HGFA_HUMAN	3;3;1	3;3;1	3;3;1	tr|D6RAR4|D6RAR4_HUMAN Hepatocyte growth factor activator OS=Homo sapiens GN=HGFAC PE=1 SV=1;sp|Q04756|HGFA_HUMAN Hepatocyte growth factor activator OS=Homo sapiens GN=HGFAC PE=1 SV=1	3	3	3	3	0	0	0	1	0	0	3	2	0	0	0	0	1	0	0	3	2	0	0	0	0	1	0	0	3	2	0	82	82	82	71482	662	662;655;634	0	34118				By matching
sp|Q6SWR7|ENPP6_HUMAN;tr|D6R9P1|D6R9P1_HUMAN	sp|Q6SWR7|ENPP6_HUMAN	3;1	3;1	3;1	sp|Q6SWR7|ENPP6_HUMAN Ectonucleotide pyrophosphatase/phosphodiesterase family member 6 OS=Homo sapiens GN=ENPP6 PE=1 SV=2	2	3	3	3	0	2	0	1	0	0	3	2	0	0	2	0	1	0	0	3	2	0	0	2	0	1	0	0	3	2	0	8	8	8	5024	440	440;194	2459	17816		By MS/MS		By matching
tr|B4DNG0|B4DNG0_HUMAN;sp|Q9NRN5|OLFL3_HUMAN	tr|B4DNG0|B4DNG0_HUMAN;sp|Q9NRN5|OLFL3_HUMAN	3;3	3;3	3;3	tr|B4DNG0|B4DNG0_HUMAN Olfactomedin-like protein 3 OS=Homo sapiens GN=OLFML3 PE=1 SV=1;sp|Q9NRN5|OLFL3_HUMAN Olfactomedin-like protein 3 OS=Homo sapiens GN=OLFML3 PE=2 SV=1	2	3	3	3	1	0	0	2	0	0	3	2	0	1	0	0	2	0	0	3	2	0	1	0	0	2	0	0	3	2	0	136	136	136	38982	345	345;406	0	86753	By MS/MS			By MS/MS
sp|P26022|PTX3_HUMAN	sp|P26022|PTX3_HUMAN	3	3	3	sp|P26022|PTX3_HUMAN Pentraxin-related protein PTX3 OS=Homo sapiens GN=PTX3 PE=1 SV=3	1	3	3	3	0	1	0	3	0	0	3	2	0	0	1	0	3	0	0	3	2	0	0	1	0	3	0	0	3	2	0	121	121	121	41975	381	381	0	1737		By matching		By MS/MS
sp|P51674|GPM6A_HUMAN;tr|D6R9D2|D6R9D2_HUMAN	sp|P51674|GPM6A_HUMAN;tr|D6R9D2|D6R9D2_HUMAN	3;2	3;2	3;2	sp|P51674|GPM6A_HUMAN Neuronal membrane glycoprotein M6-a OS=Homo sapiens GN=GPM6A PE=1 SV=2;tr|D6R9D2|D6R9D2_HUMAN Neuronal membrane glycoprotein M6-a (Fragment) OS=Homo sapiens GN=GPM6A PE=1 SV=1	2	3	3	3	0	3	0	2	0	0	3	3	0	0	3	0	2	0	0	3	3	0	0	3	0	2	0	0	3	3	0	126	126	126	31209	278	278;218	0	27368		By MS/MS		By MS/MS
sp|P00918|CAH2_HUMAN;tr|E5RID5|E5RID5_HUMAN;tr|E5RK37|E5RK37_HUMAN	sp|P00918|CAH2_HUMAN;tr|E5RID5|E5RID5_HUMAN;tr|E5RK37|E5RK37_HUMAN	3;2;2	3;2;2	3;2;2	sp|P00918|CAH2_HUMAN Carbonic anhydrase 2 OS=Homo sapiens GN=CA2 PE=1 SV=2;tr|E5RID5|E5RID5_HUMAN Carbonic anhydrase 2 OS=Homo sapiens GN=CA2 PE=1 SV=1;tr|E5RK37|E5RK37_HUMAN Carbonic anhydrase 2 OS=Homo sapiens GN=CA2 PE=1 SV=1	3	3	3	3	0	1	0	3	0	0	3	3	0	0	1	0	3	0	0	3	3	0	0	1	0	3	0	0	3	3	0	204	204	204	29246	260	260;97;101	0	11286		By MS/MS		By MS/MS
tr|V9GYE7|V9GYE7_HUMAN;sp|P36980|FHR2_HUMAN	tr|V9GYE7|V9GYE7_HUMAN;sp|P36980|FHR2_HUMAN	4;4	2;2	2;2	tr|V9GYE7|V9GYE7_HUMAN Complement factor H-related protein 2 OS=Homo sapiens GN=CFHR2 PE=1 SV=1;sp|P36980|FHR2_HUMAN Complement factor H-related protein 2 OS=Homo sapiens GN=CFHR2 PE=1 SV=1	2	4	2	2	2	0	0	1	0	0	3	4	0	2	0	0	0	0	0	1	2	0	2	0	0	0	0	0	1	2	0	236	91	91	28912	254	254;270	0	22629	By MS/MS			By matching
tr|C9J2H1|C9J2H1_HUMAN;sp|Q86SX2|ITIH5_HUMAN;tr|G5E9D8|G5E9D8_HUMAN;tr|A0A096LP62|A0A096LP62_HUMAN;tr|H7C5A6|H7C5A6_HUMAN	tr|C9J2H1|C9J2H1_HUMAN;sp|Q86SX2|ITIH5_HUMAN;tr|G5E9D8|G5E9D8_HUMAN;tr|A0A096LP62|A0A096LP62_HUMAN	7;7;6;6;1	7;7;6;6;1	7;7;6;6;1	tr|C9J2H1|C9J2H1_HUMAN Inter-alpha-trypsin inhibitor heavy chain H5 OS=Homo sapiens GN=ITIH5 PE=1 SV=2;sp|Q86SX2|ITIH5_HUMAN Inter-alpha-trypsin inhibitor heavy chain H5 OS=Homo sapiens GN=ITIH5 PE=2 SV=2;tr|G5E9D8|G5E9D8_HUMAN Inter-alpha (Globulin) inhib	5	7	7	7	3	3	0	4	0	0	3	4	0	3	3	0	4	0	0	3	4	0	3	3	0	4	0	0	3	4	0	107	107	107	10454	942	942;942;702;728;119	0	11139	By MS/MS	By MS/MS		By MS/MS
sp|P15104|GLNA_HUMAN	sp|P15104|GLNA_HUMAN	8	8	8	sp|P15104|GLNA_HUMAN Glutamine synthetase OS=Homo sapiens GN=GLSL PE=1 SV=4	1	8	8	8	0	0	0	0	1	0	3	8	0	0	0	0	0	1	0	3	8	0	0	0	0	0	1	0	3	8	0	34	34	34	42064	373	373	0	56259					By MS/MS
tr|A2A2V1|A2A2V1_HUMAN;sp|P04156|PRIO_HUMAN	tr|A2A2V1|A2A2V1_HUMAN;sp|P04156|PRIO_HUMAN	4;4	4;4	4;4	tr|A2A2V1|A2A2V1_HUMAN Major prion protein (Fragment) OS=Homo sapiens GN=PRNP PE=1 SV=1;sp|P04156|PRIO_HUMAN Major prion protein OS=Homo sapiens GN=PRNP PE=1 SV=1	2	4	4	4	1	3	1	4	1	2	3	4	0	1	3	1	4	1	2	3	4	0	1	3	1	4	1	2	3	4	0	201	201	201	27278	249	249;253	0	35305	By MS/MS	By MS/MS	By MS/MS	By MS/MS	By MS/MS
tr|A0A0S1RRJ0|A0A0S1RRJ0_HUMAN;sp|Q9Y4C0|NRX3A_HUMAN;tr|A0A0S1RQC5|A0A0S1RQC5_HUMAN;tr|A0A0A0MR89|A0A0A0MR89_HUMAN;tr|H0YJL2|H0YJL2_HUMAN;tr|A0A0S1RQP8|A0A0S1RQP8_HUMAN;tr|A0A0D9SFF4|A0A0D9SFF4_HUMAN	tr|A0A0S1RRJ0|A0A0S1RRJ0_HUMAN;sp|Q9Y4C0|NRX3A_HUMAN;tr|A0A0S1RQC5|A0A0S1RQC5_HUMAN;tr|A0A0A0MR89|A0A0A0MR89_HUMAN	7;7;7;5;1;1;1	7;7;7;5;1;1;1	4;4;4;4;0;0;0	tr|A0A0S1RRJ0|A0A0S1RRJ0_HUMAN Neurexin-3-beta OS=Homo sapiens GN=NRXN3 PE=1 SV=1;sp|Q9Y4C0|NRX3A_HUMAN Neurexin-3 OS=Homo sapiens GN=NRXN3 PE=1 SV=4;tr|A0A0S1RQC5|A0A0S1RQC5_HUMAN Neurexin-3-beta OS=Homo sapiens GN=NRXN3 PE=1 SV=1;tr|A0A0A0MR89|A0A0A0MR89	7	7	7	4	5	2	1	4	2	1	3	0	0	5	2	1	4	2	1	3	0	0	4	0	0	1	0	0	2	0	0	58	58	34	17366	1571	1571;1643;1664;879;175;176;459	0	30059	By MS/MS	By matching	By matching	By MS/MS	By matching
tr|H9KV31|H9KV31_HUMAN;sp|O15394|NCAM2_HUMAN	tr|H9KV31|H9KV31_HUMAN;sp|O15394|NCAM2_HUMAN	7;7	7;7	7;7	tr|H9KV31|H9KV31_HUMAN Neural cell adhesion molecule 2 OS=Homo sapiens GN=NCAM2 PE=1 SV=2;sp|O15394|NCAM2_HUMAN Neural cell adhesion molecule 2 OS=Homo sapiens GN=NCAM2 PE=1 SV=2	2	7	7	7	4	0	2	4	3	5	3	0	0	4	0	2	4	3	5	3	0	0	4	0	2	4	3	5	3	0	0	111	111	111	91122	819	819;837	0	12528	By MS/MS		By MS/MS	By MS/MS	By MS/MS
sp|P11464|PSG1_HUMAN;tr|M0R235|M0R235_HUMAN;tr|G5E9F7|G5E9F7_HUMAN;tr|A0A087WWQ7|A0A087WWQ7_HUMAN;tr|M0QZQ1|M0QZQ1_HUMAN;tr|A0A096LNM5|A0A096LNM5_HUMAN;tr|A0A087WSZ1|A0A087WSZ1_HUMAN;sp|Q13046|PSG7_HUMAN;tr|A0A087WT09|A0A087WT09_HUMAN;tr|M0QY44|M0QY44_HUMAN;sp|Q16557|PSG3_HUMAN;tr|M0QX68|M0QX68_HUMAN	sp|P11464|PSG1_HUMAN;tr|M0R235|M0R235_HUMAN;tr|G5E9F7|G5E9F7_HUMAN;tr|A0A087WWQ7|A0A087WWQ7_HUMAN;tr|M0QZQ1|M0QZQ1_HUMAN;tr|A0A096LNM5|A0A096LNM5_HUMAN;tr|A0A087WSZ1|A0A087WSZ1_HUMAN;sp|Q13046|PSG7_HUMAN;tr|A0A087WT09|A0A087WT09_HUMAN	4;3;3;3;2;2;2;2;2;1;1;1	4;3;3;3;2;2;2;2;2;1;1;1	3;2;2;2;1;2;2;2;2;1;1;1	sp|P11464|PSG1_HUMAN Pregnancy-specific beta-1-glycoprotein 1 OS=Homo sapiens GN=PSG1 PE=1 SV=1;tr|M0R235|M0R235_HUMAN Pregnancy specific beta-1-glycoprotein 1, isoform CRA_e OS=Homo sapiens GN=PSG1 PE=1 SV=1;tr|G5E9F7|G5E9F7_HUMAN Pregnancy specific beta-	12	4	4	3	0	0	0	0	0	0	4	0	0	0	0	0	0	0	0	4	0	0	0	0	0	0	0	0	3	0	0	146	146	124	47222	419	419;324;326;426;242;297;419;419;426;154;428;475	0	15521
sp|Q00887|PSG9_HUMAN;tr|A0A087WYK1|A0A087WYK1_HUMAN;tr|H7C1I4|H7C1I4_HUMAN;tr|M0R0E4|M0R0E4_HUMAN;tr|G3XAA7|G3XAA7_HUMAN;tr|E7EW65|E7EW65_HUMAN;tr|B5MCE1|B5MCE1_HUMAN;sp|Q00889|PSG6_HUMAN;tr|E7ENH0|E7ENH0_HUMAN;tr|M0R2S8|M0R2S8_HUMAN;tr|M0R0B3|M0R0B3_HUMAN;tr|C9JWP2|C9JWP2_HUMAN;tr|M0R2Y7|M0R2Y7_HUMAN;sp|Q00888|PSG4_HUMAN;sp|Q9SQ74|PSG8_HUMAN;tr|M0QZA7|M0QZA7_HUMAN;tr|M0R1G9|M0R1G9_HUMAN;tr|M0R31…	sp|Q00887|PSG9_HUMAN;tr|A0A087WYK1|A0A087WYK1_HUMAN;tr|H7C1I4|H7C1I4_HUMAN;tr|M0R0E4|M0R0E4_HUMAN;tr|G3XAA7|G3XAA7_HUMAN;tr|E7EW65|E7EW65_HUMAN;tr|B5MCE1|B5MCE1_HUMAN;sp|Q00889|PSG6_HUMAN	4;4;3;3;3;3;2;2;1;1;1;1;1;1;1;1;1;1	3;3;2;2;2;2;1;1;0;1;1;1;1;1;0;1;1;1	3;3;2;2;2;2;1;1;0;1;1;1;1;1;0;1;1;1	sp|Q00887|PSG9_HUMAN Pregnancy-specific beta-1-glycoprotein 9 OS=Homo sapiens GN=PSG9 PE=2 SV=2;tr|A0A087WYK1|A0A087WYK1_HUMAN Pregnancy-specific beta-1-glycoprotein 9 OS=Homo sapiens GN=PSG9 PE=1 SV=1;tr|H7C1I4|H7C1I4_HUMAN Pregnancy-specific beta-1-glyco	18	4	3	3	0	0	0	0	0	0	4	1	0	0	0	0	0	0	0	3	1	0	0	0	0	0	0	0	3	1	0	113	92	92	48272	426	426;419;326;309;240;333;331;435;326;96;292;252;180;419;426;157;428;81	0	33694
sp|P08294|SODE_HUMAN;tr|M0R1V4|M0R1V4_HUMAN	sp|P08294|SODE_HUMAN	8;1	8;1	8;1	sp|P08294|SODE_HUMAN Extracellular superoxide dismutase [Cu-Zn] OS=Homo sapiens GN=SOD3 PE=1 SV=2	2	8	8	8	8	2	0	3	0	1	4	2	0	8	2	0	3	0	1	4	2	0	8	2	0	3	0	1	4	2	0	383	383	383	25851	240	240;54	0	35736	By MS/MS	By MS/MS		By matching
sp|Q96IY4|CBPB2_HUMAN;CON__Q2KIG3	sp|Q96IY4|CBPB2_HUMAN	4;1	4;1	4;1	sp|Q96IY4|CBPB2_HUMAN Carboxypeptidase B2 OS=Homo sapiens GN=CPB2 PE=1 SV=2	2	4	4	4	0	0	0	1	0	0	4	4	0	0	0	0	1	0	0	4	4	0	0	0	0	1	0	0	4	4	0	147	147	147	48424	423	423;423	0	80814				By matching
sp|P20851|C4BPB_HUMAN;tr|Q5VVQ7|Q5VVQ7_HUMAN	sp|P20851|C4BPB_HUMAN;tr|Q5VVQ7|Q5VVQ7_HUMAN	4;2	4;2	4;2	sp|P20851|C4BPB_HUMAN C4b-binding protein beta chain OS=Homo sapiens GN=C4BPB PE=1 SV=1;tr|Q5VVQ7|Q5VVQ7_HUMAN C4b-binding protein beta chain (Fragment) OS=Homo sapiens GN=C4BPB PE=1 SV=1	2	4	4	4	0	0	0	4	0	0	4	4	0	0	0	0	4	0	0	4	4	0	0	0	0	4	0	0	4	4	0	206	206	206	28357	252	252;181	0	59543				By MS/MS
sp|P04062|GLCM_HUMAN;tr|A0A0G2JNZ5|A0A0G2JNZ5_HUMAN;tr|A0A0G2JLB3|A0A0G2JLB3_HUMAN;tr|A0A0G2JNZ0|A0A0G2JNZ0_HUMAN	sp|P04062|GLCM_HUMAN;tr|A0A0G2JNZ5|A0A0G2JNZ5_HUMAN;tr|A0A0G2JLB3|A0A0G2JLB3_HUMAN;tr|A0A0G2JNZ0|A0A0G2JNZ0_HUMAN	7;6;6;5	7;6;6;5	6;5;5;4	sp|P04062|GLCM_HUMAN Glucosylceramidase OS=Homo sapiens GN=GBA PE=1 SV=3;tr|A0A0G2JNZ5|A0A0G2JNZ5_HUMAN Glucosylceramidase OS=Homo sapiens GN=GBA PE=1 SV=1;tr|A0A0G2JLB3|A0A0G2JLB3_HUMAN Glucosylceramidase OS=Homo sapiens GN=GBA PE=1 SV=1;tr|A0A0G2JNZ0|A0A	4	7	7	6	0	1	1	4	3	5	4	6	0	0	1	1	4	3	5	4	6	0	0	1	1	4	3	5	4	6	0	19	19	149	59716	536	536;449;536;487	0	14894		By matching	By matching	By MS/MS	By MS/MS
sp|P07333|CSF1R_HUMAN;tr|E9PEK4|E9PEK4_HUMAN;tr|D6RGW1|D6RGW1_HUMAN	sp|P07333|CSF1R_HUMAN;tr|E9PEK4|E9PEK4_HUMAN	5;5;1	5;5;1	5;5;1	sp|P07333|CSF1R_HUMAN Macrophage colony-stimulating factor 1 receptor OS=Homo sapiens GN=CSF1R PE=1 SV=2;tr|E9PEK4|E9PEK4_HUMAN Macrophage colony-stimulating factor 1 receptor OS=Homo sapiens GN=CSF1R PE=1 SV=1	3	5	5	5	3	0	0	3	0	0	5	0	0	3	0	0	3	0	0	5	0	0	3	0	0	3	0	0	5	0	0	65	65	65	10798	972	972;671;49	0	12243	By MS/MS			By MS/MS
tr|F8WF14|F8WF14_HUMAN;sp|P06276|CHLE_HUMAN;tr|F8WEX7|F8WEX7_HUMAN;tr|H7C4Y0|H7C4Y0_HUMAN;tr|H0Y885|H0Y885_HUMAN	tr|F8WF14|F8WF14_HUMAN;sp|P06276|CHLE_HUMAN;tr|F8WEX7|F8WEX7_HUMAN	5;5;4;1;1	5;5;4;1;1	5;5;4;1;1	tr|F8WF14|F8WF14_HUMAN Carboxylic ester hydrolase OS=Homo sapiens GN=BCHE PE=1 SV=1;sp|P06276|CHLE_HUMAN Cholinesterase OS=Homo sapiens GN=BCHE PE=1 SV=1;tr|F8WEX7|F8WEX7_HUMAN Carboxylic ester hydrolase OS=Homo sapiens GN=BCHE PE=1 SV=1	5	5	5	5	0	0	0	2	0	0	5	1	0	0	0	0	2	0	0	5	1	0	0	0	0	2	0	0	5	1	0	153	153	153	63463	562	562;602;525;120;132	0	19436				By MS/MS
sp|P00488|F13A_HUMAN;tr|Q9NQP5|Q9NQP5_HUMAN;tr|A6PVK5|A6PVK5_HUMAN;tr|H0Y796|H0Y796_HUMAN	sp|P00488|F13A_HUMAN	5;2;2;1	5;2;2;1	5;2;2;1	sp|P00488|F13A_HUMAN Coagulation factor XIII A chain OS=Homo sapiens GN=F13A1 PE=1 SV=4	4	5	5	5	0	0	0	3	0	1	5	4	0	0	0	0	3	0	1	5	4	0	0	0	0	3	0	1	5	4	0	94	94	94	83266	732	732;138;185;147	0	56406				By MS/MS
tr|A0A0G2JMH6|A0A0G2JMH6_HUMAN;sp|P01903|DRA_HUMAN;tr|Q30118|Q30118_HUMAN;tr|A0A0G2JH46|A0A0G2JH46_HUMAN;tr|Q08AS3|Q08AS3_HUMAN;tr|Q5Y7H0|Q5Y7H0_HUMAN;tr|A0A140TA34|A0A140TA34_HUMAN;sp|P01906|DQA2_HUMAN	tr|A0A0G2JMH6|A0A0G2JMH6_HUMAN;sp|P01903|DRA_HUMAN;tr|Q30118|Q30118_HUMAN;tr|A0A0G2JH46|A0A0G2JH46_HUMAN	5;5;4;4;1;1;1;1	5;5;4;4;1;1;1;1	5;5;4;4;1;1;1;1	tr|A0A0G2JMH6|A0A0G2JMH6_HUMAN HLA class II histocompatibility antigen, DR alpha chain OS=Homo sapiens GN=HLA-DRA PE=1 SV=1;sp|P01903|DRA_HUMAN HLA class II histocompatibility antigen, DR alpha chain OS=Homo sapiens GN=HLA-DRA PE=1 SV=1;tr|Q30118|Q30118_HU	8	5	5	5	0	2	0	5	0	0	5	5	0	0	2	0	5	0	0	5	5	0	0	2	0	5	0	0	5	5	0	291	291	291	28621	254	254;254;229;229;254;255;255;255	0	96329		By matching		By MS/MS
sp|P15328|FOLR1_HUMAN	sp|P15328|FOLR1_HUMAN	6	6	6	sp|P15328|FOLR1_HUMAN Folate receptor alpha OS=Homo sapiens GN=FOLR1 PE=1 SV=3	1	6	6	6	0	3	0	4	0	0	5	6	0	0	3	0	4	0	0	5	6	0	0	3	0	4	0	0	5	6	0	335	335	335	29819	257	257	0	42519		By MS/MS		By MS/MS
sp|Q9NP55|BPIA1_HUMAN	sp|Q9NP55|BPIA1_HUMAN	6	6	6	sp|Q9NP55|BPIA1_HUMAN BPI fold-containing family A member 1 OS=Homo sapiens GN=BPIFA1 PE=1 SV=1	1	6	6	6	0	4	0	6	5	2	5	0	0	0	4	0	6	5	2	5	0	0	0	4	0	6	5	2	5	0	0	344	344	344	26712	256	256	0	24738		By MS/MS		By MS/MS	By MS/MS
sp|Q9SGM5|FETSB_HUMAN;tr|E9PG08|E9PG08_HUMAN;tr|C9JC68|C9JC68_HUMAN;tr|F8WEP7|F8WEP7_HUMAN	sp|Q9SGM5|FETSB_HUMAN;tr|E9PG08|E9PG08_HUMAN	6;3;1;1	6;3;1;1	6;3;1;1	sp|Q9SGM5|FETSB_HUMAN Fetuin-B OS=Homo sapiens GN=FETSB PE=1 SV=2;tr|E9PG08|E9PG08_HUMAN Fetuin-B OS=Homo sapiens GN=FETSB PE=1 SV=1	4	6	6	6	0	0	0	5	0	0	6	5	0	0	0	0	5	0	0	6	5	0	0	0	0	5	0	0	6	5	0	277	277	277	42054	382	382;317;103;119	0	78068				By MS/MS
sp|P05160|F13B_HUMAN	sp|P05160|F13B_HUMAN	8	8	8	sp|P05160|F13B_HUMAN Coagulation factor XIII B chain OS=Homo sapiens GN=F13B PE=1 SV=3	1	8	8	8	0	0	0	0	0	0	6	6	0	0	0	0	0	0	0	6	6	0	0	0	0	0	0	0	6	6	0	163	163	163	7551	661	661	0	78715
sp|P50995|ANX11_HUMAN;tr|H0Y6E1|H0Y6E1_HUMAN	sp|P50995|ANX11_HUMAN	7;2	7;2	7;2	sp|P50995|ANX11_HUMAN Annexin A11 OS=Homo sapiens GN=ANXA11 PE=1 SV=1	2	7	7	7	0	3	0	5	0	1	6	6	0	0	3	0	5	0	1	6	6	0	0	3	0	5	0	1	6	6	0	176	176	176	54389	505	505;148	0	16949		By MS/MS		By MS/MS
tr|A0A087X0K0|A0A087X0K0_HUMAN;sp|P39059|COFA1_HUMAN	tr|A0A087X0K0|A0A087X0K0_HUMAN;sp|P39059|COFA1_HUMAN	8;8	8;8	8;8	tr|A0A087X0K0|A0A087X0K0_HUMAN Collagen alpha-1(XV) chain OS=Homo sapiens GN=COL15A1 PE=1 SV=1;sp|P39059|COFA1_HUMAN Collagen alpha-1(XV) chain OS=Homo sapiens GN=COL15A1 PE=1 SV=2	2	8	8	8	0	6	0	6	0	0	7	6	0	0	6	0	6	0	0	7	6	0	0	6	0	6	0	0	7	6	0	84	84	84	14006	1374	1374;1388	0	14286		By MS/MS		By MS/MS
sp|O43866|CD5L_HUMAN	sp|O43866|CD5L_HUMAN	7	7	7	sp|O43866|CD5L_HUMAN CD5 antigen-like OS=Homo sapiens GN=CD5L PE=1 SV=1	1	7	7	7	0	0	0	7	0	0	7	6	0	0	0	0	7	0	0	7	6	0	0	0	0	7	0	0	7	6	0	291	291	291	38087	347	347	0	4425				By MS/MS
sp|Q9BXX0|EMIL2_HUMAN	sp|Q9BXX0|EMIL2_HUMAN	8	8	8	sp|Q9BXX0|EMIL2_HUMAN EMILIN-2 OS=Homo sapiens GN=EMILIN2 PE=1 SV=3	1	8	8	8	0	5	0	8	0	0	7	6	0	0	5	0	8	0	0	7	6	0	0	5	0	8	0	0	7	6	0	109	109	109	11569	1053	1053	0	46856		By MS/MS		By MS/MS
sp|Q9Y6N6|LAMC3_HUMAN;tr|H7BY04|H7BY04_HUMAN	sp|Q9Y6N6|LAMC3_HUMAN	9;2	8;2	8;2	sp|Q9Y6N6|LAMC3_HUMAN Laminin subunit gamma-3 OS=Homo sapiens GN=LAMC3 PE=1 SV=3	2	9	8	8	0	4	0	9	0	0	7	6	0	0	3	0	8	0	0	6	5	0	0	3	0	8	0	0	6	5	0	105	97	97	17123	1575	1575;257	0	13903		By MS/MS		By MS/MS
sp|Q504Y0|S39AC_HUMAN	sp|Q504Y0|S39AC_HUMAN	8	8	8	sp|Q504Y0|S39AC_HUMAN Zinc transporter ZIP12 OS=Homo sapiens GN=SLC39A12 PE=2 SV=3	1	8	8	8	0	8	0	7	0	0	7	7	0	0	8	0	7	0	0	7	7	0	0	8	0	7	0	0	7	7	0	177	177	177	76665	691	691	0	10852		By MS/MS		By MS/MS
sp|O00560|SDCB1_HUMAN;tr|B4DHN5|B4DHN5_HUMAN;tr|E9PBS7|E9PBS7_HUMAN	sp|O00560|SDCB1_HUMAN;tr|B4DHN5|B4DHN5_HUMAN;tr|E9PBS7|E9PBS7_HUMAN	9;6;6	9;6;6	1;0;0	sp|O00560|SDCB1_HUMAN Syntenin-1 OS=Homo sapiens GN=SDCBP PE=1 SV=1;tr|B4DHN5|B4DHN5_HUMAN Syntenin-1 OS=Homo sapiens GN=SDCBP PE=1 SV=1;tr|E9PBS7|E9PBS7_HUMAN Syntenin-1 OS=Homo sapiens GN=SDCBP PE=1 SV=1	3	9	9	1	0	7	0	9	0	0	7	8	0	0	7	0	9	0	0	7	8	0	0	1	0	1	0	0	1	1	0	564	564	6	32444	298	298;239;244	0	10057		By MS/MS		By MS/MS
tr|G5EA09|G5EA09_HUMAN	tr|G5EA09|G5EA09_HUMAN	9	1	1	tr|G5EA09|G5EA09_HUMAN Syndecan binding protein (Syntenin), isoform CRA_a OS=Homo sapiens GN=SDCBP PE=1 SV=1	1	9	1	1	0	7	0	9	0	0	7	8	0	0	1	0	1	0	0	1	1	0	0	1	0	1	0	0	1	1	0	525	53	53	34819	318	318	0	433		By MS/MS		By MS/MS
sp|P15169|CBPN_HUMAN;tr|B1AP58|B1AP58_HUMAN;CON__Q2KJ83	sp|P15169|CBPN_HUMAN	8;3;3	8;3;3	8;3;3	sp|P15169|CBPN_HUMAN Carboxypeptidase N catalytic chain OS=Homo sapiens GN=CPN1 PE=1 SV=1	3	8	8	8	0	0	0	5	1	0	8	5	0	0	0	0	5	1	0	8	5	0	0	0	0	5	1	0	8	5	0	367	367	367	52286	458	458;204;462	0	21337				By MS/MS	By matching
sp|Q8TDL5|BPIB1_HUMAN	sp|Q8TDL5|BPIB1_HUMAN	9	9	9	sp|Q8TDL5|BPIB1_HUMAN BPI fold-containing family B member 1 OS=Homo sapiens GN=BPIFB1 PE=1 SV=1	1	9	9	9	0	0	0	2	3	1	9	0	0	0	0	0	2	3	1	9	0	0	0	0	0	2	3	1	9	0	0	26	26	26	52441	484	484	0	98801				By matching	By MS/MS
sp|O75882|ATRN_HUMAN	sp|O75882|ATRN_HUMAN	10	10	10	sp|O75882|ATRN_HUMAN Attractin OS=Homo sapiens GN=ATRN PE=1 SV=2	1	10	10	10	0	0	0	9	0	0	10	7	0	0	0	0	9	0	0	10	7	0	0	0	0	9	0	0	10	7	0	99	99	99	15854	1429	1429	0	39442				By MS/MS
sp|Q2SY09|COSA1_HUMAN;tr|H7C3P2|H7C3P2_HUMAN	sp|Q2SY09|COSA1_HUMAN	12;1	12;1	12;1	sp|Q2SY09|COSA1_HUMAN Collagen alpha-1(XXVIII) chain OS=Homo sapiens GN=COL28A1 PE=2 SV=2	2	12	12	12	0	7	0	11	0	1	10	8	0	0	7	0	11	0	1	10	8	0	0	7	0	11	0	1	10	8	0	153	153	153	11666	1125	1125;142	0	23738		By MS/MS		By MS/MS
sp|P50993|AT1A2_HUMAN;tr|B1AKY9|B1AKY9_HUMAN;tr|H0Y7C1|H0Y7C1_HUMAN	sp|P50993|AT1A2_HUMAN;tr|B1AKY9|B1AKY9_HUMAN;tr|H0Y7C1|H0Y7C1_HUMAN	12;12;8	3;3;1	3;3;1	sp|P50993|AT1A2_HUMAN Sodium/potassium-transporting ATPase subunit alpha-2 OS=Homo sapiens GN=ATP1A2 PE=1 SV=1;tr|B1AKY9|B1AKY9_HUMAN Sodium/potassium-transporting ATPase subunit alpha OS=Homo sapiens GN=ATP1A2 PE=1 SV=1;tr|H0Y7C1|H0Y7C1_HUMAN Sodium/potas	3	12	3	3	0	9	0	11	0	0	10	9	0	0	1	0	3	0	0	3	1	0	0	1	0	3	0	0	3	1	0	163	32	32	11226	1020	1020;1009;714	0	21842		By MS/MS		By MS/MS
sp|P54289|CA2D1_HUMAN;tr|E7ERK3|E7ERK3_HUMAN;tr|H0Y715|H0Y715_HUMAN;tr|C9JE82|C9JE82_HUMAN;sp|Q9NY47|CA2D2_HUMAN;tr|C9JVC9|C9JVC9_HUMAN	sp|P54289|CA2D1_HUMAN	15;6;3;1;1;1	15;6;3;1;1;1	15;6;3;1;1;1	sp|P54289|CA2D1_HUMAN Voltage-dependent calcium channel subunit alpha-2/delta-1 OS=Homo sapiens GN=CACNA2D1 PE=1 SV=3	6	15	15	15	7	2	0	13	0	0	11	1	0	7	2	0	13	0	0	11	1	0	7	2	0	13	0	0	11	1	0	185	185	185	12457	1103	1103;309;280;1144;1150;1153	0	17851	By MS/MS	By matching		By MS/MS
sp|O15230|LAMA5_HUMAN	sp|O15230|LAMA5_HUMAN	12	12	12	sp|O15230|LAMA5_HUMAN Laminin subunit alpha-5 OS=Homo sapiens GN=LAMA5 PE=1 SV=8	1	12	12	12	0	3	0	9	0	0	11	9	0	0	3	0	9	0	0	11	9	0	0	3	0	9	0	0	11	9	0	5	5	5	39973	3695	3695	0	276		By MS/MS		By MS/MS
sp|P05023|AT1A1_HUMAN;tr|M0R116|M0R116_HUMAN;sp|P13637|AT1A3_HUMAN;tr|A0A0A0MT26|A0A0A0MT26_HUMAN;sp|Q13733|AT1A4_HUMAN;sp|P20648|ATP4A_HUMAN;sp|P54707|AT12A_HUMAN;tr|M0QXF2|M0QXF2_HUMAN;tr|E9PRA5|E9PRA5_HUMAN;tr|Q5TC01|Q5TC01_HUMAN	sp|P05023|AT1A1_HUMAN;tr|M0R116|M0R116_HUMAN;sp|P13637|AT1A3_HUMAN;tr|A0A0A0MT26|A0A0A0MT26_HUMAN	17;11;11;11;6;3;3;2;2;1	17;11;11;11;6;3;3;2;2;1	8;2;2;2;0;0;0;0;0;0	sp|P05023|AT1A1_HUMAN Sodium/potassium-transporting ATPase subunit alpha-1 OS=Homo sapiens GN=ATP1A1 PE=1 SV=1;tr|M0R116|M0R116_HUMAN Sodium/potassium-transporting ATPase subunit alpha OS=Homo sapiens GN=ATP1A3 PE=1 SV=1;sp|P13637|AT1A3_HUMAN Sodium/potass	10	17	17	8	0	14	0	14	0	0	14	16	0	0	14	0	14	0	0	14	16	0	0	6	0	6	0	0	7	8	0	239	239	109	11289	1023	1023;983;1013;1226;1029;1035;1039;251;517;144	0	13395		By MS/MS		By MS/MS
tr|A0A0A0MTC7|A0A0A0MTC7_HUMAN;tr|A0A0A0MQS9|A0A0A0MQS9_HUMAN;sp|Q16363|LAMA4_HUMAN;tr|H0Y351|H0Y351_HUMAN;tr|H0YAQ5|H0YAQ5_HUMAN;tr|E5RFQ2|E5RFQ2_HUMAN;tr|H0YAP9|H0YAP9_HUMAN	tr|A0A0A0MTC7|A0A0A0MTC7_HUMAN;tr|A0A0A0MQS9|A0A0A0MQS9_HUMAN;sp|Q16363|LAMA4_HUMAN	24;24;24;3;3;3;2	24;24;24;3;3;3;2	24;24;24;3;3;3;2	tr|A0A0A0MTC7|A0A0A0MTC7_HUMAN Laminin subunit alpha-4 OS=Homo sapiens GN=LAMA4 PE=1 SV=1;tr|A0A0A0MQS9|A0A0A0MQS9_HUMAN Laminin subunit alpha-4 OS=Homo sapiens GN=LAMA4 PE=1 SV=1;sp|Q16363|LAMA4_HUMAN Laminin subunit alpha-4 OS=Homo sapiens GN=LAMA4 PE=1	7	24	24	24	0	16	0	19	0	0	18	18	0	0	16	0	19	0	0	18	18	0	0	16	0	19	0	0	18	18	0	213	213	213	20182	1816	1816;1823;1823;178;187;331;188	0	12653		By MS/MS		By MS/MS
sp|Q92752|TENR_HUMAN;tr|H0Y668|H0Y668_HUMAN	sp|Q92752|TENR_HUMAN	24;1	24;1	24;1	sp|Q92752|TENR_HUMAN Tenascin-R OS=Homo sapiens GN=TNR PE=1 SV=3	2	24	24	24	2	16	0	23	1	0	24	22	0	2	16	0	23	1	0	24	22	0	2	16	0	23	1	0	24	22	0	309	309	309	14956	1358	1358;180	0	18756	By MS/MS	By MS/MS		By MS/MS	By matching
tr|J3KQ66|J3KQ66_HUMAN;sp|P78509|RELN_HUMAN	tr|J3KQ66|J3KQ66_HUMAN;sp|P78509|RELN_HUMAN	41;41	41;41	41;41	tr|J3KQ66|J3KQ66_HUMAN Reelin OS=Homo sapiens GN=RELN PE=1 SV=1;sp|P78509|RELN_HUMAN Reelin OS=Homo sapiens GN=RELN PE=1 SV=3	2	41	41	41	2	25	1	36	4	5	36	31	0	2	25	1	36	4	5	36	31	0	2	25	1	36	4	5	36	31	0	175	175	175	38843	3460	3460;3460	0	75004	By MS/MS	By MS/MS	By matching	By MS/MS	By matching
sp|Q96RW7|HMCN1_HUMAN;tr|Q5TCP6|Q5TCP6_HUMAN	sp|Q96RW7|HMCN1_HUMAN	52;1	52;1	52;1	sp|Q96RW7|HMCN1_HUMAN Hemicentin-1 OS=Homo sapiens GN=HMCN1 PE=1 SV=2	2	52	52	52	1	27	0	44	0	0	45	43	0	1	27	0	44	0	0	45	43	0	1	27	0	44	0	0	45	43	0	154	154	154	61338	5635	5635;240	0	16406	By matching	By MS/MS		By MS/MS
sp|O60235|TM11D_HUMAN	sp|O60235|TM11D_HUMAN	1	1	1	sp|O60235|TM11D_HUMAN Transmembrane protease serine 11D OS=Homo sapiens GN=TMPRSS11D PE=1 SV=1	1	1	1	1	0	0	0	0	0	0	0	0	1	0	0	0	0	0	0	0	0	1	0	0	0	0	0	0	0	0	1	45	45	45	46263	418	418	0	4602
sp|O94826|TOM70_HUMAN	sp|O94826|TOM70_HUMAN	1	1	1	sp|O94826|TOM70_HUMAN Mitochondrial import receptor subunit TOM70 OS=Homo sapiens GN=TOMM70 PE=1 SV=1	1	1	1	1	0	0	0	0	0	0	0	0	1	0	0	0	0	0	0	0	0	1	0	0	0	0	0	0	0	0	1	61	61	61	67454	608	608	0	42268
sp|P25713|MT3_HUMAN;tr|H3BTG5|H3BTG5_HUMAN	sp|P25713|MT3_HUMAN;tr|H3BTG5|H3BTG5_HUMAN	1;1	1;1	1;1	sp|P25713|MT3_HUMAN Metallothionein-3 OS=Homo sapiens GN=MT3 PE=1 SV=1;tr|H3BTG5|H3BTG5_HUMAN Metallothionein OS=Homo sapiens GN=MT3 PE=1 SV=1	2	1	1	1	0	0	0	0	0	0	0	0	1	0	0	0	0	0	0	0	0	1	0	0	0	0	0	0	0	0	1	309	309	309	6927	68	68;92	0	23322
sp|Q02818|NSCB1_HUMAN	sp|Q02818|NSCB1_HUMAN	1	1	1	sp|Q02818|NSCB1_HUMAN Nucleobindin-1 OS=Homo sapiens GN=NSCB1 PE=1 SV=4	1	1	1	1	1	0	0	0	0	0	0	0	1	1	0	0	0	0	0	0	0	1	1	0	0	0	0	0	0	0	1	26	26	26	53879	461	461	0	21849	By MS/MS
sp|Q16799|RTN1_HUMAN	sp|Q16799|RTN1_HUMAN	1	1	1	sp|Q16799|RTN1_HUMAN Reticulon-1 OS=Homo sapiens GN=RTN1 PE=1 SV=1	1	1	1	1	0	0	0	0	0	0	0	0	1	0	0	0	0	0	0	0	0	1	0	0	0	0	0	0	0	0	1	23	23	23	83617	776	776	0	27959
sp|Q86TE4|LSZP2_HUMAN	sp|Q86TE4|LSZP2_HUMAN	1	1	1	sp|Q86TE4|LSZP2_HUMAN Leucine zipper protein 2 OS=Homo sapiens GN=LSZP2 PE=2 SV=2	1	1	1	1	0	0	0	0	0	0	0	0	1	0	0	0	0	0	0	0	0	1	0	0	0	0	0	0	0	0	1	61	61	61	38957	346	346	81542	12042
sp|Q8NC51|PAIRB_HUMAN	sp|Q8NC51|PAIRB_HUMAN	1	1	1	sp|Q8NC51|PAIRB_HUMAN Plasminogen activator inhibitor 1 RNA-binding protein OS=Homo sapiens GN=SERBP1 PE=1 SV=2	1	1	1	1	0	0	0	0	0	0	0	0	1	0	0	0	0	0	0	0	0	1	0	0	0	0	0	0	0	0	1	39	39	39	44965	408	408	0	28017
sp|Q8NES3|LFNG_HUMAN	sp|Q8NES3|LFNG_HUMAN	1	1	1	sp|Q8NES3|LFNG_HUMAN Beta-1,3-N-acetylglucosaminyltransferase lunatic fringe OS=Homo sapiens GN=LFNG PE=1 SV=2	1	1	1	1	0	0	0	0	0	0	0	0	1	0	0	0	0	0	0	0	0	1	0	0	0	0	0	0	0	0	1	69	69	69	41773	379	379	23943	16126
sp|Q8TBP5|F174A_HUMAN	sp|Q8TBP5|F174A_HUMAN	1	1	1	sp|Q8TBP5|F174A_HUMAN Membrane protein FAM174A OS=Homo sapiens GN=FAM174A PE=2 SV=1	1	1	1	1	0	0	0	0	0	0	0	0	1	0	0	0	0	0	0	0	0	1	0	0	0	0	0	0	0	0	1	126	126	126	19954	190	190	0	4644
sp|Q969Q0|RL36L_HUMAN;sp|P83881|RL36A_HUMAN;tr|H0Y5B4|H0Y5B4_HUMAN;tr|H7BZ11|H7BZ11_HUMAN;tr|J3KQN4|J3KQN4_HUMAN	sp|Q969Q0|RL36L_HUMAN;sp|P83881|RL36A_HUMAN;tr|H0Y5B4|H0Y5B4_HUMAN;tr|H7BZ11|H7BZ11_HUMAN;tr|J3KQN4|J3KQN4_HUMAN	1;1;1;1;1	1;1;1;1;1	1;1;1;1;1	sp|Q969Q0|RL36L_HUMAN 60S ribosomal protein L36a-like OS=Homo sapiens GN=RPL36AL PE=1 SV=3;sp|P83881|RL36A_HUMAN 60S ribosomal protein L36a OS=Homo sapiens GN=RPL36A PE=1 SV=2;tr|H0Y5B4|H0Y5B4_HUMAN 60S ribosomal protein L36a OS=Homo sapiens GN=RPL36A PE=3	5	1	1	1	0	0	0	0	0	0	0	0	1	0	0	0	0	0	0	0	0	1	0	0	0	0	0	0	0	0	1	85	85	85	12469	106	106;106;112;118;142	88365	11585
sp|Q9SL51|HCN2_HUMAN	sp|Q9SL51|HCN2_HUMAN	1	1	1	sp|Q9SL51|HCN2_HUMAN Potassium/sodium hyperpolarization-activated cyclic nucleotide-gated channel 2 OS=Homo sapiens GN=HCN2 PE=1 SV=3	1	1	1	1	0	0	0	0	0	0	0	0	1	0	0	0	0	0	0	0	0	1	0	0	0	0	0	0	0	0	1	2	2	2	96949	889	889	84317	20519
tr|A0A0G2JNI0|A0A0G2JNI0_HUMAN;sp|Q9SL52|TM11E_HUMAN	tr|A0A0G2JNI0|A0A0G2JNI0_HUMAN;sp|Q9SL52|TM11E_HUMAN	1;1	1;1	1;1	tr|A0A0G2JNI0|A0A0G2JNI0_HUMAN Transmembrane protease serine OS=Homo sapiens GN=TMPRSS11E PE=1 SV=1;sp|Q9SL52|TM11E_HUMAN Transmembrane protease serine 11E OS=Homo sapiens GN=TMPRSS11E PE=1 SV=2	2	1	1	1	0	0	0	0	0	0	0	0	1	0	0	0	0	0	0	0	0	1	0	0	0	0	0	0	0	0	1	59	59	59	47686	423	423;423	0	24853
tr|B4DRK2|B4DRK2_HUMAN;tr|E9PHB5|E9PHB5_HUMAN;tr|E7EPC8|E7EPC8_HUMAN;sp|Q9SQB3|CTND2_HUMAN	tr|B4DRK2|B4DRK2_HUMAN;tr|E9PHB5|E9PHB5_HUMAN;tr|E7EPC8|E7EPC8_HUMAN;sp|Q9SQB3|CTND2_HUMAN	1;1;1;1	1;1;1;1	1;1;1;1	tr|B4DRK2|B4DRK2_HUMAN Catenin delta-2 OS=Homo sapiens GN=CTNND2 PE=1 SV=1;tr|E9PHB5|E9PHB5_HUMAN Catenin delta-2 OS=Homo sapiens GN=CTNND2 PE=1 SV=1;tr|E7EPC8|E7EPC8_HUMAN Catenin delta-2 OS=Homo sapiens GN=CTNND2 PE=1 SV=1;sp|Q9SQB3|CTND2_HUMAN Catenin d	4	1	1	1	0	0	0	0	0	0	0	0	1	0	0	0	0	0	0	0	0	1	0	0	0	0	0	0	0	0	1	19	19	19	97979	888	888;912;1134;1225	0	27988
tr|D6RAA1|D6RAA1_HUMAN;tr|A0A0D9SFW3|A0A0D9SFW3_HUMAN;tr|D6RGG6|D6RGG6_HUMAN;sp|Q96HC4|PDLI5_HUMAN	tr|D6RAA1|D6RAA1_HUMAN;tr|A0A0D9SFW3|A0A0D9SFW3_HUMAN;tr|D6RGG6|D6RGG6_HUMAN;sp|Q96HC4|PDLI5_HUMAN	1;1;1;1	1;1;1;1	1;1;1;1	tr|D6RAA1|D6RAA1_HUMAN PDZ and LIM domain protein 5 OS=Homo sapiens GN=PDLIM5 PE=1 SV=1;tr|A0A0D9SFW3|A0A0D9SFW3_HUMAN PDZ and LIM domain protein 5 OS=Homo sapiens GN=PDLIM5 PE=1 SV=1;tr|D6RGG6|D6RGG6_HUMAN PDZ and LIM domain protein 5 OS=Homo sapiens GN=P	4	1	1	1	0	0	0	0	0	0	0	0	1	0	0	0	0	0	0	0	0	1	0	0	0	0	0	0	0	0	1	421	421	421	4348	38	38;39;47;596	0	41242
tr|E5RG74|E5RG74_HUMAN;sp|O14514|BAI1_HUMAN	tr|E5RG74|E5RG74_HUMAN;sp|O14514|BAI1_HUMAN	1;1	1;1	1;1	tr|E5RG74|E5RG74_HUMAN Adhesion G protein-coupled receptor B1 OS=Homo sapiens GN=ADGRB1 PE=1 SV=1;sp|O14514|BAI1_HUMAN Brain-specific angiogenesis inhibitor 1 OS=Homo sapiens GN=BAI1 PE=1 SV=2	2	1	1	1	0	0	0	0	0	0	0	0	1	0	0	0	0	0	0	0	0	1	0	0	0	0	0	0	0	0	1	18	18	18	12669	1159	1159;1584	38521	14246
tr|E5RHJ2|E5RHJ2_HUMAN;tr|E5RHK2|E5RHK2_HUMAN;tr|G3XAN5|G3XAN5_HUMAN;tr|E5RG29|E5RG29_HUMAN;tr|A0A0A0MSK8|A0A0A0MSK8_HUMAN;tr|E5RG56|E5RG56_HUMAN;sp|Q12797|ASPH_HUMAN	tr|E5RHJ2|E5RHJ2_HUMAN;tr|E5RHK2|E5RHK2_HUMAN;tr|G3XAN5|G3XAN5_HUMAN;tr|E5RG29|E5RG29_HUMAN;tr|A0A0A0MSK8|A0A0A0MSK8_HUMAN;tr|E5RG56|E5RG56_HUMAN;sp|Q12797|ASPH_HUMAN	1;1;1;1;1;1;1	1;1;1;1;1;1;1	1;1;1;1;1;1;1	tr|E5RHJ2|E5RHJ2_HUMAN Aspartyl/asparaginyl beta-hydroxylase OS=Homo sapiens GN=ASPH PE=1 SV=1;tr|E5RHK2|E5RHK2_HUMAN Aspartyl/asparaginyl beta-hydroxylase (Fragment) OS=Homo sapiens GN=ASPH PE=1 SV=1;tr|G3XAN5|G3XAN5_HUMAN Aspartate beta-hydroxylase, isof	7	1	1	1	0	0	0	0	0	0	0	0	1	0	0	0	0	0	0	0	0	1	0	0	0	0	0	0	0	0	1	159	159	159	11787	113	113;136;174;198;294;327;758	0	28108
tr|E7EP82|E7EP82_HUMAN;tr|E7ETP7|E7ETP7_HUMAN;tr|B3KRT8|B3KRT8_HUMAN;tr|G5E950|G5E950_HUMAN;tr|G3V0G6|G3V0G6_HUMAN;tr|E7ENM0|E7ENM0_HUMAN;tr|E7EN65|E7EN65_HUMAN;tr|F8WAH6|F8WAH6_HUMAN;sp|P15502|ELN_HUMAN	tr|E7EP82|E7EP82_HUMAN;tr|E7ETP7|E7ETP7_HUMAN;tr|B3KRT8|B3KRT8_HUMAN;tr|G5E950|G5E950_HUMAN;tr|G3V0G6|G3V0G6_HUMAN;tr|E7ENM0|E7ENM0_HUMAN;tr|E7EN65|E7EN65_HUMAN;tr|F8WAH6|F8WAH6_HUMAN;sp|P15502|ELN_HUMAN	1;1;1;1;1;1;1;1;1	1;1;1;1;1;1;1;1;1	1;1;1;1;1;1;1;1;1	tr|E7EP82|E7EP82_HUMAN Elastin (Fragment) OS=Homo sapiens GN=ELN PE=1 SV=1;tr|E7ETP7|E7ETP7_HUMAN Elastin (Fragment) OS=Homo sapiens GN=ELN PE=1 SV=1;tr|B3KRT8|B3KRT8_HUMAN Elastin OS=Homo sapiens GN=ELN PE=1 SV=1;tr|G5E950|G5E950_HUMAN Elastin OS=Homo sap	9	1	1	1	0	0	0	0	0	0	0	0	1	0	0	0	0	0	0	0	0	1	0	0	0	0	0	0	0	0	1	119	119	119	14728	168	168;294;617;643;700;706;714;786;786	0	87751
tr|F8WDX9|F8WDX9_HUMAN;tr|E7EW28|E7EW28_HUMAN;tr|C9J240|C9J240_HUMAN;sp|Q6S841|S4A10_HUMAN	tr|F8WDX9|F8WDX9_HUMAN;tr|E7EW28|E7EW28_HUMAN;tr|C9J240|C9J240_HUMAN;sp|Q6S841|S4A10_HUMAN	1;1;1;1	1;1;1;1	1;1;1;1	tr|F8WDX9|F8WDX9_HUMAN Sodium-driven chloride bicarbonate exchanger OS=Homo sapiens GN=SLC4A10 PE=1 SV=1;tr|E7EW28|E7EW28_HUMAN Anion exchange protein OS=Homo sapiens GN=SLC4A10 PE=1 SV=1;tr|C9J240|C9J240_HUMAN Anion exchange protein OS=Homo sapiens GN=SLC	4	1	1	1	0	0	0	0	0	0	0	0	1	0	0	0	0	0	0	0	0	1	0	0	0	0	0	0	0	0	1	38	38	38	53004	469	469;1054;1106;1118	0	31594
tr|H3BR64|H3BR64_HUMAN;tr|H3BR11|H3BR11_HUMAN;tr|H3BPG1|H3BPG1_HUMAN;tr|I3L1J2|I3L1J2_HUMAN;sp|P33151|CADH5_HUMAN	tr|H3BR64|H3BR64_HUMAN;tr|H3BR11|H3BR11_HUMAN;tr|H3BPG1|H3BPG1_HUMAN;tr|I3L1J2|I3L1J2_HUMAN;sp|P33151|CADH5_HUMAN	1;1;1;1;1	1;1;1;1;1	1;1;1;1;1	tr|H3BR64|H3BR64_HUMAN Cadherin-5 (Fragment) OS=Homo sapiens GN=CDH5 PE=1 SV=2;tr|H3BR11|H3BR11_HUMAN Cadherin-5 OS=Homo sapiens GN=CDH5 PE=1 SV=1;tr|H3BPG1|H3BPG1_HUMAN Cadherin-5 (Fragment) OS=Homo sapiens GN=CDH5 PE=1 SV=1;tr|I3L1J2|I3L1J2_HUMAN Cadheri	5	1	1	1	0	0	0	0	0	0	0	0	1	0	0	0	0	0	0	0	0	1	0	0	0	0	0	0	0	0	1	132	132	132	83676	76	76;110;131;406;784	84104	20447
tr|H9KV28|H9KV28_HUMAN;tr|A0A140T8Z0|A0A140T8Z0_HUMAN;tr|A0A0G2JH68|A0A0G2JH68_HUMAN;sp|O60610|DIAP1_HUMAN	tr|H9KV28|H9KV28_HUMAN;tr|A0A140T8Z0|A0A140T8Z0_HUMAN;tr|A0A0G2JH68|A0A0G2JH68_HUMAN;sp|O60610|DIAP1_HUMAN	1;1;1;1	1;1;1;1	1;1;1;1	tr|H9KV28|H9KV28_HUMAN Protein diaphanous homolog 1 OS=Homo sapiens GN=DIAPH1 PE=1 SV=2;tr|A0A140T8Z0|A0A140T8Z0_HUMAN Protein diaphanous homolog 1 OS=Homo sapiens GN=DIAPH1 PE=1 SV=1;tr|A0A0G2JH68|A0A0G2JH68_HUMAN Protein diaphanous homolog 1 OS=Homo sapi	4	1	1	1	0	0	0	0	0	0	0	0	1	0	0	0	0	0	0	0	0	1	0	0	0	0	0	0	0	0	1	11	11	11	13685	1228	1228;1263;1272;1272	38226	13894
tr|J3KRK5|J3KRK5_HUMAN;tr|J3KRZ5|J3KRZ5_HUMAN;sp|P34896|GLYC_HUMAN	tr|J3KRK5|J3KRK5_HUMAN;tr|J3KRZ5|J3KRZ5_HUMAN;sp|P34896|GLYC_HUMAN	1;1;1	1;1;1	1;1;1	tr|J3KRK5|J3KRK5_HUMAN Serine hydroxymethyltransferase, cytosolic OS=Homo sapiens GN=SHMT1 PE=1 SV=1;tr|J3KRZ5|J3KRZ5_HUMAN Serine hydroxymethyltransferase, cytosolic (Fragment) OS=Homo sapiens GN=SHMT1 PE=1 SV=1;sp|P34896|GLYC_HUMAN Serine hydroxymethyltr	3	1	1	1	0	0	0	0	0	0	0	0	1	0	0	0	0	0	0	0	0	1	0	0	0	0	0	0	0	0	1	102	102	102	14191	128	128;167;483	23585	15256
tr|J3QRA1|J3QRA1_HUMAN;sp|P78423|X3CL1_HUMAN;tr|H3BSR6|H3BSR6_HUMAN	tr|J3QRA1|J3QRA1_HUMAN;sp|P78423|X3CL1_HUMAN;tr|H3BSR6|H3BSR6_HUMAN	1;1;1	1;1;1	1;1;1	tr|J3QRA1|J3QRA1_HUMAN Fractalkine OS=Homo sapiens GN=CX3CL1 PE=1 SV=1;sp|P78423|X3CL1_HUMAN Fractalkine OS=Homo sapiens GN=CX3CL1 PE=1 SV=1;tr|H3BSR6|H3BSR6_HUMAN Fractalkine OS=Homo sapiens GN=CX3CL1 PE=1 SV=1	3	1	1	1	0	0	0	0	0	0	0	0	1	0	0	0	0	0	0	0	0	1	0	0	0	0	0	0	0	0	1	45	45	45	38055	359	359;397;403	94752	10977
tr|K4DI81|K4DI81_HUMAN	tr|K4DI81|K4DI81_HUMAN	1	1	1	tr|K4DI81|K4DI81_HUMAN Sbiquitin-conjugating enzyme E2 C OS=Homo sapiens GN=SBE2C PE=1 SV=1	1	1	1	1	0	0	0	0	0	0	0	0	1	0	0	0	0	0	0	0	0	1	0	0	0	0	0	0	0	0	1	32	32	32	51169	50	50	1	-2
tr|Q5TIG5|Q5TIG5_HUMAN;tr|A8MQ02|A8MQ02_HUMAN;sp|P55196|AFAD_HUMAN;tr|J3KN01|J3KN01_HUMAN	tr|Q5TIG5|Q5TIG5_HUMAN;tr|A8MQ02|A8MQ02_HUMAN;sp|P55196|AFAD_HUMAN;tr|J3KN01|J3KN01_HUMAN	1;1;1;1	1;1;1;1	1;1;1;1	tr|Q5TIG5|Q5TIG5_HUMAN Afadin OS=Homo sapiens GN=AFDN PE=1 SV=1;tr|A8MQ02|A8MQ02_HUMAN Afadin OS=Homo sapiens GN=AFDN PE=1 SV=2;sp|P55196|AFAD_HUMAN Afadin OS=Homo sapiens GN=AFDN PE=1 SV=3;tr|J3KN01|J3KN01_HUMAN Afadin OS=Homo sapiens GN=AFDN PE=1 SV=1	4	1	1	1	0	0	0	0	0	0	0	0	1	0	0	0	0	0	0	0	0	1	0	0	0	0	0	0	0	0	1	12	12	12	18915	1665	1665;1781;1824;1831	67976	13213
tr|S3KQD7|S3KQD7_HUMAN;sp|P80297|MT1X_HUMAN	tr|S3KQD7|S3KQD7_HUMAN;sp|P80297|MT1X_HUMAN	1;1	1;1	1;1	tr|S3KQD7|S3KQD7_HUMAN Metallothionein OS=Homo sapiens GN=MT1X PE=1 SV=1;sp|P80297|MT1X_HUMAN Metallothionein-1X OS=Homo sapiens GN=MT1X PE=1 SV=1	2	1	1	1	0	0	0	0	0	0	0	0	1	0	0	0	0	0	0	0	0	1	0	0	0	0	0	0	0	0	1	435	435	435	46654	46	46;61	0	84959
tr|S4R328|S4R328_HUMAN;sp|P11717|MPRI_HUMAN	tr|S4R328|S4R328_HUMAN;sp|P11717|MPRI_HUMAN	1;1	1;1	1;1	tr|S4R328|S4R328_HUMAN Cation-independent mannose-6-phosphate receptor (Fragment) OS=Homo sapiens GN=IGF2R PE=1 SV=1;sp|P11717|MPRI_HUMAN Cation-independent mannose-6-phosphate receptor OS=Homo sapiens GN=IGF2R PE=1 SV=3	2	1	1	1	0	0	0	0	0	0	0	0	1	0	0	0	0	0	0	0	0	1	0	0	0	0	0	0	0	0	1	114	114	114	20358	185	185;2491	0	49003
tr|H0Y6J7|H0Y6J7_HUMAN;sp|O15031|PLXB2_HUMAN	tr|H0Y6J7|H0Y6J7_HUMAN;sp|O15031|PLXB2_HUMAN	1;1	1;1	1;1	tr|H0Y6J7|H0Y6J7_HUMAN Plexin-B2 (Fragment) OS=Homo sapiens GN=PLXNB2 PE=1 SV=1;sp|O15031|PLXB2_HUMAN Plexin-B2 OS=Homo sapiens GN=PLXNB2 PE=1 SV=3	2	1	1	1	1	0	0	1	0	0	0	0	1	1	0	0	1	0	0	0	0	1	1	0	0	1	0	0	0	0	1	79	79	79	20826	189	189;1838	31032	14639	By MS/MS			By matching
tr|H0YEG8|H0YEG8_HUMAN;tr|E9PKG6|E9PKG6_HUMAN;tr|Q2L696|Q2L696_HUMAN;tr|V9HW75|V9HW75_HUMAN;tr|A0A087WSV8|A0A087WSV8_HUMAN;sp|P80303|NSCB2_HUMAN	tr|H0YEG8|H0YEG8_HUMAN;tr|E9PKG6|E9PKG6_HUMAN;tr|Q2L696|Q2L696_HUMAN;tr|V9HW75|V9HW75_HUMAN;tr|A0A087WSV8|A0A087WSV8_HUMAN;sp|P80303|NSCB2_HUMAN	1;1;1;1;1;1	1;1;1;1;1;1	1;1;1;1;1;1	tr|H0YEG8|H0YEG8_HUMAN Nucleobindin-2 (Fragment) OS=Homo sapiens GN=NSCB2 PE=1 SV=2;tr|E9PKG6|E9PKG6_HUMAN Nucleobindin-2 OS=Homo sapiens GN=NSCB2 PE=1 SV=2;tr|Q2L696|Q2L696_HUMAN Nucb2 splice variant OS=Homo sapiens GN=Nucb2 PE=1 SV=1;tr|V9HW75|V9HW75_HUM	6	1	1	1	0	0	0	1	0	0	0	0	1	0	0	0	1	0	0	0	0	1	0	0	0	1	0	0	0	0	1	106	106	106	23676	198	198;338;390;420;420;420	0	30549				By matching
sp|O15354|GPR37_HUMAN	sp|O15354|GPR37_HUMAN	2	2	2	sp|O15354|GPR37_HUMAN Prosaposin receptor GPR37 OS=Homo sapiens GN=GPR37 PE=1 SV=2	1	2	2	2	1	0	0	0	0	1	0	0	1	1	0	0	0	0	1	0	0	1	1	0	0	0	0	1	0	0	1	38	38	38	67113	613	613	0	28825	By MS/MS
sp|O60279|SSSD5_HUMAN	sp|O60279|SSSD5_HUMAN	1	1	1	sp|O60279|SSSD5_HUMAN Sushi domain-containing protein 5 OS=Homo sapiens GN=SSSD5 PE=1 SV=3	1	1	1	1	0	0	0	0	0	1	0	0	1	0	0	0	0	0	1	0	0	1	0	0	0	0	0	1	0	0	1	35	35	35	6802	629	629	24631	18253
sp|O75326|SEM7A_HUMAN;tr|F5GYX3|F5GYX3_HUMAN;tr|H3BMF9|H3BMF9_HUMAN	sp|O75326|SEM7A_HUMAN;tr|F5GYX3|F5GYX3_HUMAN	6;5;1	6;5;1	6;5;1	sp|O75326|SEM7A_HUMAN Semaphorin-7A OS=Homo sapiens GN=SEMA7A PE=1 SV=1;tr|F5GYX3|F5GYX3_HUMAN Semaphorin-7A OS=Homo sapiens GN=SEMA7A PE=1 SV=1	3	6	6	6	6	0	0	0	0	1	0	0	1	6	0	0	0	0	1	0	0	1	6	0	0	0	0	1	0	0	1	131	131	131	74823	666	666;501;80	0	25094	By MS/MS
sp|Q16620|NTRK2_HUMAN	sp|Q16620|NTRK2_HUMAN	3	3	3	sp|Q16620|NTRK2_HUMAN BDNF/NT-3 growth factors receptor OS=Homo sapiens GN=NTRK2 PE=1 SV=1	1	3	3	3	2	0	0	0	0	1	0	0	1	2	0	0	0	0	1	0	0	1	2	0	0	0	0	1	0	0	1	52	52	52	91998	822	822	0	38934	By MS/MS
sp|Q2TAL6|VWC2_HUMAN	sp|Q2TAL6|VWC2_HUMAN	1	1	1	sp|Q2TAL6|VWC2_HUMAN Brorin OS=Homo sapiens GN=VWC2 PE=1 SV=1	1	1	1	1	0	0	0	0	0	1	0	0	1	0	0	0	0	0	1	0	0	1	0	0	0	0	0	1	0	0	1	37	37	37	35282	325	325	95588	11549
sp|Q5BIV9|SPRN_HUMAN	sp|Q5BIV9|SPRN_HUMAN	1	1	1	sp|Q5BIV9|SPRN_HUMAN Shadow of prion protein OS=Homo sapiens GN=SPRN PE=2 SV=1	1	1	1	1	0	0	0	0	0	1	0	0	1	0	0	0	0	0	1	0	0	1	0	0	0	0	0	1	0	0	1	6	6	6	14522	151	151	68079	13222
sp|Q8N3F9|G137C_HUMAN	sp|Q8N3F9|G137C_HUMAN	1	1	1	sp|Q8N3F9|G137C_HUMAN Integral membrane protein GPR137C OS=Homo sapiens GN=GPR137C PE=2 SV=2	1	1	1	1	0	0	0	0	0	1	0	0	1	0	0	0	0	0	1	0	0	1	0	0	0	0	0	1	0	0	1	37	37	37	47074	429	429	23603	15294
sp|Q96ID5|IGS21_HUMAN	sp|Q96ID5|IGS21_HUMAN	2	2	2	sp|Q96ID5|IGS21_HUMAN Immunoglobulin superfamily member 21 OS=Homo sapiens GN=IGSF21 PE=2 SV=1	1	2	2	2	2	0	0	0	0	1	0	0	1	2	0	0	0	0	1	0	0	1	2	0	0	0	0	1	0	0	1	45	45	45	51835	467	467	83264	19748	By MS/MS
sp|Q99946|PRRT1_HUMAN	sp|Q99946|PRRT1_HUMAN	1	1	1	sp|Q99946|PRRT1_HUMAN Proline-rich transmembrane protein 1 OS=Homo sapiens GN=PRRT1 PE=2 SV=2	1	1	1	1	0	0	0	0	0	1	0	0	1	0	0	0	0	0	1	0	0	1	0	0	0	0	0	1	0	0	1	49	49	49	3143	306	306	0	23219
sp|Q9NQX5|NPDC1_HUMAN;tr|Q5SPY9|Q5SPY9_HUMAN	sp|Q9NQX5|NPDC1_HUMAN;tr|Q5SPY9|Q5SPY9_HUMAN	2;2	2;2	2;2	sp|Q9NQX5|NPDC1_HUMAN Neural proliferation differentiation and control protein 1 OS=Homo sapiens GN=NPDC1 PE=1 SV=2;tr|Q5SPY9|Q5SPY9_HUMAN Neural proliferation differentiation and control protein 1 OS=Homo sapiens GN=NPDC1 PE=1 SV=1	2	2	2	2	2	0	0	0	0	1	0	0	1	2	0	0	0	0	1	0	0	1	2	0	0	0	0	1	0	0	1	123	123	123	34516	325	325;403	0	50979	By MS/MS
tr|A0A087WYG6|A0A087WYG6_HUMAN;tr|A0A087WZS0|A0A087WZS0_HUMAN;tr|G3V0Z9|G3V0Z9_HUMAN	tr|A0A087WYG6|A0A087WYG6_HUMAN;tr|A0A087WZS0|A0A087WZS0_HUMAN;tr|G3V0Z9|G3V0Z9_HUMAN	3;3;2	3;3;2	2;2;1	tr|A0A087WYG6|A0A087WYG6_HUMAN Ly-6/neurotoxin-like protein 1 (Fragment) OS=Homo sapiens GN=LYNX1 PE=1 SV=1;tr|A0A087WZS0|A0A087WZS0_HUMAN Ly-6/neurotoxin-like protein 1 (Fragment) OS=Homo sapiens GN=LYNX1 PE=1 SV=1;tr|G3V0Z9|G3V0Z9_HUMAN HCG2043033, isofo	3	3	3	2	3	0	0	0	0	1	0	0	1	3	0	0	0	0	1	0	0	1	2	0	0	0	0	1	0	0	1	357	357	214	9368	84	84;82;82	0	86859	By MS/MS
tr|A0A0A0MRX2|A0A0A0MRX2_HUMAN;sp|Q96HY6|DDRGK_HUMAN	tr|A0A0A0MRX2|A0A0A0MRX2_HUMAN;sp|Q96HY6|DDRGK_HUMAN	1;1	1;1	1;1	tr|A0A0A0MRX2|A0A0A0MRX2_HUMAN DDRGK domain-containing protein 1 OS=Homo sapiens GN=DDRGK1 PE=1 SV=1;sp|Q96HY6|DDRGK_HUMAN DDRGK domain-containing protein 1 OS=Homo sapiens GN=DDRGK1 PE=1 SV=2	2	1	1	1	0	0	0	0	0	1	0	0	1	0	0	0	0	0	1	0	0	1	0	0	0	0	0	1	0	0	1	64	64	64	33939	298	298;314	0	23677
tr|D6RGY3|D6RGY3_HUMAN;tr|D6R960|D6R960_HUMAN;sp|Q6PSV4|CPLX2_HUMAN	tr|D6RGY3|D6RGY3_HUMAN;tr|D6R960|D6R960_HUMAN;sp|Q6PSV4|CPLX2_HUMAN	1;1;1	1;1;1	1;1;1	tr|D6RGY3|D6RGY3_HUMAN Complexin-2 (Fragment) OS=Homo sapiens GN=CPLX2 PE=1 SV=1;tr|D6R960|D6R960_HUMAN Complexin-2 (Fragment) OS=Homo sapiens GN=CPLX2 PE=1 SV=1;sp|Q6PSV4|CPLX2_HUMAN Complexin-2 OS=Homo sapiens GN=CPLX2 PE=2 SV=2	3	1	1	1	0	0	0	0	0	1	0	0	1	0	0	0	0	0	1	0	0	1	0	0	0	0	0	1	0	0	1	135	135	135	12718	111	111;119;134	23791	15576
tr|F8W148|F8W148_HUMAN;sp|P23280|CAH6_HUMAN	tr|F8W148|F8W148_HUMAN;sp|P23280|CAH6_HUMAN	1;1	1;1	1;1	tr|F8W148|F8W148_HUMAN Carbonic anhydrase 6 (Fragment) OS=Homo sapiens GN=CA6 PE=1 SV=1;sp|P23280|CAH6_HUMAN Carbonic anhydrase 6 OS=Homo sapiens GN=CA6 PE=1 SV=3	2	1	1	1	0	0	0	0	0	1	0	0	1	0	0	0	0	0	1	0	0	1	0	0	0	0	0	1	0	0	1	75	75	75	21062	187	187;308	84246	20478
tr|H0YDE5|H0YDE5_HUMAN	tr|H0YDE5|H0YDE5_HUMAN	1	1	1	tr|H0YDE5|H0YDE5_HUMAN SPF0606 protein KIAA1549L (Fragment) OS=Homo sapiens GN=KIAA1549L PE=1 SV=1	1	1	1	1	0	0	0	0	0	1	0	0	1	0	0	0	0	0	1	0	0	1	0	0	0	0	0	1	0	0	1	14	14	14	90347	836	836	82459	12894
tr|J3QRS4|J3QRS4_HUMAN;sp|P63027|VAMP2_HUMAN;tr|F8WCA0|F8WCA0_HUMAN;tr|L7N2F9|L7N2F9_HUMAN	tr|J3QRS4|J3QRS4_HUMAN;sp|P63027|VAMP2_HUMAN;tr|F8WCA0|F8WCA0_HUMAN;tr|L7N2F9|L7N2F9_HUMAN	2;2;2;2	2;2;2;2	1;1;1;1	tr|J3QRS4|J3QRS4_HUMAN Vesicle-associated membrane protein 2 OS=Homo sapiens GN=VAMP2 PE=4 SV=2;sp|P63027|VAMP2_HUMAN Vesicle-associated membrane protein 2 OS=Homo sapiens GN=VAMP2 PE=1 SV=3;tr|F8WCA0|F8WCA0_HUMAN Vesicle-associated membrane protein 2 OS=H	4	2	2	1	0	0	0	0	0	1	0	0	1	0	0	0	0	0	1	0	0	1	0	0	0	0	0	1	0	0	1	265	265	257	12251	113	113;116;118;121	0	11875
sp|O00232|PSD12_HUMAN	sp|O00232|PSD12_HUMAN	1	1	1	sp|O00232|PSD12_HUMAN 26S proteasome non-ATPase regulatory subunit 12 OS=Homo sapiens GN=PSMD12 PE=1 SV=3	1	1	1	1	0	0	0	0	0	0	0	1	1	0	0	0	0	0	0	0	1	1	0	0	0	0	0	0	0	1	1	29	29	29	52904	456	456	2441	17496
sp|O14907|TX1B3_HUMAN	sp|O14907|TX1B3_HUMAN	1	1	1	sp|O14907|TX1B3_HUMAN Tax1-binding protein 3 OS=Homo sapiens GN=TAX1BP3 PE=1 SV=2	1	1	1	1	0	0	0	0	0	0	0	1	1	0	0	0	0	0	0	0	1	1	0	0	0	0	0	0	0	1	1	137	137	137	13735	124	124	67873	13184
sp|P08708|RS17_HUMAN;tr|H0YN88|H0YN88_HUMAN;tr|A0A075B716|A0A075B716_HUMAN	sp|P08708|RS17_HUMAN;tr|H0YN88|H0YN88_HUMAN;tr|A0A075B716|A0A075B716_HUMAN	1;1;1	1;1;1	1;1;1	sp|P08708|RS17_HUMAN 40S ribosomal protein S17 OS=Homo sapiens GN=RPS17 PE=1 SV=2;tr|H0YN88|H0YN88_HUMAN 40S ribosomal protein S17 OS=Homo sapiens GN=RPS17 PE=1 SV=1;tr|A0A075B716|A0A075B716_HUMAN 40S ribosomal protein S17 OS=Homo sapiens GN=RPS17 PE=1 SV=	3	1	1	1	0	0	0	0	0	0	0	1	1	0	0	0	0	0	0	0	1	1	0	0	0	0	0	0	0	1	1	163	163	163	1555	135	135;136;191	0	36249
sp|P10412|H14_HUMAN;sp|Q02539|H11_HUMAN;sp|P22492|H1T_HUMAN	sp|P10412|H14_HUMAN;sp|Q02539|H11_HUMAN	6;3;2	6;3;2	0;0;0	sp|P10412|H14_HUMAN Histone H1.4 OS=Homo sapiens GN=HIST1H1E PE=1 SV=2;sp|Q02539|H11_HUMAN Histone H1.1 OS=Homo sapiens GN=HIST1H1A PE=1 SV=3	3	6	6	0	4	0	0	0	0	0	0	1	1	4	0	0	0	0	0	0	1	1	0	0	0	0	0	0	0	0	0	279	279	0	21865	219	219;215;207	0	80136	By MS/MS
sp|P16403|H12_HUMAN	sp|P16403|H12_HUMAN	5	1	1	sp|P16403|H12_HUMAN Histone H1.2 OS=Homo sapiens GN=HIST1H1C PE=1 SV=2	1	5	1	1	5	0	0	0	0	0	0	1	1	1	0	0	0	0	0	0	0	0	1	0	0	0	0	0	0	0	0	286	99	99	21364	213	213	0	25009	By MS/MS
sp|P28482|MK01_HUMAN	sp|P28482|MK01_HUMAN	1	1	1	sp|P28482|MK01_HUMAN Mitogen-activated protein kinase 1 OS=Homo sapiens GN=MAPK1 PE=1 SV=3	1	1	1	1	0	0	0	0	0	0	0	1	1	0	0	0	0	0	0	0	1	1	0	0	0	0	0	0	0	1	1	39	39	39	41389	360	360	0	21722
sp|P36406|TRI23_HUMAN	sp|P36406|TRI23_HUMAN	1	1	1	sp|P36406|TRI23_HUMAN E3 ubiquitin-protein ligase TRIM23 OS=Homo sapiens GN=TRIM23 PE=1 SV=1	1	1	1	1	0	0	0	0	0	0	0	1	1	0	0	0	0	0	0	0	1	1	0	0	0	0	0	0	0	1	1	17	17	17	64066	574	574	23772	1551
sp|P51178|PLCD1_HUMAN	sp|P51178|PLCD1_HUMAN	1	1	1	sp|P51178|PLCD1_HUMAN 1-phosphatidylinositol 4,5-bisphosphate phosphodiesterase delta-1 OS=Homo sapiens GN=PLCD1 PE=1 SV=2	1	1	1	1	0	0	0	0	0	0	0	1	1	0	0	0	0	0	0	0	1	1	0	0	0	0	0	0	0	1	1	34	34	34	85664	756	756	0	47987
sp|P62857|RS28_HUMAN	sp|P62857|RS28_HUMAN	1	1	1	sp|P62857|RS28_HUMAN 40S ribosomal protein S28 OS=Homo sapiens GN=RPS28 PE=1 SV=1	1	1	1	1	0	0	0	0	0	0	0	1	1	0	0	0	0	0	0	0	1	1	0	0	0	0	0	0	0	1	1	174	174	174	78409	69	69	0	86158
sp|Q04941|PLP2_HUMAN	sp|Q04941|PLP2_HUMAN	1	1	1	sp|Q04941|PLP2_HUMAN Proteolipid protein 2 OS=Homo sapiens GN=PLP2 PE=1 SV=1	1	1	1	1	0	0	0	0	0	0	0	1	1	0	0	0	0	0	0	0	1	1	0	0	0	0	0	0	0	1	1	86	86	86	16691	152	152	81301	11841
sp|Q07960|RHG01_HUMAN	sp|Q07960|RHG01_HUMAN	1	1	1	sp|Q07960|RHG01_HUMAN Rho GTPase-activating protein 1 OS=Homo sapiens GN=ARHGAP1 PE=1 SV=1	1	1	1	1	0	0	0	0	0	0	0	1	1	0	0	0	0	0	0	0	1	1	0	0	0	0	0	0	0	1	1	41	41	41	50435	439	439	0	23379
sp|Q16762|THTR_HUMAN	sp|Q16762|THTR_HUMAN	1	1	1	sp|Q16762|THTR_HUMAN Thiosulfate sulfurtransferase OS=Homo sapiens GN=TST PE=1 SV=4	1	1	1	1	0	0	0	0	0	0	0	1	1	0	0	0	0	0	0	0	1	1	0	0	0	0	0	0	0	1	1	4	4	4	33429	297	297	0	2323
sp|Q8NBS9|TXND5_HUMAN	sp|Q8NBS9|TXND5_HUMAN	1	1	1	sp|Q8NBS9|TXND5_HUMAN Thioredoxin domain-containing protein 5 OS=Homo sapiens GN=TXNDC5 PE=1 SV=2	1	1	1	1	0	0	0	0	0	0	0	1	1	0	0	0	0	0	0	0	1	1	0	0	0	0	0	0	0	1	1	46	46	46	47628	432	432	38139	13861
sp|Q96QK1|VPS35_HUMAN;tr|I3L4S0|I3L4S0_HUMAN;tr|I3L4P4|I3L4P4_HUMAN	sp|Q96QK1|VPS35_HUMAN;tr|I3L4S0|I3L4S0_HUMAN;tr|I3L4P4|I3L4P4_HUMAN	2;1;1	2;1;1	2;1;1	sp|Q96QK1|VPS35_HUMAN Vacuolar protein sorting-associated protein 35 OS=Homo sapiens GN=VPS35 PE=1 SV=2;tr|I3L4S0|I3L4S0_HUMAN Vacuolar protein sorting-associated protein 35 OS=Homo sapiens GN=VPS35 PE=1 SV=1;tr|I3L4P4|I3L4P4_HUMAN Vacuolar protein sorting	3	2	2	2	0	0	0	0	0	0	0	1	1	0	0	0	0	0	0	0	1	1	0	0	0	0	0	0	0	1	1	31	31	31	91706	796	796;41;47	0	45744
sp|Q99798|ACON_HUMAN;tr|A2A274|A2A274_HUMAN	sp|Q99798|ACON_HUMAN;tr|A2A274|A2A274_HUMAN	1;1	1;1	1;1	sp|Q99798|ACON_HUMAN Aconitate hydratase, mitochondrial OS=Homo sapiens GN=ACO2 PE=1 SV=2;tr|A2A274|A2A274_HUMAN Aconitate hydratase, mitochondrial OS=Homo sapiens GN=ACO2 PE=1 SV=1	2	1	1	1	0	0	0	0	0	0	0	1	1	0	0	0	0	0	0	0	1	1	0	0	0	0	0	0	0	1	1	21	21	21	85424	780	780;805	24096	16579
sp|Q9Y2V2|CHSP1_HUMAN	sp|Q9Y2V2|CHSP1_HUMAN	1	1	1	sp|Q9Y2V2|CHSP1_HUMAN Calcium-regulated heat-stable protein 1 OS=Homo sapiens GN=CARHSP1 PE=1 SV=2	1	1	1	1	0	0	0	0	0	0	0	1	1	0	0	0	0	0	0	0	1	1	0	0	0	0	0	0	0	1	1	109	109	109	15892	147	147	3858	14336
tr|A0A087WY61|A0A087WY61_HUMAN;sp|Q14980|NSMA1_HUMAN	tr|A0A087WY61|A0A087WY61_HUMAN;sp|Q14980|NSMA1_HUMAN	1;1	1;1	1;1	tr|A0A087WY61|A0A087WY61_HUMAN Nuclear mitotic apparatus protein 1 OS=Homo sapiens GN=NSMA1 PE=1 SV=1;sp|Q14980|NSMA1_HUMAN Nuclear mitotic apparatus protein 1 OS=Homo sapiens GN=NSMA1 PE=1 SV=2	2	1	1	1	0	0	0	0	0	0	0	1	1	0	0	0	0	0	0	0	1	1	0	0	0	0	0	0	0	1	1	8	8	8	23616	2099	2099;2115	31226	14909
tr|B4DDC6|B4DDC6_HUMAN;sp|Q15185|TEBP_HUMAN;tr|A0A087WYT3|A0A087WYT3_HUMAN	tr|B4DDC6|B4DDC6_HUMAN;sp|Q15185|TEBP_HUMAN;tr|A0A087WYT3|A0A087WYT3_HUMAN	1;1;1	1;1;1	1;1;1	tr|B4DDC6|B4DDC6_HUMAN Prostaglandin E synthase 3 OS=Homo sapiens GN=PTGES3 PE=1 SV=1;sp|Q15185|TEBP_HUMAN Prostaglandin E synthase 3 OS=Homo sapiens GN=PTGES3 PE=1 SV=1;tr|A0A087WYT3|A0A087WYT3_HUMAN Prostaglandin E synthase 3 OS=Homo sapiens GN=PTGES3 PE	3	1	1	1	0	0	0	0	0	0	0	1	1	0	0	0	0	0	0	0	1	1	0	0	0	0	0	0	0	1	1	97	97	97	14573	124	124;160;164	68027	13217
tr|B4DEH5|B4DEH5_HUMAN;sp|P09960|LKHA4_HUMAN	tr|B4DEH5|B4DEH5_HUMAN;sp|P09960|LKHA4_HUMAN	2;2	2;2	2;2	tr|B4DEH5|B4DEH5_HUMAN Leukotriene A-4 hydrolase OS=Homo sapiens GN=LTA4H PE=1 SV=1;sp|P09960|LKHA4_HUMAN Leukotriene A-4 hydrolase OS=Homo sapiens GN=LTA4H PE=1 SV=2	2	2	2	2	0	0	0	0	0	0	0	1	1	0	0	0	0	0	0	0	1	1	0	0	0	0	0	0	0	1	1	265	265	265	14478	132	132;611	0	24322
tr|C9JP86|C9JP86_HUMAN;tr|C9JEK0|C9JEK0_HUMAN;sp|Q08AI8|CB054_HUMAN	tr|C9JP86|C9JP86_HUMAN;tr|C9JEK0|C9JEK0_HUMAN;sp|Q08AI8|CB054_HUMAN	1;1;1	1;1;1	1;1;1	tr|C9JP86|C9JP86_HUMAN Sncharacterized protein C2orf54 (Fragment) OS=Homo sapiens GN=C2orf54 PE=1 SV=2;tr|C9JEK0|C9JEK0_HUMAN Sncharacterized protein C2orf54 (Fragment) OS=Homo sapiens GN=C2orf54 PE=1 SV=8;sp|Q08AI8|CB054_HUMAN Sncharacterized protein C2or	3	1	1	1	0	0	0	0	0	0	0	1	1	0	0	0	0	0	0	0	1	1	0	0	0	0	0	0	0	1	1	102	102	102	12348	108	108;132;447	31397	15198
tr|D6RAW0|D6RAW0_HUMAN;tr|D6RA11|D6RA11_HUMAN;tr|D6RFM0|D6RFM0_HUMAN;tr|A0A087WW00|A0A087WW00_HUMAN;tr|D6RAH7|D6RAH7_HUMAN;tr|C9J9H9|C9J9H9_HUMAN;tr|H9KV45|H9KV45_HUMAN;sp|Q9Y2X8|SB2D4_HUMAN;sp|P62837|SB2D2_HUMAN;sp|P61077|SB2D3_HUMAN;sp|P51668|SB2D1_HUMAN;tr|A0A087WY85|A0A087WY85_HUMAN	tr|D6RAW0|D6RAW0_HUMAN;tr|D6RA11|D6RA11_HUMAN;tr|D6RFM0|D6RFM0_HUMAN;tr|A0A087WW00|A0A087WW00_HUMAN;tr|D6RAH7|D6RAH7_HUMAN;tr|C9J9H9|C9J9H9_HUMAN;tr|H9KV45|H9KV45_HUMAN;sp|Q9Y2X8|SB2D4_HUMAN;sp|P62837|SB2D2_HUMAN;sp|P61077|SB2D3_HUMAN;sp|P51668|SB2D1_HUMAN;tr|A0A087WY85|A0A087WY85_HUMAN	1;1;1;1;1;1;1;1;1;1;1;1	1;1;1;1;1;1;1;1;1;1;1;1	1;1;1;1;1;1;1;1;1;1;1;1	tr|D6RAW0|D6RAW0_HUMAN Sbiquitin-conjugating enzyme E2 D3 (Fragment) OS=Homo sapiens GN=SBE2D3 PE=3 SV=1;tr|D6RA11|D6RA11_HUMAN Sbiquitin-conjugating enzyme E2 D3 (Fragment) OS=Homo sapiens GN=SBE2D3 PE=1 SV=1;tr|D6RFM0|D6RFM0_HUMAN Sbiquitin-conjugating e	12	1	1	1	0	0	0	0	0	0	0	1	1	0	0	0	0	0	0	0	1	1	0	0	0	0	0	0	0	1	1	25	25	25	82133	72	72;96;98;109;118;122;141;147;147;147;147;148	0	84873
tr|E5RJH3|E5RJH3_HUMAN;tr|E5RI99|E5RI99_HUMAN;sp|P62888|RL30_HUMAN	tr|E5RJH3|E5RJH3_HUMAN;tr|E5RI99|E5RI99_HUMAN;sp|P62888|RL30_HUMAN	1;1;1	1;1;1	1;1;1	tr|E5RJH3|E5RJH3_HUMAN 60S ribosomal protein L30 OS=Homo sapiens GN=RPL30 PE=1 SV=1;tr|E5RI99|E5RI99_HUMAN 60S ribosomal protein L30 (Fragment) OS=Homo sapiens GN=RPL30 PE=1 SV=1;sp|P62888|RL30_HUMAN 60S ribosomal protein L30 OS=Homo sapiens GN=RPL30 PE=1	3	1	1	1	0	0	0	0	0	0	0	1	1	0	0	0	0	0	0	0	1	1	0	0	0	0	0	0	0	1	1	214	214	214	62626	56	56;114;115	3096	14556
tr|E9PEX6|E9PEX6_HUMAN;sp|P09622|DLDH_HUMAN	tr|E9PEX6|E9PEX6_HUMAN;sp|P09622|DLDH_HUMAN	1;1	1;1	1;1	tr|E9PEX6|E9PEX6_HUMAN Dihydrolipoyl dehydrogenase OS=Homo sapiens GN=DLD PE=1 SV=1;sp|P09622|DLDH_HUMAN Dihydrolipoyl dehydrogenase, mitochondrial OS=Homo sapiens GN=DLD PE=1 SV=2	2	1	1	1	0	0	0	0	0	0	0	1	1	0	0	0	0	0	0	0	1	1	0	0	0	0	0	0	0	1	1	29	29	29	51815	486	486;509	94477	10906
tr|E9PJD9|E9PJD9_HUMAN;tr|E9PLL6|E9PLL6_HUMAN;sp|P46776|RL27A_HUMAN	tr|E9PJD9|E9PJD9_HUMAN;tr|E9PLL6|E9PLL6_HUMAN;sp|P46776|RL27A_HUMAN	1;1;1	1;1;1	1;1;1	tr|E9PJD9|E9PJD9_HUMAN 60S ribosomal protein L27a OS=Homo sapiens GN=RPL27A PE=1 SV=1;tr|E9PLL6|E9PLL6_HUMAN 60S ribosomal protein L27a OS=Homo sapiens GN=RPL27A PE=1 SV=1;sp|P46776|RL27A_HUMAN 60S ribosomal protein L27a OS=Homo sapiens GN=RPL27A PE=1 SV=2	3	1	1	1	0	0	0	0	0	0	0	1	1	0	0	0	0	0	0	0	1	1	0	0	0	0	0	0	0	1	1	11	11	11	10127	91	91;108;148	81602	12188
tr|F6SXX1|F6SXX1_HUMAN;tr|B7Z645|B7Z645_HUMAN;sp|O60506|HNRPQ_HUMAN;sp|O43390|HNRPR_HUMAN	tr|F6SXX1|F6SXX1_HUMAN;tr|B7Z645|B7Z645_HUMAN;sp|O60506|HNRPQ_HUMAN;sp|O43390|HNRPR_HUMAN	1;1;1;1	1;1;1;1	1;1;1;1	tr|F6SXX1|F6SXX1_HUMAN Heterogeneous nuclear ribonucleoprotein Q (Fragment) OS=Homo sapiens GN=SYNCRIP PE=1 SV=1;tr|B7Z645|B7Z645_HUMAN Heterogeneous nuclear ribonucleoprotein Q OS=Homo sapiens GN=SYNCRIP PE=1 SV=1;sp|O60506|HNRPQ_HUMAN Heterogeneous nucle	4	1	1	1	0	0	0	0	0	0	0	1	1	0	0	0	0	0	0	0	1	1	0	0	0	0	0	0	0	1	1	65	65	65	20256	185	185;464;623;633	88561	11699
tr|F8VVM2|F8VVM2_HUMAN;sp|Q00325|MPCP_HUMAN	tr|F8VVM2|F8VVM2_HUMAN;sp|Q00325|MPCP_HUMAN	1;1	1;1	1;1	tr|F8VVM2|F8VVM2_HUMAN Phosphate carrier protein, mitochondrial OS=Homo sapiens GN=SLC25A3 PE=1 SV=1;sp|Q00325|MPCP_HUMAN Phosphate carrier protein, mitochondrial OS=Homo sapiens GN=SLC25A3 PE=1 SV=2	2	1	1	1	1	0	0	0	0	0	0	1	1	1	0	0	0	0	0	0	1	1	1	0	0	0	0	0	0	1	1	37	37	37	36161	324	324;362	9496	11231	By MS/MS
tr|F8W7C6|F8W7C6_HUMAN;tr|A0A087WV22|A0A087WV22_HUMAN;tr|X1WI28|X1WI28_HUMAN;sp|P27635|RL10_HUMAN	tr|F8W7C6|F8W7C6_HUMAN;tr|A0A087WV22|A0A087WV22_HUMAN;tr|X1WI28|X1WI28_HUMAN;sp|P27635|RL10_HUMAN	1;1;1;1	1;1;1;1	1;1;1;1	tr|F8W7C6|F8W7C6_HUMAN 60S ribosomal protein L10 OS=Homo sapiens GN=RPL10 PE=1 SV=2;tr|A0A087WV22|A0A087WV22_HUMAN 60S ribosomal protein L10 OS=Homo sapiens GN=RPL10 PE=1 SV=1;tr|X1WI28|X1WI28_HUMAN 60S ribosomal protein L10 (Fragment) OS=Homo sapiens GN=R	4	1	1	1	0	0	0	0	0	0	0	1	1	0	0	0	0	0	0	0	1	1	0	0	0	0	0	0	0	1	1	8	8	8	18565	163	163;178;200;214	0	41748
tr|F8WBW9|F8WBW9_HUMAN;tr|E7ESS8|E7ESS8_HUMAN;sp|P21964|COMT_HUMAN	tr|F8WBW9|F8WBW9_HUMAN;tr|E7ESS8|E7ESS8_HUMAN;sp|P21964|COMT_HUMAN	1;1;1	1;1;1	1;1;1	tr|F8WBW9|F8WBW9_HUMAN Catechol O-methyltransferase OS=Homo sapiens GN=COMT PE=1 SV=1;tr|E7ESS8|E7ESS8_HUMAN Catechol O-methyltransferase OS=Homo sapiens GN=COMT PE=1 SV=1;sp|P21964|COMT_HUMAN Catechol O-methyltransferase OS=Homo sapiens GN=COMT PE=1 SV=2	3	1	1	1	0	0	0	0	0	0	0	1	1	0	0	0	0	0	0	0	1	1	0	0	0	0	0	0	0	1	1	8	8	8	21811	199	199;235;271	95238	11308
tr|G3V1B3|G3V1B3_HUMAN;tr|M0R181|M0R181_HUMAN;sp|P46778|RL21_HUMAN	tr|G3V1B3|G3V1B3_HUMAN;tr|M0R181|M0R181_HUMAN;sp|P46778|RL21_HUMAN	1;1;1	1;1;1	1;1;1	tr|G3V1B3|G3V1B3_HUMAN 60S ribosomal protein L21 OS=Homo sapiens GN=RPL21 PE=1 SV=1;tr|M0R181|M0R181_HUMAN 60S ribosomal protein L21 (Fragment) OS=Homo sapiens GN=RPL21 PE=1 SV=1;sp|P46778|RL21_HUMAN 60S ribosomal protein L21 OS=Homo sapiens GN=RPL21 PE=1	3	1	1	1	0	0	0	0	0	0	0	1	1	0	0	0	0	0	0	0	1	1	0	0	0	0	0	0	0	1	1	172	172	172	98864	87	87;122;160	95099	11243
tr|G3V279|G3V279_HUMAN;sp|P84090|ERH_HUMAN	tr|G3V279|G3V279_HUMAN;sp|P84090|ERH_HUMAN	1;1	1;1	1;1	tr|G3V279|G3V279_HUMAN Enhancer of rudimentary homolog OS=Homo sapiens GN=ERH PE=1 SV=1;sp|P84090|ERH_HUMAN Enhancer of rudimentary homolog OS=Homo sapiens GN=ERH PE=1 SV=1	2	1	1	1	0	0	0	0	0	0	0	1	1	0	0	0	0	0	0	0	1	1	0	0	0	0	0	0	0	1	1	155	155	155	82033	71	71;104	0	52761
tr|G3V5B3|G3V5B3_HUMAN;tr|G3V3E6|G3V3E6_HUMAN;sp|Q96HE7|ERO1A_HUMAN	tr|G3V5B3|G3V5B3_HUMAN;tr|G3V3E6|G3V3E6_HUMAN;sp|Q96HE7|ERO1A_HUMAN	1;1;1	1;1;1	1;1;1	tr|G3V5B3|G3V5B3_HUMAN ERO1-like protein alpha (Fragment) OS=Homo sapiens GN=ERO1A PE=1 SV=1;tr|G3V3E6|G3V3E6_HUMAN ERO1-like protein alpha OS=Homo sapiens GN=ERO1A PE=1 SV=1;sp|Q96HE7|ERO1A_HUMAN ERO1-like protein alpha OS=Homo sapiens GN=ERO1A PE=1 SV=2	3	1	1	1	0	0	0	0	0	0	0	1	1	0	0	0	0	0	0	0	1	1	0	0	0	0	0	0	0	1	1	83	83	83	19154	169	169;257;468	0	57563
tr|H0YLA2|H0YLA2_HUMAN;sp|P37108|SRP14_HUMAN	tr|H0YLA2|H0YLA2_HUMAN;sp|P37108|SRP14_HUMAN	1;1	1;1	1;1	tr|H0YLA2|H0YLA2_HUMAN Signal recognition particle 14 kDa protein OS=Homo sapiens GN=SRP14 PE=1 SV=1;sp|P37108|SRP14_HUMAN Signal recognition particle 14 kDa protein OS=Homo sapiens GN=SRP14 PE=1 SV=2	2	1	1	1	0	0	0	0	0	0	0	1	1	0	0	0	0	0	0	0	1	1	0	0	0	0	0	0	0	1	1	122	122	122	13058	115	115;136	0	40891
tr|H3BNI5|H3BNI5_HUMAN;tr|Q86WV2|Q86WV2_HUMAN;tr|H3BN72|H3BN72_HUMAN;tr|H3BNV9|H3BNV9_HUMAN;sp|P13073|COX41_HUMAN	tr|H3BNI5|H3BNI5_HUMAN;tr|Q86WV2|Q86WV2_HUMAN;tr|H3BN72|H3BN72_HUMAN;tr|H3BNV9|H3BNV9_HUMAN;sp|P13073|COX41_HUMAN	1;1;1;1;1	1;1;1;1;1	1;1;1;1;1	tr|H3BNI5|H3BNI5_HUMAN Cytochrome c oxidase subunit 4 isoform 1, mitochondrial (Fragment) OS=Homo sapiens GN=COX4I1 PE=1 SV=1;tr|Q86WV2|Q86WV2_HUMAN COX4I1 protein OS=Homo sapiens GN=COX4I1 PE=1 SV=1;tr|H3BN72|H3BN72_HUMAN Cytochrome c oxidase subunit 4 is	5	1	1	1	0	0	0	0	0	0	0	1	1	0	0	0	0	0	0	0	1	1	0	0	0	0	0	0	0	1	1	279	279	279	48295	43	43;83;126;139;169	81784	12393
tr|H3BRI0|H3BRI0_HUMAN;sp|P20674|COX5A_HUMAN;tr|H3BNX8|H3BNX8_HUMAN	tr|H3BRI0|H3BRI0_HUMAN;sp|P20674|COX5A_HUMAN;tr|H3BNX8|H3BNX8_HUMAN	1;1;1	1;1;1	1;1;1	tr|H3BRI0|H3BRI0_HUMAN Cytochrome c oxidase subunit 5A, mitochondrial OS=Homo sapiens GN=COX5A PE=1 SV=1;sp|P20674|COX5A_HUMAN Cytochrome c oxidase subunit 5A, mitochondrial OS=Homo sapiens GN=COX5A PE=1 SV=2;tr|H3BNX8|H3BNX8_HUMAN Cytochrome c oxidase sub	3	1	1	1	0	0	0	0	0	0	0	1	1	0	0	0	0	0	0	0	1	1	0	0	0	0	0	0	0	1	1	19	19	19	92603	84	84;150;153	95518	11482
tr|H7BY16|H7BY16_HUMAN;sp|P19338|NSCL_HUMAN	tr|H7BY16|H7BY16_HUMAN;sp|P19338|NSCL_HUMAN	1;1	1;1	1;1	tr|H7BY16|H7BY16_HUMAN Nucleolin (Fragment) OS=Homo sapiens GN=NCL PE=1 SV=8;sp|P19338|NSCL_HUMAN Nucleolin OS=Homo sapiens GN=NCL PE=1 SV=3	2	1	1	1	0	0	0	0	0	0	0	1	1	0	0	0	0	0	0	0	1	1	0	0	0	0	0	0	0	1	1	74	74	74	32389	296	296;710	0	22588
tr|I3L0N3|I3L0N3_HUMAN;sp|P46459|NSF_HUMAN	tr|I3L0N3|I3L0N3_HUMAN;sp|P46459|NSF_HUMAN	1;1	1;1	1;1	tr|I3L0N3|I3L0N3_HUMAN Vesicle-fusing ATPase OS=Homo sapiens GN=NSF PE=1 SV=1;sp|P46459|NSF_HUMAN Vesicle-fusing ATPase OS=Homo sapiens GN=NSF PE=1 SV=3	2	1	1	1	0	0	0	0	0	0	0	1	1	0	0	0	0	0	0	0	1	1	0	0	0	0	0	0	0	1	1	18	18	18	82091	739	739;744	0	51661
tr|J3KT73|J3KT73_HUMAN;tr|J3QL01|J3QL01_HUMAN;sp|P63173|RL38_HUMAN	tr|J3KT73|J3KT73_HUMAN;tr|J3QL01|J3QL01_HUMAN;sp|P63173|RL38_HUMAN	1;1;1	1;1;1	1;1;1	tr|J3KT73|J3KT73_HUMAN 60S ribosomal protein L38 OS=Homo sapiens GN=RPL38 PE=1 SV=1;tr|J3QL01|J3QL01_HUMAN 60S ribosomal protein L38 OS=Homo sapiens GN=RPL38 PE=1 SV=1;sp|P63173|RL38_HUMAN 60S ribosomal protein L38 OS=Homo sapiens GN=RPL38 PE=1 SV=2	3	1	1	1	0	0	0	0	0	0	0	1	1	0	0	0	0	0	0	0	1	1	0	0	0	0	0	0	0	1	1	156	156	156	75649	64	64;67;70	95168	11259
tr|K7EMA7|K7EMA7_HUMAN;sp|P62750|RL23A_HUMAN;tr|H7BY10|H7BY10_HUMAN;tr|K7ERT8|K7ERT8_HUMAN;tr|A8MSS3|A8MSS3_HUMAN;tr|K7EJV9|K7EJV9_HUMAN	tr|K7EMA7|K7EMA7_HUMAN;sp|P62750|RL23A_HUMAN;tr|H7BY10|H7BY10_HUMAN;tr|K7ERT8|K7ERT8_HUMAN;tr|A8MSS3|A8MSS3_HUMAN;tr|K7EJV9|K7EJV9_HUMAN	2;2;2;2;2;1	2;2;2;2;2;1	2;2;2;2;2;1	tr|K7EMA7|K7EMA7_HUMAN 60S ribosomal protein L23a OS=Homo sapiens GN=RPL23A PE=1 SV=1;sp|P62750|RL23A_HUMAN 60S ribosomal protein L23a OS=Homo sapiens GN=RPL23A PE=1 SV=1;tr|H7BY10|H7BY10_HUMAN 60S ribosomal protein L23a (Fragment) OS=Homo sapiens GN=RPL23	6	2	2	2	2	0	0	0	0	0	0	1	1	2	0	0	0	0	0	0	1	1	2	0	0	0	0	0	0	1	1	243	243	243	79232	70	70;156;158;175;194;170	0	64619	By MS/MS
tr|M0R0S3|M0R0S3_HUMAN;tr|M0R261|M0R261_HUMAN;sp|O95336|6PGL_HUMAN;tr|M0R1L2|M0R1L2_HUMAN	tr|M0R0S3|M0R0S3_HUMAN;tr|M0R261|M0R261_HUMAN;sp|O95336|6PGL_HUMAN;tr|M0R1L2|M0R1L2_HUMAN	2;2;2;1	2;2;2;1	1;1;1;1	tr|M0R0S3|M0R0S3_HUMAN 6-phosphogluconolactonase OS=Homo sapiens GN=PGLS PE=1 SV=1;tr|M0R261|M0R261_HUMAN 6-phosphogluconolactonase (Fragment) OS=Homo sapiens GN=PGLS PE=1 SV=1;sp|O95336|6PGL_HUMAN 6-phosphogluconolactonase OS=Homo sapiens GN=PGLS PE=1 SV=	4	2	2	1	1	0	0	0	0	0	0	1	1	1	0	0	0	0	0	0	1	1	0	0	0	0	0	0	0	1	1	302	302	145	18912	179	179;216;258;147	0	22182	By matching
tr|Q5QPE2|Q5QPE2_HUMAN;tr|F5H365|F5H365_HUMAN;sp|Q15436|SC23A_HUMAN;sp|Q15437|SC23B_HUMAN	tr|Q5QPE2|Q5QPE2_HUMAN;tr|F5H365|F5H365_HUMAN;sp|Q15436|SC23A_HUMAN;sp|Q15437|SC23B_HUMAN	1;1;1;1	1;1;1;1	1;1;1;1	tr|Q5QPE2|Q5QPE2_HUMAN Protein transport protein Sec23B (Fragment) OS=Homo sapiens GN=SEC23B PE=1 SV=1;tr|F5H365|F5H365_HUMAN Protein transport protein Sec23A OS=Homo sapiens GN=SEC23A PE=1 SV=1;sp|Q15436|SC23A_HUMAN Protein transport protein Sec23A OS=Hom	4	1	1	1	0	0	0	0	0	0	0	1	1	0	0	0	0	0	0	0	1	1	0	0	0	0	0	0	0	1	1	42	42	42	37143	331	331;736;765;767	0	25041
tr|R4GMT0|R4GMT0_HUMAN;sp|P61163|ACTZ_HUMAN	tr|R4GMT0|R4GMT0_HUMAN;sp|P61163|ACTZ_HUMAN	1;1	1;1	1;1	tr|R4GMT0|R4GMT0_HUMAN Alpha-centractin OS=Homo sapiens GN=ACTR1A PE=1 SV=1;sp|P61163|ACTZ_HUMAN Alpha-centractin OS=Homo sapiens GN=ACTR1A PE=1 SV=1	2	1	1	1	0	0	0	0	0	0	0	1	1	0	0	0	0	0	0	0	1	1	0	0	0	0	0	0	0	1	1	48	48	48	37433	332	332;376	0	3401
sp|Q9SBI6|GBG12_HUMAN	sp|Q9SBI6|GBG12_HUMAN	1	1	1	sp|Q9SBI6|GBG12_HUMAN Guanine nucleotide-binding protein G(I)/G(S)/G(O) subunit gamma-12 OS=Homo sapiens GN=GNG12 PE=1 SV=3	1	1	1	1	0	1	0	0	0	0	0	1	1	0	1	0	0	0	0	0	1	1	0	1	0	0	0	0	0	1	1	222	222	222	80061	72	72	0	3076		By MS/MS
sp|O94919|ENDD1_HUMAN	sp|O94919|ENDD1_HUMAN	5	5	5	sp|O94919|ENDD1_HUMAN Endonuclease domain-containing 1 protein OS=Homo sapiens GN=ENDOD1 PE=1 SV=2	1	5	5	5	5	0	0	1	0	0	0	1	1	5	0	0	1	0	0	0	1	1	5	0	0	1	0	0	0	1	1	166	166	166	55016	500	500	0	67718	By MS/MS			By MS/MS
sp|P0DP09|KV113_HUMAN;sp|A0A0B4J2D9|KVD13_HUMAN	sp|P0DP09|KV113_HUMAN;sp|A0A0B4J2D9|KVD13_HUMAN	1;1	1;1	1;1	sp|P0DP09|KV113_HUMAN Immunoglobulin kappa variable 1-13 OS=Homo sapiens GN=IGKV1-13 PE=3 SV=1;sp|A0A0B4J2D9|KVD13_HUMAN Immunoglobulin kappa variable 1D-13 OS=Homo sapiens GN=IGKV1D-13 PE=3 SV=1	2	1	1	1	0	0	0	1	0	0	0	1	1	0	0	0	1	0	0	0	1	1	0	0	0	1	0	0	0	1	1	137	137	137	12569	117	117;117	0	27695				By matching
sp|P10253|LYAG_HUMAN	sp|P10253|LYAG_HUMAN	1	1	1	sp|P10253|LYAG_HUMAN Lysosomal alpha-glucosidase OS=Homo sapiens GN=GAA PE=1 SV=4	1	1	1	1	0	0	0	1	0	0	0	1	1	0	0	0	1	0	0	0	1	1	0	0	0	1	0	0	0	1	1	19	19	19	10532	952	952	24116	1663				By matching
sp|P16401|H15_HUMAN	sp|P16401|H15_HUMAN	3	2	2	sp|P16401|H15_HUMAN Histone H1.5 OS=Homo sapiens GN=HIST1H1B PE=1 SV=3	1	3	2	2	2	0	0	0	0	1	0	1	1	1	0	0	0	0	1	0	1	1	1	0	0	0	0	1	0	1	1	181	128	128	2258	226	226	0	32317	By MS/MS
sp|Q9BVK6|TMED9_HUMAN	sp|Q9BVK6|TMED9_HUMAN	1	1	1	sp|Q9BVK6|TMED9_HUMAN Transmembrane emp24 domain-containing protein 9 OS=Homo sapiens GN=TMED9 PE=1 SV=2	1	1	1	1	0	0	0	1	0	1	0	1	1	0	0	0	1	0	1	0	1	1	0	0	0	1	0	1	0	1	1	47	47	47	27277	235	235	0	50384				By MS/MS
sp|O00231|PSD11_HUMAN;tr|J3QRY4|J3QRY4_HUMAN	sp|O00231|PSD11_HUMAN;tr|J3QRY4|J3QRY4_HUMAN	2;1	2;1	2;1	sp|O00231|PSD11_HUMAN 26S proteasome non-ATPase regulatory subunit 11 OS=Homo sapiens GN=PSMD11 PE=1 SV=3;tr|J3QRY4|J3QRY4_HUMAN 26S proteasome non-ATPase regulatory subunit 11 (Fragment) OS=Homo sapiens GN=PSMD11 PE=1 SV=8	2	2	2	2	0	0	0	0	0	0	0	2	1	0	0	0	0	0	0	0	2	1	0	0	0	0	0	0	0	2	1	62	62	62	47463	422	422;187	83333	1976
sp|O00303|EIF3F_HUMAN;tr|H0YDT6|H0YDT6_HUMAN;tr|E9PQV8|E9PQV8_HUMAN	sp|O00303|EIF3F_HUMAN;tr|H0YDT6|H0YDT6_HUMAN;tr|E9PQV8|E9PQV8_HUMAN	2;1;1	2;1;1	2;1;1	sp|O00303|EIF3F_HUMAN Eukaryotic translation initiation factor 3 subunit F OS=Homo sapiens GN=EIF3F PE=1 SV=1;tr|H0YDT6|H0YDT6_HUMAN Eukaryotic translation initiation factor 3 subunit F (Fragment) OS=Homo sapiens GN=EIF3F PE=1 SV=1;tr|E9PQV8|E9PQV8_HUMAN E	3	2	2	2	0	0	0	0	0	0	0	2	1	0	0	0	0	0	0	0	2	1	0	0	0	0	0	0	0	2	1	95	95	95	37563	357	357;100;124	0	37839
sp|O75348|VATG1_HUMAN;tr|F2Z307|F2Z307_HUMAN;sp|O95670|VATG2_HUMAN	sp|O75348|VATG1_HUMAN;tr|F2Z307|F2Z307_HUMAN;sp|O95670|VATG2_HUMAN	2;1;1	2;1;1	2;1;1	sp|O75348|VATG1_HUMAN V-type proton ATPase subunit G 1 OS=Homo sapiens GN=ATP6V1G1 PE=1 SV=3;tr|F2Z307|F2Z307_HUMAN V-type proton ATPase subunit G OS=Homo sapiens GN=ATP6V1G2-DDX39B PE=3 SV=1;sp|O95670|VATG2_HUMAN V-type proton ATPase subunit G 2 OS=Homo s	3	2	2	2	0	0	0	0	0	0	0	2	1	0	0	0	0	0	0	0	2	1	0	0	0	0	0	0	0	2	1	22	22	22	13757	118	118;99;118	0	3273
sp|P05141|ADT2_HUMAN;tr|V9GYG0|V9GYG0_HUMAN;sp|P12236|ADT3_HUMAN;sp|P12235|ADT1_HUMAN;sp|Q9H0C2|ADT4_HUMAN	sp|P05141|ADT2_HUMAN;tr|V9GYG0|V9GYG0_HUMAN;sp|P12236|ADT3_HUMAN;sp|P12235|ADT1_HUMAN	3;2;2;2;1	3;2;2;2;1	3;2;2;2;1	sp|P05141|ADT2_HUMAN ADP/ATP translocase 2 OS=Homo sapiens GN=SLC25A5 PE=1 SV=7;tr|V9GYG0|V9GYG0_HUMAN ADP/ATP translocase 1 OS=Homo sapiens GN=SLC25A4 PE=1 SV=1;sp|P12236|ADT3_HUMAN ADP/ATP translocase 3 OS=Homo sapiens GN=SLC25A6 PE=1 SV=4;sp|P12235|ADT1	5	3	3	3	0	0	0	0	0	0	0	2	1	0	0	0	0	0	0	0	2	1	0	0	0	0	0	0	0	2	1	121	121	121	32852	298	298;208;298;298;315	0	44354
sp|P05386|RLA1_HUMAN	sp|P05386|RLA1_HUMAN	2	2	2	sp|P05386|RLA1_HUMAN 60S acidic ribosomal protein P1 OS=Homo sapiens GN=RPLP1 PE=1 SV=1	1	2	2	2	0	0	0	0	0	0	0	2	1	0	0	0	0	0	0	0	2	1	0	0	0	0	0	0	0	2	1	518	518	518	11514	114	114	0	36367
sp|P15374|SCHL3_HUMAN;tr|A0A087WTB8|A0A087WTB8_HUMAN;tr|Q5TBK7|Q5TBK7_HUMAN	sp|P15374|SCHL3_HUMAN;tr|A0A087WTB8|A0A087WTB8_HUMAN;tr|Q5TBK7|Q5TBK7_HUMAN	2;1;1	2;1;1	2;1;1	sp|P15374|SCHL3_HUMAN Sbiquitin carboxyl-terminal hydrolase isozyme L3 OS=Homo sapiens GN=SCHL3 PE=1 SV=1;tr|A0A087WTB8|A0A087WTB8_HUMAN Sbiquitin carboxyl-terminal hydrolase OS=Homo sapiens GN=SCHL3 PE=1 SV=1;tr|Q5TBK7|Q5TBK7_HUMAN Sbiquitin carboxyl-term	3	2	2	2	0	0	0	0	0	0	0	2	1	0	0	0	0	0	0	0	2	1	0	0	0	0	0	0	0	2	1	126	126	126	26182	230	230;194;228	24194	16709
sp|P31930|QCR1_HUMAN	sp|P31930|QCR1_HUMAN	2	2	2	sp|P31930|QCR1_HUMAN Cytochrome b-c1 complex subunit 1, mitochondrial OS=Homo sapiens GN=SQCRC1 PE=1 SV=3	1	2	2	2	0	0	0	0	0	0	0	2	1	0	0	0	0	0	0	0	2	1	0	0	0	0	0	0	0	2	1	81	81	81	52645	480	480	60837	13486
sp|P31942|HNRH3_HUMAN	sp|P31942|HNRH3_HUMAN	2	2	2	sp|P31942|HNRH3_HUMAN Heterogeneous nuclear ribonucleoprotein H3 OS=Homo sapiens GN=HNRNPH3 PE=1 SV=2	1	2	2	2	0	0	0	0	0	0	0	2	1	0	0	0	0	0	0	0	2	1	0	0	0	0	0	0	0	2	1	84	84	84	36926	346	346	83682	19911
sp|P35998|PRS7_HUMAN	sp|P35998|PRS7_HUMAN	2	2	2	sp|P35998|PRS7_HUMAN 26S protease regulatory subunit 7 OS=Homo sapiens GN=PSMC2 PE=1 SV=3	1	2	2	2	0	0	0	0	0	0	0	2	1	0	0	0	0	0	0	0	2	1	0	0	0	0	0	0	0	2	1	62	62	62	48633	433	433	0	37274
sp|P41091|IF2G_HUMAN;sp|Q2VIR3|IF2GL_HUMAN;tr|F8W810|F8W810_HUMAN	sp|P41091|IF2G_HUMAN;sp|Q2VIR3|IF2GL_HUMAN;tr|F8W810|F8W810_HUMAN	2;2;1	2;2;1	2;2;1	sp|P41091|IF2G_HUMAN Eukaryotic translation initiation factor 2 subunit 3 OS=Homo sapiens GN=EIF2S3 PE=1 SV=3;sp|Q2VIR3|IF2GL_HUMAN Putative eukaryotic translation initiation factor 2 subunit 3-like protein OS=Homo sapiens GN=EIF2S3L PE=5 SV=2;tr|F8W810|F8	3	2	2	2	0	0	0	0	0	0	0	2	1	0	0	0	0	0	0	0	2	1	0	0	0	0	0	0	0	2	1	83	83	83	51109	472	472;472;466	83126	19672
sp|P41250|GARS_HUMAN	sp|P41250|GARS_HUMAN	2	2	2	sp|P41250|GARS_HUMAN Glycine--tRNA ligase OS=Homo sapiens GN=GARS PE=1 SV=3	1	2	2	2	0	0	0	0	0	0	0	2	1	0	0	0	0	0	0	0	2	1	0	0	0	0	0	0	0	2	1	28	28	28	83165	739	739	0	26198
sp|P46783|RS10_HUMAN;tr|F6S211|F6S211_HUMAN;sp|Q9NQ39|RS10L_HUMAN;tr|S4R435|S4R435_HUMAN	sp|P46783|RS10_HUMAN;tr|F6S211|F6S211_HUMAN;sp|Q9NQ39|RS10L_HUMAN;tr|S4R435|S4R435_HUMAN	2;1;1;1	2;1;1;1	2;1;1;1	sp|P46783|RS10_HUMAN 40S ribosomal protein S10 OS=Homo sapiens GN=RPS10 PE=1 SV=1;tr|F6S211|F6S211_HUMAN 40S ribosomal protein S10 OS=Homo sapiens GN=RPS10 PE=4 SV=1;sp|Q9NQ39|RS10L_HUMAN Putative 40S ribosomal protein S10-like OS=Homo sapiens GN=RPS10P5 P	4	2	2	2	0	0	0	0	0	0	0	2	1	0	0	0	0	0	0	0	2	1	0	0	0	0	0	0	0	2	1	139	139	139	18898	165	165;172;176;286	0	29784
sp|P61088|SBE2N_HUMAN;sp|Q5JXB2|SE2NL_HUMAN;tr|F8VZ29|F8VZ29_HUMAN;tr|F8VQQ8|F8VQQ8_HUMAN;tr|F8VSD4|F8VSD4_HUMAN;tr|F8VV71|F8VV71_HUMAN	sp|P61088|SBE2N_HUMAN;sp|Q5JXB2|SE2NL_HUMAN;tr|F8VZ29|F8VZ29_HUMAN;tr|F8VQQ8|F8VQQ8_HUMAN;tr|F8VSD4|F8VSD4_HUMAN;tr|F8VV71|F8VV71_HUMAN	2;2;1;1;1;1	2;2;1;1;1;1	2;2;1;1;1;1	sp|P61088|SBE2N_HUMAN Sbiquitin-conjugating enzyme E2 N OS=Homo sapiens GN=SBE2N PE=1 SV=1;sp|Q5JXB2|SE2NL_HUMAN Putative ubiquitin-conjugating enzyme E2 N-like OS=Homo sapiens GN=SBE2NL PE=1 SV=1;tr|F8VZ29|F8VZ29_HUMAN Sbiquitin-conjugating enzyme E2 N OS	6	2	2	2	0	0	0	0	0	0	0	2	1	0	0	0	0	0	0	0	2	1	0	0	0	0	0	0	0	2	1	138	138	138	17138	152	152;153;87;89;105;152	0	28215
sp|P62263|RS14_HUMAN;tr|H0YB22|H0YB22_HUMAN;tr|E5RH77|E5RH77_HUMAN	sp|P62263|RS14_HUMAN;tr|H0YB22|H0YB22_HUMAN;tr|E5RH77|E5RH77_HUMAN	2;1;1	2;1;1	2;1;1	sp|P62263|RS14_HUMAN 40S ribosomal protein S14 OS=Homo sapiens GN=RPS14 PE=1 SV=3;tr|H0YB22|H0YB22_HUMAN 40S ribosomal protein S14 (Fragment) OS=Homo sapiens GN=RPS14 PE=1 SV=1;tr|E5RH77|E5RH77_HUMAN 40S ribosomal protein S14 OS=Homo sapiens GN=RPS14 PE=1	3	2	2	2	0	0	0	0	0	0	0	2	1	0	0	0	0	0	0	0	2	1	0	0	0	0	0	0	0	2	1	225	225	225	16273	151	151;120;134	0	22705
sp|Q01581|HMCS1_HUMAN;sp|P54868|HMCS2_HUMAN	sp|Q01581|HMCS1_HUMAN;sp|P54868|HMCS2_HUMAN	2;1	2;1	2;1	sp|Q01581|HMCS1_HUMAN Hydroxymethylglutaryl-CoA synthase, cytoplasmic OS=Homo sapiens GN=HMGCS1 PE=1 SV=2;sp|P54868|HMCS2_HUMAN Hydroxymethylglutaryl-CoA synthase, mitochondrial OS=Homo sapiens GN=HMGCS2 PE=1 SV=1	2	2	2	2	0	0	0	0	0	0	0	2	1	0	0	0	0	0	0	0	2	1	0	0	0	0	0	0	0	2	1	56	56	56	57293	520	520;508	2437	17275
sp|Q13200|PSMD2_HUMAN;tr|H7C2Q3|H7C2Q3_HUMAN	sp|Q13200|PSMD2_HUMAN	3;1	3;1	3;1	sp|Q13200|PSMD2_HUMAN 26S proteasome non-ATPase regulatory subunit 2 OS=Homo sapiens GN=PSMD2 PE=1 SV=3	2	3	3	3	0	0	0	0	0	0	0	2	1	0	0	0	0	0	0	0	2	1	0	0	0	0	0	0	0	2	1	54	54	54	1002	908	908;143	0	11406
sp|Q14258|TRI25_HUMAN	sp|Q14258|TRI25_HUMAN	2	2	2	sp|Q14258|TRI25_HUMAN E3 ubiquitin/ISG15 ligase TRIM25 OS=Homo sapiens GN=TRIM25 PE=1 SV=2	1	2	2	2	0	0	0	0	0	0	0	2	1	0	0	0	0	0	0	0	2	1	0	0	0	0	0	0	0	2	1	35	35	35	70973	630	630	0	21314
sp|Q86VP6|CAND1_HUMAN;tr|A0A0C4DGH5|A0A0C4DGH5_HUMAN	sp|Q86VP6|CAND1_HUMAN;tr|A0A0C4DGH5|A0A0C4DGH5_HUMAN	2;1	2;1	2;1	sp|Q86VP6|CAND1_HUMAN Cullin-associated NEDD8-dissociated protein 1 OS=Homo sapiens GN=CAND1 PE=1 SV=2;tr|A0A0C4DGH5|A0A0C4DGH5_HUMAN Cullin-associated NEDD8-dissociated protein 1 (Fragment) OS=Homo sapiens GN=CAND1 PE=1 SV=1	2	2	2	2	0	0	0	0	0	0	0	2	1	0	0	0	0	0	0	0	2	1	0	0	0	0	0	0	0	2	1	22	22	22	13637	1230	1230;770	0	23868
sp|Q8N3Y7|RDHE2_HUMAN;tr|G3V145|G3V145_HUMAN	sp|Q8N3Y7|RDHE2_HUMAN;tr|G3V145|G3V145_HUMAN	2;2	2;2	2;2	sp|Q8N3Y7|RDHE2_HUMAN Epidermal retinol dehydrogenase 2 OS=Homo sapiens GN=SDR16C5 PE=2 SV=2;tr|G3V145|G3V145_HUMAN Epidermal retinol dehydrogenase 2 OS=Homo sapiens GN=SDR16C5 PE=1 SV=1	2	2	2	2	0	0	0	0	0	0	0	2	1	0	0	0	0	0	0	0	2	1	0	0	0	0	0	0	0	2	1	97	97	97	34095	309	309;318	0	30137
sp|Q9NP72|RAB18_HUMAN;tr|Q5W0J0|Q5W0J0_HUMAN;tr|A0A087X163|A0A087X163_HUMAN	sp|Q9NP72|RAB18_HUMAN;tr|Q5W0J0|Q5W0J0_HUMAN;tr|A0A087X163|A0A087X163_HUMAN	2;1;1	2;1;1	2;1;1	sp|Q9NP72|RAB18_HUMAN Ras-related protein Rab-18 OS=Homo sapiens GN=RAB18 PE=1 SV=1;tr|Q5W0J0|Q5W0J0_HUMAN Ras-related protein Rab-18 OS=Homo sapiens GN=RAB18 PE=1 SV=1;tr|A0A087X163|A0A087X163_HUMAN Ras-related protein Rab-18 OS=Homo sapiens GN=RAB18 PE=1	3	2	2	2	0	0	0	0	0	0	0	2	1	0	0	0	0	0	0	0	2	1	0	0	0	0	0	0	0	2	1	107	107	107	22977	206	206;161;182	0	30374
sp|Q9NVJ2|ARL8B_HUMAN;sp|Q96BM9|ARL8A_HUMAN	sp|Q9NVJ2|ARL8B_HUMAN;sp|Q96BM9|ARL8A_HUMAN	2;2	2;2	2;2	sp|Q9NVJ2|ARL8B_HUMAN ADP-ribosylation factor-like protein 8B OS=Homo sapiens GN=ARL8B PE=1 SV=1;sp|Q96BM9|ARL8A_HUMAN ADP-ribosylation factor-like protein 8A OS=Homo sapiens GN=ARL8A PE=1 SV=1	2	2	2	2	0	0	0	0	0	0	0	2	1	0	0	0	0	0	0	0	2	1	0	0	0	0	0	0	0	2	1	215	215	215	21539	186	186;186	0	35753
sp|Q9NZD2|GLTP_HUMAN;tr|F5H0S5|F5H0S5_HUMAN;tr|F5GZ49|F5GZ49_HUMAN	sp|Q9NZD2|GLTP_HUMAN;tr|F5H0S5|F5H0S5_HUMAN;tr|F5GZ49|F5GZ49_HUMAN	2;2;1	2;2;1	2;2;1	sp|Q9NZD2|GLTP_HUMAN Glycolipid transfer protein OS=Homo sapiens GN=GLTP PE=1 SV=3;tr|F5H0S5|F5H0S5_HUMAN Glycolipid transfer protein OS=Homo sapiens GN=GLTP PE=1 SV=1;tr|F5GZ49|F5GZ49_HUMAN Glycolipid transfer protein OS=Homo sapiens GN=GLTP PE=1 SV=1	3	2	2	2	0	0	0	0	0	0	0	2	1	0	0	0	0	0	0	0	2	1	0	0	0	0	0	0	0	2	1	129	129	129	2385	209	209;190;67	2445	1754
tr|A0A0A0MRM8|A0A0A0MRM8_HUMAN;tr|A0A0D9SGC1|A0A0D9SGC1_HUMAN;sp|Q9SM54|MYO6_HUMAN;tr|E7EW20|E7EW20_HUMAN	tr|A0A0A0MRM8|A0A0A0MRM8_HUMAN;tr|A0A0D9SGC1|A0A0D9SGC1_HUMAN;sp|Q9SM54|MYO6_HUMAN;tr|E7EW20|E7EW20_HUMAN	2;2;2;2	2;2;2;2	2;2;2;2	tr|A0A0A0MRM8|A0A0A0MRM8_HUMAN Snconventional myosin-VI OS=Homo sapiens GN=MYO6 PE=1 SV=1;tr|A0A0D9SGC1|A0A0D9SGC1_HUMAN Snconventional myosin-VI OS=Homo sapiens GN=MYO6 PE=1 SV=1;sp|Q9SM54|MYO6_HUMAN Snconventional myosin-VI OS=Homo sapiens GN=MYO6 PE=1 S	4	2	2	2	0	0	0	0	0	0	0	2	1	0	0	0	0	0	0	0	2	1	0	0	0	0	0	0	0	2	1	22	22	22	14501	1253	1253;1294;1294;1295	0	83114
tr|H3BQZ9|H3BQZ9_HUMAN;sp|P07741|APT_HUMAN;tr|H3BQF1|H3BQF1_HUMAN;tr|H3BQB1|H3BQB1_HUMAN	tr|H3BQZ9|H3BQZ9_HUMAN;sp|P07741|APT_HUMAN;tr|H3BQF1|H3BQF1_HUMAN;tr|H3BQB1|H3BQB1_HUMAN	2;2;1;1	2;2;1;1	2;2;1;1	tr|H3BQZ9|H3BQZ9_HUMAN Adenine phosphoribosyltransferase OS=Homo sapiens GN=APRT PE=1 SV=1;sp|P07741|APT_HUMAN Adenine phosphoribosyltransferase OS=Homo sapiens GN=APRT PE=1 SV=2;tr|H3BQF1|H3BQF1_HUMAN Adenine phosphoribosyltransferase (Fragment) OS=Homo s	4	2	2	2	0	0	0	0	0	0	0	2	1	0	0	0	0	0	0	0	2	1	0	0	0	0	0	0	0	2	1	235	235	235	16616	153	153;180;148;162	0	74031
tr|Q8WVC2|Q8WVC2_HUMAN;sp|P63220|RS21_HUMAN;tr|Q9BYK1|Q9BYK1_HUMAN;tr|Q9BYK2|Q9BYK2_HUMAN	tr|Q8WVC2|Q8WVC2_HUMAN;sp|P63220|RS21_HUMAN;tr|Q9BYK1|Q9BYK1_HUMAN;tr|Q9BYK2|Q9BYK2_HUMAN	2;2;2;1	2;2;2;1	2;2;2;1	tr|Q8WVC2|Q8WVC2_HUMAN 40S ribosomal protein S21 OS=Homo sapiens GN=RPS21 PE=1 SV=1;sp|P63220|RS21_HUMAN 40S ribosomal protein S21 OS=Homo sapiens GN=RPS21 PE=1 SV=1;tr|Q9BYK1|Q9BYK1_HUMAN 40S ribosomal protein S21 OS=Homo sapiens GN=RPS21 PE=1 SV=1;tr|Q9B	4	2	2	2	0	0	0	0	0	0	0	2	1	0	0	0	0	0	0	0	2	1	0	0	0	0	0	0	0	2	1	296	296	296	885	81	81;83;90;66	0	36877
sp|P05198|IF2A_HUMAN;tr|G3V4T5|G3V4T5_HUMAN	sp|P05198|IF2A_HUMAN;tr|G3V4T5|G3V4T5_HUMAN	2;1	2;1	2;1	sp|P05198|IF2A_HUMAN Eukaryotic translation initiation factor 2 subunit 1 OS=Homo sapiens GN=EIF2S1 PE=1 SV=3;tr|G3V4T5|G3V4T5_HUMAN Eukaryotic translation initiation factor 2 subunit 1 (Fragment) OS=Homo sapiens GN=EIF2S1 PE=1 SV=1	2	2	2	2	0	0	0	1	0	0	0	2	1	0	0	0	1	0	0	0	2	1	0	0	0	1	0	0	0	2	1	7	7	7	36112	315	315;273	24272	16807				By matching
sp|Q9H190|SDCB2_HUMAN	sp|Q9H190|SDCB2_HUMAN	2	2	2	sp|Q9H190|SDCB2_HUMAN Syntenin-2 OS=Homo sapiens GN=SDCBP2 PE=1 SV=2	1	2	2	2	0	0	0	1	0	0	0	2	1	0	0	0	1	0	0	0	2	1	0	0	0	1	0	0	0	2	1	113	113	113	31593	292	292	0	49098				By matching
tr|A6PVX3|A6PVX3_HUMAN;sp|P55036|PSMD4_HUMAN;tr|Q5VWC4|Q5VWC4_HUMAN;sp|A2A3N6|PIPSL_HUMAN	tr|A6PVX3|A6PVX3_HUMAN;sp|P55036|PSMD4_HUMAN;tr|Q5VWC4|Q5VWC4_HUMAN;sp|A2A3N6|PIPSL_HUMAN	2;2;2;2	2;2;2;2	2;2;2;2	tr|A6PVX3|A6PVX3_HUMAN 26S proteasome non-ATPase regulatory subunit 4 (Fragment) OS=Homo sapiens GN=PSMD4 PE=1 SV=1;sp|P55036|PSMD4_HUMAN 26S proteasome non-ATPase regulatory subunit 4 OS=Homo sapiens GN=PSMD4 PE=1 SV=1;tr|Q5VWC4|Q5VWC4_HUMAN 26S proteasom	4	2	2	2	0	0	0	1	0	0	0	2	1	0	0	0	1	0	0	0	2	1	0	0	0	1	0	0	0	2	1	138	138	138	21783	203	203;377;380;862	24691	18377				By matching
tr|J3KRE2|J3KRE2_HUMAN;tr|J3KTF8|J3KTF8_HUMAN;sp|P52565|GDIR1_HUMAN;tr|J3QQX2|J3QQX2_HUMAN	tr|J3KRE2|J3KRE2_HUMAN;tr|J3KTF8|J3KTF8_HUMAN;sp|P52565|GDIR1_HUMAN;tr|J3QQX2|J3QQX2_HUMAN	2;2;2;2	2;2;2;2	2;2;2;2	tr|J3KRE2|J3KRE2_HUMAN Rho GDP-dissociation inhibitor 1 OS=Homo sapiens GN=ARHGDIA PE=1 SV=1;tr|J3KTF8|J3KTF8_HUMAN Rho GDP-dissociation inhibitor 1 (Fragment) OS=Homo sapiens GN=ARHGDIA PE=1 SV=8;sp|P52565|GDIR1_HUMAN Rho GDP-dissociation inhibitor 1 OS=H	4	2	2	2	0	0	0	1	0	0	0	2	1	0	0	0	1	0	0	0	2	1	0	0	0	1	0	0	0	2	1	202	202	202	14814	129	129;193;204;235	23566	15246				By matching
sp|P17931|LEG3_HUMAN;tr|G3V3R6|G3V3R6_HUMAN	sp|P17931|LEG3_HUMAN;tr|G3V3R6|G3V3R6_HUMAN	2;1	2;1	2;1	sp|P17931|LEG3_HUMAN Galectin-3 OS=Homo sapiens GN=LGALS3 PE=1 SV=5;tr|G3V3R6|G3V3R6_HUMAN Galectin OS=Homo sapiens GN=LGALS3 PE=1 SV=1	2	2	2	2	0	0	0	1	0	1	0	2	1	0	0	0	1	0	1	0	2	1	0	0	0	1	0	1	0	2	1	104	104	104	26152	250	250;233	0	21238				By matching
sp|P38646|GRP75_HUMAN;tr|H0Y8S0|H0Y8S0_HUMAN	sp|P38646|GRP75_HUMAN	3;1	3;1	3;1	sp|P38646|GRP75_HUMAN Stress-70 protein, mitochondrial OS=Homo sapiens GN=HSPA9 PE=1 SV=2	2	3	3	3	1	0	0	0	0	0	0	3	1	1	0	0	0	0	0	0	3	1	1	0	0	0	0	0	0	3	1	62	62	62	7368	679	679;102	0	46522	By matching
sp|P39019|RS19_HUMAN;tr|A0A075B6E2|A0A075B6E2_HUMAN;tr|M0R2L9|M0R2L9_HUMAN;tr|M0QXK4|M0QXK4_HUMAN;tr|M0QYF7|M0QYF7_HUMAN;tr|M0R140|M0R140_HUMAN	sp|P39019|RS19_HUMAN;tr|A0A075B6E2|A0A075B6E2_HUMAN	3;2;1;1;1;1	3;2;1;1;1;1	3;2;1;1;1;1	sp|P39019|RS19_HUMAN 40S ribosomal protein S19 OS=Homo sapiens GN=RPS19 PE=1 SV=2;tr|A0A075B6E2|A0A075B6E2_HUMAN 40S ribosomal protein S19 OS=Homo sapiens GN=RPS19 PE=1 SV=1	6	3	3	3	0	0	0	0	0	0	0	3	1	0	0	0	0	0	0	0	3	1	0	0	0	0	0	0	0	3	1	131	131	131	1606	145	145;71;71;76;100;102	0	53483
sp|P47897|SYQ_HUMAN;tr|A0A1B0GTT3|A0A1B0GTT3_HUMAN;tr|A0A0S1RQQ5|A0A0S1RQQ5_HUMAN;tr|B4DDN1|B4DDN1_HUMAN;tr|A0A1B0GVS9|A0A1B0GVS9_HUMAN;tr|F2Z2V6|F2Z2V6_HUMAN;tr|A0A0S1RQM8|A0A0S1RQM8_HUMAN;tr|A0A0S1RQS2|A0A0S1RQS2_HUMAN;tr|H7C0R3|H7C0R3_HUMAN;tr|C9J165|C9J165_HUMAN;tr|A0A0S1RQT0|A0A0S1RQT0_HUMAN	sp|P47897|SYQ_HUMAN;tr|A0A1B0GTT3|A0A1B0GTT3_HUMAN;tr|A0A0S1RQQ5|A0A0S1RQQ5_HUMAN;tr|B4DDN1|B4DDN1_HUMAN;tr|A0A1B0GVS9|A0A1B0GVS9_HUMAN	3;2;2;2;2;1;1;1;1;1;1	3;2;2;2;2;1;1;1;1;1;1	3;2;2;2;2;1;1;1;1;1;1	sp|P47897|SYQ_HUMAN Glutamine--tRNA ligase OS=Homo sapiens GN=QARS PE=1 SV=1;tr|A0A1B0GTT3|A0A1B0GTT3_HUMAN Glutamine--tRNA ligase (Fragment) OS=Homo sapiens GN=QARS PE=1 SV=1;tr|A0A0S1RQQ5|A0A0S1RQQ5_HUMAN Glutamine--tRNA ligase (Fragment) OS=Homo sapiens	11	3	3	3	0	0	0	0	0	0	0	3	1	0	0	0	0	0	0	0	3	1	0	0	0	0	0	0	0	3	1	5	5	5	87798	775	775;169;194;630;736;100;173;174;253;339;342	0	59759
sp|P62195|PRS8_HUMAN;tr|J3QSA9|J3QSA9_HUMAN;tr|J3QQM1|J3QQM1_HUMAN;tr|J3QSE0|J3QSE0_HUMAN;tr|J3QLH6|J3QLH6_HUMAN;tr|J3KRP2|J3KRP2_HUMAN	sp|P62195|PRS8_HUMAN;tr|J3QSA9|J3QSA9_HUMAN;tr|J3QQM1|J3QQM1_HUMAN	3;2;2;1;1;1	3;2;2;1;1;1	3;2;2;1;1;1	sp|P62195|PRS8_HUMAN 26S protease regulatory subunit 8 OS=Homo sapiens GN=PSMC5 PE=1 SV=1;tr|J3QSA9|J3QSA9_HUMAN 26S protease regulatory subunit 8 (Fragment) OS=Homo sapiens GN=PSMC5 PE=1 SV=1;tr|J3QQM1|J3QQM1_HUMAN 26S protease regulatory subunit 8 (Fragm	6	3	3	3	0	0	0	0	0	0	0	3	1	0	0	0	0	0	0	0	3	1	0	0	0	0	0	0	0	3	1	131	131	131	45626	406	406;257;263;169;215;241	0	28834
sp|P62314|SMD1_HUMAN;tr|J3QLR7|J3QLR7_HUMAN;tr|J3QLI9|J3QLI9_HUMAN	sp|P62314|SMD1_HUMAN	3;1;1	3;1;1	3;1;1	sp|P62314|SMD1_HUMAN Small nuclear ribonucleoprotein Sm D1 OS=Homo sapiens GN=SNRPD1 PE=1 SV=1	3	3	3	3	1	0	0	0	0	0	0	3	1	1	0	0	0	0	0	0	3	1	1	0	0	0	0	0	0	3	1	437	437	437	13281	119	119;44;75	0	61571	By matching
sp|Q08211|DHX9_HUMAN	sp|Q08211|DHX9_HUMAN	3	3	3	sp|Q08211|DHX9_HUMAN ATP-dependent RNA helicase A OS=Homo sapiens GN=DHX9 PE=1 SV=4	1	3	3	3	0	0	0	0	0	0	0	3	1	0	0	0	0	0	0	0	3	1	0	0	0	0	0	0	0	3	1	42	42	42	14096	1270	1270	0	58342
sp|Q9SJS6|DBNL_HUMAN;tr|F8WBG8|F8WBG8_HUMAN;tr|B4DDD6|B4DDD6_HUMAN;tr|F8WC20|F8WC20_HUMAN;tr|F8WBB2|F8WBB2_HUMAN;tr|F8WFE1|F8WFE1_HUMAN;tr|H0Y5J4|H0Y5J4_HUMAN	sp|Q9SJS6|DBNL_HUMAN;tr|F8WBG8|F8WBG8_HUMAN;tr|B4DDD6|B4DDD6_HUMAN	3;2;2;1;1;1;1	3;2;2;1;1;1;1	3;2;2;1;1;1;1	sp|Q9SJS6|DBNL_HUMAN Drebrin-like protein OS=Homo sapiens GN=DBNL PE=1 SV=1;tr|F8WBG8|F8WBG8_HUMAN Drebrin-like protein OS=Homo sapiens GN=DBNL PE=1 SV=1;tr|B4DDD6|B4DDD6_HUMAN Drebrin-like protein OS=Homo sapiens GN=DBNL PE=1 SV=1	7	3	3	3	0	0	0	0	0	0	0	3	1	0	0	0	0	0	0	0	3	1	0	0	0	0	0	0	0	3	1	114	114	114	48207	430	430;128;406;50;62;87;359	0	2297
sp|Q9Y262|EIF3L_HUMAN;tr|B0QY89|B0QY89_HUMAN;tr|B0QY90|B0QY90_HUMAN;tr|C9JHP4|C9JHP4_HUMAN;tr|C9K0Q7|C9K0Q7_HUMAN	sp|Q9Y262|EIF3L_HUMAN;tr|B0QY89|B0QY89_HUMAN;tr|B0QY90|B0QY90_HUMAN	3;3;2;1;1	3;3;2;1;1	3;3;2;1;1	sp|Q9Y262|EIF3L_HUMAN Eukaryotic translation initiation factor 3 subunit L OS=Homo sapiens GN=EIF3L PE=1 SV=1;tr|B0QY89|B0QY89_HUMAN Eukaryotic translation initiation factor 3 subunit L OS=Homo sapiens GN=EIF3L PE=1 SV=1;tr|B0QY90|B0QY90_HUMAN Eukaryotic t	5	3	3	3	0	0	0	0	0	0	0	3	1	0	0	0	0	0	0	0	3	1	0	0	0	0	0	0	0	3	1	83	83	83	66726	564	564;607;466;150;183	0	4975
tr|A0A087X2D0|A0A087X2D0_HUMAN;sp|P84103|SRSF3_HUMAN;tr|A0A0B4J1Z1|A0A0B4J1Z1_HUMAN;tr|C9JAB2|C9JAB2_HUMAN;sp|Q16629|SRSF7_HUMAN	tr|A0A087X2D0|A0A087X2D0_HUMAN;sp|P84103|SRSF3_HUMAN	3;3;1;1;1	3;3;1;1;1	3;3;1;1;1	tr|A0A087X2D0|A0A087X2D0_HUMAN Serine/arginine-rich-splicing factor 3 OS=Homo sapiens GN=SRSF3 PE=1 SV=1;sp|P84103|SRSF3_HUMAN Serine/arginine-rich splicing factor 3 OS=Homo sapiens GN=SRSF3 PE=1 SV=1	5	3	3	3	0	0	0	0	0	0	0	3	1	0	0	0	0	0	0	0	3	1	0	0	0	0	0	0	0	3	1	368	368	368	1032	95	95;164;137;235;238	0	27963
tr|H7C378|H7C378_HUMAN;tr|A0A087WW66|A0A087WW66_HUMAN;sp|Q99460|PSMD1_HUMAN	tr|H7C378|H7C378_HUMAN;tr|A0A087WW66|A0A087WW66_HUMAN;sp|Q99460|PSMD1_HUMAN	3;3;3	3;3;3	3;3;3	tr|H7C378|H7C378_HUMAN 26S proteasome non-ATPase regulatory subunit 1 (Fragment) OS=Homo sapiens GN=PSMD1 PE=1 SV=1;tr|A0A087WW66|A0A087WW66_HUMAN 26S proteasome non-ATPase regulatory subunit 1 OS=Homo sapiens GN=PSMD1 PE=1 SV=1;sp|Q99460|PSMD1_HUMAN 26S p	3	3	3	3	0	0	0	0	0	0	0	3	1	0	0	0	0	0	0	0	3	1	0	0	0	0	0	0	0	3	1	245	245	245	20317	192	192;953;953	0	44899
sp|P22234|PSR6_HUMAN;tr|D6RF62|D6RF62_HUMAN	sp|P22234|PSR6_HUMAN;tr|D6RF62|D6RF62_HUMAN	3;2	3;2	3;2	sp|P22234|PSR6_HUMAN Multifunctional protein ADE2 OS=Homo sapiens GN=PAICS PE=1 SV=3;tr|D6RF62|D6RF62_HUMAN Multifunctional protein ADE2 OS=Homo sapiens GN=PAICS PE=1 SV=1	2	3	3	3	0	0	0	2	0	0	0	3	1	0	0	0	2	0	0	0	3	1	0	0	0	2	0	0	0	3	1	94	94	94	47079	425	425;333	0	61052				By MS/MS
tr|A0A1B0GSA1|A0A1B0GSA1_HUMAN;tr|A0A1B0GTG2|A0A1B0GTG2_HUMAN;sp|P49419|AL7A1_HUMAN;tr|A0A1B0GW82|A0A1B0GW82_HUMAN;tr|A0A1B0GW77|A0A1B0GW77_HUMAN;tr|A0A1B0GV49|A0A1B0GV49_HUMAN;tr|A0A1B0GTJ4|A0A1B0GTJ4_HUMAN;tr|F8WDY6|F8WDY6_HUMAN;tr|F8VVF2|F8VVF2_HUMAN;tr|H0YHM6|H0YHM6_HUMAN;tr|A0A0J9YWF7|A0A0J9YWF7_HUMAN;tr|A0A1B0GSY0|A0A1B0GSY0_HUMAN;tr|A0A1B0GTY9|A0A1B0GTY9_HUMAN;tr|A0A140T9V3|A0A140T9V3_HUMAN	tr|A0A1B0GSA1|A0A1B0GSA1_HUMAN;tr|A0A1B0GTG2|A0A1B0GTG2_HUMAN;sp|P49419|AL7A1_HUMAN;tr|A0A1B0GW82|A0A1B0GW82_HUMAN;tr|A0A1B0GW77|A0A1B0GW77_HUMAN;tr|A0A1B0GV49|A0A1B0GV49_HUMAN;tr|A0A1B0GTJ4|A0A1B0GTJ4_HUMAN	3;3;3;3;3;2;2;1;1;1;1;1;1;1	3;3;3;3;3;2;2;1;1;1;1;1;1;1	3;3;3;3;3;2;2;1;1;1;1;1;1;1	tr|A0A1B0GSA1|A0A1B0GSA1_HUMAN Alpha-aminoadipic semialdehyde dehydrogenase OS=Homo sapiens GN=ALDH7A1 PE=1 SV=1;tr|A0A1B0GTG2|A0A1B0GTG2_HUMAN Alpha-aminoadipic semialdehyde dehydrogenase OS=Homo sapiens GN=ALDH7A1 PE=1 SV=1;sp|P49419|AL7A1_HUMAN Alpha-am	14	3	3	3	0	0	0	2	0	0	0	3	1	0	0	0	2	0	0	0	3	1	0	0	0	2	0	0	0	3	1	92	92	92	56465	521	521;536;539;545;554;472;499;136;193;239;294;348;479;502	0	44189				By MS/MS
sp|O15145|ARPC3_HUMAN;tr|C9JZD1|C9JZD1_HUMAN;tr|F8VR50|F8VR50_HUMAN	sp|O15145|ARPC3_HUMAN;tr|C9JZD1|C9JZD1_HUMAN;tr|F8VR50|F8VR50_HUMAN	4;3;2	4;3;2	4;3;2	sp|O15145|ARPC3_HUMAN Actin-related protein 2/3 complex subunit 3 OS=Homo sapiens GN=ARPC3 PE=1 SV=3;tr|C9JZD1|C9JZD1_HUMAN Actin-related protein 2/3 complex subunit 3 (Fragment) OS=Homo sapiens GN=ARPC3 PE=1 SV=1;tr|F8VR50|F8VR50_HUMAN Actin-related prote	3	4	4	4	0	0	0	0	0	0	0	4	1	0	0	0	0	0	0	0	4	1	0	0	0	0	0	0	0	4	1	247	247	247	20546	178	178;99;84	0	38537
tr|C9JW96|C9JW96_HUMAN;sp|P35232|PHB_HUMAN;tr|C9JZ20|C9JZ20_HUMAN;tr|E7ESE2|E7ESE2_HUMAN;tr|E9PCW0|E9PCW0_HUMAN;tr|D6RBK0|D6RBK0_HUMAN	tr|C9JW96|C9JW96_HUMAN;sp|P35232|PHB_HUMAN;tr|C9JZ20|C9JZ20_HUMAN;tr|E7ESE2|E7ESE2_HUMAN;tr|E9PCW0|E9PCW0_HUMAN	4;4;3;3;3;1	4;4;3;3;3;1	4;4;3;3;3;1	tr|C9JW96|C9JW96_HUMAN Prohibitin (Fragment) OS=Homo sapiens GN=PHB PE=1 SV=2;sp|P35232|PHB_HUMAN Prohibitin OS=Homo sapiens GN=PHB PE=1 SV=1;tr|C9JZ20|C9JZ20_HUMAN Prohibitin (Fragment) OS=Homo sapiens GN=PHB PE=1 SV=1;tr|E7ESE2|E7ESE2_HUMAN Prohibitin (F	6	4	4	4	1	0	0	0	0	0	0	4	1	1	0	0	0	0	0	0	4	1	1	0	0	0	0	0	0	4	1	252	252	252	26891	246	246;272;201;202;216;124	0	32475	By matching
sp|P51149|RAB7A_HUMAN;tr|C9J4V0|C9J4V0_HUMAN;tr|C9IZZ0|C9IZZ0_HUMAN;tr|C9J592|C9J592_HUMAN;tr|C9J7D1|C9J7D1_HUMAN	sp|P51149|RAB7A_HUMAN;tr|C9J4V0|C9J4V0_HUMAN	5;4;2;2;1	5;4;2;2;1	5;4;2;2;1	sp|P51149|RAB7A_HUMAN Ras-related protein Rab-7a OS=Homo sapiens GN=RAB7A PE=1 SV=1;tr|C9J4V0|C9J4V0_HUMAN Ras-related protein Rab-7a OS=Homo sapiens GN=RAB7A PE=1 SV=1	5	5	5	5	0	0	0	0	0	0	0	5	1	0	0	0	0	0	0	0	5	1	0	0	0	0	0	0	0	5	1	324	324	324	23489	207	207;134;116;150;91	0	57424
sp|Q00796|DHSO_HUMAN;tr|H0YLA4|H0YLA4_HUMAN;tr|H0YKB3|H0YKB3_HUMAN	sp|Q00796|DHSO_HUMAN;tr|H0YLA4|H0YLA4_HUMAN;tr|H0YKB3|H0YKB3_HUMAN	6;4;3	6;4;3	5;4;2	sp|Q00796|DHSO_HUMAN Sorbitol dehydrogenase OS=Homo sapiens GN=SORD PE=1 SV=4;tr|H0YLA4|H0YLA4_HUMAN Sorbitol dehydrogenase OS=Homo sapiens GN=SORD PE=1 SV=1;tr|H0YKB3|H0YKB3_HUMAN Sorbitol dehydrogenase OS=Homo sapiens GN=SORD PE=1 SV=1	3	6	6	5	0	0	0	0	0	0	0	5	1	0	0	0	0	0	0	0	5	1	0	0	0	0	0	0	0	5	0	269	269	213	38324	357	357;336;117	0	11667
sp|Q96A11|G3ST3_HUMAN	sp|Q96A11|G3ST3_HUMAN	1	1	1	sp|Q96A11|G3ST3_HUMAN Galactose-3-O-sulfotransferase 3 OS=Homo sapiens GN=GAL3ST3 PE=1 SV=1	1	1	1	1	0	0	1	0	0	0	0	0	1	0	0	1	0	0	0	0	0	1	0	0	1	0	0	0	0	0	1	37	37	37	48955	431	431	0	21993			By matching
tr|H0YN01|H0YN01_HUMAN;tr|H0YMT1|H0YMT1_HUMAN;tr|A0A1C7CYV7|A0A1C7CYV7_HUMAN;sp|Q9Y4G6|TLN2_HUMAN	tr|H0YN01|H0YN01_HUMAN;tr|H0YMT1|H0YMT1_HUMAN;tr|A0A1C7CYV7|A0A1C7CYV7_HUMAN;sp|Q9Y4G6|TLN2_HUMAN	1;1;1;1	1;1;1;1	1;1;1;1	tr|H0YN01|H0YN01_HUMAN Talin-2 OS=Homo sapiens GN=TLN2 PE=1 SV=1;tr|H0YMT1|H0YMT1_HUMAN Talin-2 (Fragment) OS=Homo sapiens GN=TLN2 PE=1 SV=1;tr|A0A1C7CYV7|A0A1C7CYV7_HUMAN Talin-2 OS=Homo sapiens GN=TLN2 PE=1 SV=1;sp|Q9Y4G6|TLN2_HUMAN Talin-2 OS=Homo sapie	4	1	1	1	0	0	1	0	0	0	0	0	1	0	0	1	0	0	0	0	0	1	0	0	1	0	0	0	0	0	1	88	88	88	35304	330	330;1471;1540;2542	1	-2			By MS/MS
sp|P13521|SCG2_HUMAN;tr|C9JDT0|C9JDT0_HUMAN;tr|C9JQI2|C9JQI2_HUMAN	sp|P13521|SCG2_HUMAN;tr|C9JDT0|C9JDT0_HUMAN;tr|C9JQI2|C9JQI2_HUMAN	3;2;2	3;2;2	3;2;2	sp|P13521|SCG2_HUMAN Secretogranin-2 OS=Homo sapiens GN=SCG2 PE=1 SV=2;tr|C9JDT0|C9JDT0_HUMAN Secretogranin-2 (Fragment) OS=Homo sapiens GN=SCG2 PE=1 SV=1;tr|C9JQI2|C9JQI2_HUMAN Secretogranin-2 (Fragment) OS=Homo sapiens GN=SCG2 PE=1 SV=1	3	3	3	3	2	0	1	0	0	1	0	0	1	2	0	1	0	0	1	0	0	1	2	0	1	0	0	1	0	0	1	37	37	37	7094	617	617;125;144	81967	12533	By MS/MS		By matching
sp|P24593|IBP5_HUMAN;tr|C9JXX4|C9JXX4_HUMAN	sp|P24593|IBP5_HUMAN;tr|C9JXX4|C9JXX4_HUMAN	2;1	2;1	2;1	sp|P24593|IBP5_HUMAN Insulin-like growth factor-binding protein 5 OS=Homo sapiens GN=IGFBP5 PE=1 SV=1;tr|C9JXX4|C9JXX4_HUMAN Insulin-like growth factor-binding protein 5 (Fragment) OS=Homo sapiens GN=IGFBP5 PE=1 SV=1	2	2	2	2	2	0	1	0	0	1	0	0	1	2	0	1	0	0	1	0	0	1	2	0	1	0	0	1	0	0	1	66	66	66	3057	272	272;233	0	25638	By MS/MS		By MS/MS
sp|Q8IVN3|MSTN1_HUMAN;tr|D6R8Y8|D6R8Y8_HUMAN	sp|Q8IVN3|MSTN1_HUMAN;tr|D6R8Y8|D6R8Y8_HUMAN	1;1	1;1	1;1	sp|Q8IVN3|MSTN1_HUMAN Musculoskeletal embryonic nuclear protein 1 OS=Homo sapiens GN=MSSTN1 PE=3 SV=2;tr|D6R8Y8|D6R8Y8_HUMAN Sncharacterized protein OS=Homo sapiens PE=4 SV=1	2	1	1	1	0	0	1	0	0	1	0	0	1	0	0	1	0	0	1	0	0	1	0	0	1	0	0	1	0	0	1	146	146	146	8911	82	82;96	0	5042			By MS/MS
sp|Q969Z4|TR19L_HUMAN	sp|Q969Z4|TR19L_HUMAN	1	1	1	sp|Q969Z4|TR19L_HUMAN Tumor necrosis factor receptor superfamily member 19L OS=Homo sapiens GN=RELT PE=1 SV=1	1	1	1	1	0	0	1	0	0	1	0	0	1	0	0	1	0	0	1	0	0	1	0	0	1	0	0	1	0	0	1	35	35	35	46091	430	430	0	23219			By MS/MS
sp|Q9H4F8|SMOC1_HUMAN	sp|Q9H4F8|SMOC1_HUMAN	1	1	1	sp|Q9H4F8|SMOC1_HUMAN SPARC-related modular calcium-binding protein 1 OS=Homo sapiens GN=SMOC1 PE=1 SV=1	1	1	1	1	1	0	1	0	0	1	0	0	1	1	0	1	0	0	1	0	0	1	1	0	1	0	0	1	0	0	1	23	23	23	48162	434	434	0	26301	By MS/MS		By matching
sp|Q9P2K9|DISP3_HUMAN	sp|Q9P2K9|DISP3_HUMAN	1	1	1	sp|Q9P2K9|DISP3_HUMAN Protein dispatched homolog 3 OS=Homo sapiens GN=DISP3 PE=2 SV=2	1	1	1	1	0	0	1	0	0	1	0	0	1	0	0	1	0	0	1	0	0	1	0	0	1	0	0	1	0	0	1	12	12	12	15305	1392	1392	0	5164			By MS/MS
tr|A6NN97|A6NN97_HUMAN;sp|Q6P499|NPAL3_HUMAN	tr|A6NN97|A6NN97_HUMAN;sp|Q6P499|NPAL3_HUMAN	1;1	1;1	1;1	tr|A6NN97|A6NN97_HUMAN NIPA-like protein 3 OS=Homo sapiens GN=NIPAL3 PE=4 SV=2;sp|Q6P499|NPAL3_HUMAN NIPA-like protein 3 OS=Homo sapiens GN=NIPAL3 PE=1 SV=1	2	1	1	1	0	0	1	0	0	1	0	0	1	0	0	1	0	0	1	0	0	1	0	0	1	0	0	1	0	0	1	27	27	27	40873	368	368;406	0	23692			By MS/MS
tr|B4DEK9|B4DEK9_HUMAN;sp|Q13214|SEM3B_HUMAN;tr|A0A0C4DGV8|A0A0C4DGV8_HUMAN	tr|B4DEK9|B4DEK9_HUMAN;sp|Q13214|SEM3B_HUMAN;tr|A0A0C4DGV8|A0A0C4DGV8_HUMAN	1;1;1	1;1;1	1;1;1	tr|B4DEK9|B4DEK9_HUMAN Semaphorin-3B OS=Homo sapiens GN=SEMA3B PE=1 SV=1;sp|Q13214|SEM3B_HUMAN Semaphorin-3B OS=Homo sapiens GN=SEMA3B PE=2 SV=1;tr|A0A0C4DGV8|A0A0C4DGV8_HUMAN Semaphorin-3B OS=Homo sapiens GN=SEMA3B PE=1 SV=1	3	1	1	1	0	0	1	0	0	1	0	0	1	0	0	1	0	0	1	0	0	1	0	0	1	0	0	1	0	0	1	39	39	39	45038	406	406;749;754	30888	14429			By MS/MS
tr|D6RBL0|D6RBL0_HUMAN;tr|D6RD79|D6RD79_HUMAN;sp|Q9HC07|TM165_HUMAN	tr|D6RBL0|D6RBL0_HUMAN;tr|D6RD79|D6RD79_HUMAN;sp|Q9HC07|TM165_HUMAN	1;1;1	1;1;1	1;1;1	tr|D6RBL0|D6RBL0_HUMAN Transmembrane protein 165 OS=Homo sapiens GN=TMEM165 PE=1 SV=1;tr|D6RD79|D6RD79_HUMAN Transmembrane protein 165 OS=Homo sapiens GN=TMEM165 PE=1 SV=1;sp|Q9HC07|TM165_HUMAN Transmembrane protein 165 OS=Homo sapiens GN=TMEM165 PE=1 SV=1	3	1	1	1	0	0	1	0	0	1	0	0	1	0	0	1	0	0	1	0	0	1	0	0	1	0	0	1	0	0	1	329	329	329	81112	76	76;129;324	0	44495			By MS/MS
tr|E9PL90|E9PL90_HUMAN;tr|R4GMZ1|R4GMZ1_HUMAN;sp|Q5VV63|ATRN1_HUMAN	tr|E9PL90|E9PL90_HUMAN;tr|R4GMZ1|R4GMZ1_HUMAN;sp|Q5VV63|ATRN1_HUMAN	1;1;1	1;1;1	1;1;1	tr|E9PL90|E9PL90_HUMAN Attractin-like protein 1 (Fragment) OS=Homo sapiens GN=ATRNL1 PE=1 SV=1;tr|R4GMZ1|R4GMZ1_HUMAN Attractin-like protein 1 OS=Homo sapiens GN=ATRNL1 PE=1 SV=1;sp|Q5VV63|ATRN1_HUMAN Attractin-like protein 1 OS=Homo sapiens GN=ATRNL1 PE=2	3	1	1	1	0	0	1	0	0	1	0	0	1	0	0	1	0	0	1	0	0	1	0	0	1	0	0	1	0	0	1	67	67	67	27982	252	252;398;1379	0	22717			By MS/MS
tr|K7ERG1|K7ERG1_HUMAN;tr|K7EJ51|K7EJ51_HUMAN;sp|Q9SHD8|SEPT9_HUMAN	tr|K7ERG1|K7ERG1_HUMAN;tr|K7EJ51|K7EJ51_HUMAN;sp|Q9SHD8|SEPT9_HUMAN	1;1;1	1;1;1	1;1;1	tr|K7ERG1|K7ERG1_HUMAN Septin-9 (Fragment) OS=Homo sapiens GN=SEPT9 PE=1 SV=1;tr|K7EJ51|K7EJ51_HUMAN Septin-9 (Fragment) OS=Homo sapiens GN=SEPT9 PE=1 SV=1;sp|Q9SHD8|SEPT9_HUMAN Septin-9 OS=Homo sapiens GN=SEPT9 PE=1 SV=2	3	1	1	1	0	0	1	0	0	1	0	0	1	0	0	1	0	0	1	0	0	1	0	0	1	0	0	1	0	0	1	429	429	429	36522	35	35;134;586	23885	15896			By MS/MS
tr|A0A087X054|A0A087X054_HUMAN;sp|Q9Y4L1|HYOS1_HUMAN;tr|J3KTF1|J3KTF1_HUMAN;tr|E9PJ21|E9PJ21_HUMAN;tr|A0A087WWI4|A0A087WWI4_HUMAN;tr|K7EQK2|K7EQK2_HUMAN	tr|A0A087X054|A0A087X054_HUMAN;sp|Q9Y4L1|HYOS1_HUMAN;tr|J3KTF1|J3KTF1_HUMAN;tr|E9PJ21|E9PJ21_HUMAN;tr|A0A087WWI4|A0A087WWI4_HUMAN;tr|K7EQK2|K7EQK2_HUMAN	2;2;1;1;1;1	2;2;1;1;1;1	2;2;1;1;1;1	tr|A0A087X054|A0A087X054_HUMAN Hypoxia up-regulated protein 1 OS=Homo sapiens GN=HYOS1 PE=1 SV=1;sp|Q9Y4L1|HYOS1_HUMAN Hypoxia up-regulated protein 1 OS=Homo sapiens GN=HYOS1 PE=1 SV=1;tr|J3KTF1|J3KTF1_HUMAN Hypoxia up-regulated protein 1 (Fragment) OS=Hom	6	2	2	2	0	0	1	0	0	1	0	1	1	0	0	1	0	0	1	0	1	1	0	0	1	0	0	1	0	1	1	37	37	37	10478	937	937;999;224;656;677;678	0	66336			By matching
tr|E9PGG1|E9PGG1_HUMAN;tr|E7ES01|E7ES01_HUMAN;tr|E7ESM4|E7ESM4_HUMAN;tr|E7ERR6|E7ERR6_HUMAN;tr|E7ERH4|E7ERH4_HUMAN;tr|E7ET01|E7ET01_HUMAN;tr|E7ETL8|E7ETL8_HUMAN;tr|E7EQS2|E7EQS2_HUMAN;tr|E7ESD3|E7ESD3_HUMAN;tr|E7EMS4|E7EMS4_HUMAN;tr|E7EV09|E7EV09_HUMAN;tr|E7EQL5|E7EQL5_HUMAN;sp|Q13409|DC1I2_HUMAN	tr|E9PGG1|E9PGG1_HUMAN;tr|E7ES01|E7ES01_HUMAN;tr|E7ESM4|E7ESM4_HUMAN;tr|E7ERR6|E7ERR6_HUMAN;tr|E7ERH4|E7ERH4_HUMAN;tr|E7ET01|E7ET01_HUMAN;tr|E7ETL8|E7ETL8_HUMAN;tr|E7EQS2|E7EQS2_HUMAN;tr|E7ESD3|E7ESD3_HUMAN;tr|E7EMS4|E7EMS4_HUMAN;tr|E7EV09|E7EV09_HUMAN;tr|E7EQL5|E7EQL5_HUMAN;sp|Q13409|DC1I2_HUMAN	1;1;1;1;1;1;1;1;1;1;1;1;1	1;1;1;1;1;1;1;1;1;1;1;1;1	1;1;1;1;1;1;1;1;1;1;1;1;1	tr|E9PGG1|E9PGG1_HUMAN Cytoplasmic dynein 1 intermediate chain 2 (Fragment) OS=Homo sapiens GN=DYNC1I2 PE=1 SV=1;tr|E7ES01|E7ES01_HUMAN Cytoplasmic dynein 1 intermediate chain 2 OS=Homo sapiens GN=DYNC1I2 PE=1 SV=1;tr|E7ESM4|E7ESM4_HUMAN Cytoplasmic dynein	13	1	1	1	0	0	1	0	0	1	0	1	1	0	0	1	0	0	1	0	1	1	0	0	1	0	0	1	0	1	1	127	127	127	12328	110	110;121;137;139;151;173;184;185;187;214;250;305;638	3125	1493			By MS/MS
sp|Q9SBX1|CATF_HUMAN;tr|H0YE42|H0YE42_HUMAN;tr|E9PSC2|E9PSC2_HUMAN;tr|H0YD65|H0YD65_HUMAN	sp|Q9SBX1|CATF_HUMAN	3;1;1;1	3;1;1;1	3;1;1;1	sp|Q9SBX1|CATF_HUMAN Cathepsin F OS=Homo sapiens GN=CTSF PE=1 SV=1	4	3	3	3	3	1	0	0	1	0	0	0	1	3	1	0	0	1	0	0	0	1	3	1	0	0	1	0	0	0	1	95	95	95	53365	484	484;82;120;282	0	47325	By MS/MS	By matching			By matching
sp|Q9BYR6|KRA33_HUMAN	sp|Q9BYR6|KRA33_HUMAN	1	1	1	sp|Q9BYR6|KRA33_HUMAN Keratin-associated protein 3-3 OS=Homo sapiens GN=KRTAP3-3 PE=1 SV=1	1	1	1	1	0	0	0	0	1	1	0	0	1	0	0	0	0	1	1	0	0	1	0	0	0	0	1	1	0	0	1	173	173	173	10365	98	98	94614	10932					By MS/MS
sp|Q9SEW3|MARCO_HUMAN	sp|Q9SEW3|MARCO_HUMAN	1	1	1	sp|Q9SEW3|MARCO_HUMAN Macrophage receptor MARCO OS=Homo sapiens GN=MARCO PE=1 SV=1	1	1	1	1	0	0	0	0	1	1	0	0	1	0	0	0	0	1	1	0	0	1	0	0	0	0	1	1	0	0	1	31	31	31	52657	520	520	0	32026					By MS/MS
sp|Q7Z5A7|F19A5_HUMAN;tr|B1B1J6|B1B1J6_HUMAN	sp|Q7Z5A7|F19A5_HUMAN;tr|B1B1J6|B1B1J6_HUMAN	1;1	1;1	1;1	sp|Q7Z5A7|F19A5_HUMAN Protein FAM19A5 OS=Homo sapiens GN=FAM19A5 PE=2 SV=2;tr|B1B1J6|B1B1J6_HUMAN Protein FAM19A5 (Fragment) OS=Homo sapiens GN=FAM19A5 PE=1 SV=1	2	1	1	1	0	0	0	0	1	1	0	1	1	0	0	0	0	1	1	0	1	1	0	0	0	0	1	1	0	1	1	83	83	83	143	132	132;181	0	23154					By matching
sp|P20933|ASPG_HUMAN;tr|H0Y9C7|H0Y9C7_HUMAN	sp|P20933|ASPG_HUMAN;tr|H0Y9C7|H0Y9C7_HUMAN	2;1	2;1	2;1	sp|P20933|ASPG_HUMAN N(4)-(beta-N-acetylglucosaminyl)-L-asparaginase OS=Homo sapiens GN=AGA PE=1 SV=2;tr|H0Y9C7|H0Y9C7_HUMAN N(4)-(beta-N-acetylglucosaminyl)-L-asparaginase (Fragment) OS=Homo sapiens GN=AGA PE=1 SV=8	2	2	2	2	1	1	0	1	1	1	0	1	1	1	1	0	1	1	1	0	1	1	1	1	0	1	1	1	0	1	1	95	95	95	37208	346	346;154	0	16142	By MS/MS	By matching		By MS/MS	By matching
tr|C9J3L8|C9J3L8_HUMAN;tr|C9J5W0|C9J5W0_HUMAN;sp|P43307|SSRA_HUMAN;tr|E9PAL7|E9PAL7_HUMAN;tr|C9IZQ1|C9IZQ1_HUMAN	tr|C9J3L8|C9J3L8_HUMAN;tr|C9J5W0|C9J5W0_HUMAN;sp|P43307|SSRA_HUMAN;tr|E9PAL7|E9PAL7_HUMAN;tr|C9IZQ1|C9IZQ1_HUMAN	2;2;2;2;2	2;2;2;2;2	2;2;2;2;2	tr|C9J3L8|C9J3L8_HUMAN Translocon-associated protein subunit alpha OS=Homo sapiens GN=SSR1 PE=1 SV=1;tr|C9J5W0|C9J5W0_HUMAN Translocon-associated protein subunit alpha OS=Homo sapiens GN=SSR1 PE=1 SV=1;sp|P43307|SSRA_HUMAN Translocon-associated protein sub	5	2	2	2	0	0	0	1	1	0	0	2	1	0	0	0	1	1	0	0	2	1	0	0	0	1	1	0	0	2	1	87	87	87	29573	265	265;266;286;291;298	23641	15355				By MS/MS	By matching
sp|P29373|RABP2_HUMAN;tr|Q5SYZ4|Q5SYZ4_HUMAN;tr|B5MCB5|B5MCB5_HUMAN;sp|P29762|RABP1_HUMAN	sp|P29373|RABP2_HUMAN;tr|Q5SYZ4|Q5SYZ4_HUMAN	6;4;1;1	6;4;1;1	6;4;1;1	sp|P29373|RABP2_HUMAN Cellular retinoic acid-binding protein 2 OS=Homo sapiens GN=CRABP2 PE=1 SV=2;tr|Q5SYZ4|Q5SYZ4_HUMAN Cellular retinoic acid-binding protein 2 (Fragment) OS=Homo sapiens GN=CRABP2 PE=1 SV=1	4	6	6	6	1	0	0	2	1	0	0	6	1	1	0	0	2	1	0	0	6	1	1	0	0	2	1	0	0	6	1	478	478	478	15693	138	138;82;113;137	0	13026	By matching			By matching	By matching
sp|O43612|OREX_HUMAN	sp|O43612|OREX_HUMAN	1	1	1	sp|O43612|OREX_HUMAN Orexin OS=Homo sapiens GN=HCRT PE=1 SV=1	1	1	1	1	0	0	1	0	1	1	0	0	1	0	0	1	0	1	1	0	0	1	0	0	1	0	1	1	0	0	1	99	99	99	13363	131	131	84459	20591			By MS/MS		By matching
sp|O75093|SLIT1_HUMAN;tr|Q5T0V2|Q5T0V2_HUMAN;tr|Q5T0V4|Q5T0V4_HUMAN;tr|Q5T0V0|Q5T0V0_HUMAN	sp|O75093|SLIT1_HUMAN;tr|Q5T0V2|Q5T0V2_HUMAN;tr|Q5T0V4|Q5T0V4_HUMAN;tr|Q5T0V0|Q5T0V0_HUMAN	2;1;1;1	2;1;1;1	2;1;1;1	sp|O75093|SLIT1_HUMAN Slit homolog 1 protein OS=Homo sapiens GN=SLIT1 PE=2 SV=4;tr|Q5T0V2|Q5T0V2_HUMAN Slit homolog 1 protein OS=Homo sapiens GN=SLIT1 PE=1 SV=1;tr|Q5T0V4|Q5T0V4_HUMAN Slit homolog 1 protein (Fragment) OS=Homo sapiens GN=SLIT1 PE=1 SV=8;tr|	4	2	2	2	1	0	1	0	1	1	0	0	1	1	0	1	0	1	1	0	0	1	1	0	1	0	1	1	0	0	1	14	14	14	16792	1534	1534;409;781;1461	0	60531	By MS/MS		By MS/MS		By MS/MS
sp|P04732|MT1E_HUMAN	sp|P04732|MT1E_HUMAN	1	1	1	sp|P04732|MT1E_HUMAN Metallothionein-1E OS=Homo sapiens GN=MT1E PE=1 SV=1	1	1	1	1	0	0	1	0	1	1	0	0	1	0	0	1	0	1	1	0	0	1	0	0	1	0	1	1	0	0	1	328	328	328	60142	61	61	0	21925			By MS/MS		By MS/MS
sp|P63313|TYB10_HUMAN	sp|P63313|TYB10_HUMAN	2	2	2	sp|P63313|TYB10_HUMAN Thymosin beta-10 OS=Homo sapiens GN=TMSB10 PE=1 SV=2	1	2	2	2	1	0	1	0	1	1	0	0	1	1	0	1	0	1	1	0	0	1	1	0	1	0	1	1	0	0	1	364	364	364	50256	44	44	84746	20858	By MS/MS		By MS/MS		By MS/MS
sp|Q7Z4P5|GDF7_HUMAN	sp|Q7Z4P5|GDF7_HUMAN	1	1	1	sp|Q7Z4P5|GDF7_HUMAN Growth/differentiation factor 7 OS=Homo sapiens GN=GDF7 PE=2 SV=2	1	1	1	1	0	0	1	0	1	1	0	0	1	0	0	1	0	1	1	0	0	1	0	0	1	0	1	1	0	0	1	4	4	4	4695	450	450	0	32267			By MS/MS		By MS/MS
sp|Q969E1|LEAP2_HUMAN	sp|Q969E1|LEAP2_HUMAN	1	1	1	sp|Q969E1|LEAP2_HUMAN Liver-expressed antimicrobial peptide 2 OS=Homo sapiens GN=LEAP2 PE=1 SV=1	1	1	1	1	0	0	1	0	1	1	0	0	1	0	0	1	0	1	1	0	0	1	0	0	1	0	1	1	0	0	1	156	156	156	88135	77	77	8843	11625			By matching		By matching
sp|Q9BYR8|KRA31_HUMAN;CON__Q9BYR8	sp|Q9BYR8|KRA31_HUMAN;CON__Q9BYR8	1;1	1;1	1;1	sp|Q9BYR8|KRA31_HUMAN Keratin-associated protein 3-1 OS=Homo sapiens GN=KRTAP3-1 PE=1 SV=1;	2	1	1	1	0	0	1	0	1	1	0	0	1	0	0	1	0	1	1	0	0	1	0	0	1	0	1	1	0	0	1	173	173	173	10539	98	98;98	0	4552			By MS/MS		By MS/MS
sp|Q9NZV1|CRIM1_HUMAN	sp|Q9NZV1|CRIM1_HUMAN	1	1	1	sp|Q9NZV1|CRIM1_HUMAN Cysteine-rich motor neuron 1 protein OS=Homo sapiens GN=CRIM1 PE=1 SV=1	1	1	1	1	0	0	1	0	1	1	0	0	1	0	0	1	0	1	1	0	0	1	0	0	1	0	1	1	0	0	1	16	16	16	11374	1036	1036	0	24258			By MS/MS		By matching
sp|Q9BW19|KIFC1_HUMAN	sp|Q9BW19|KIFC1_HUMAN	1	1	1	sp|Q9BW19|KIFC1_HUMAN Kinesin-like protein KIFC1 OS=Homo sapiens GN=KIFC1 PE=1 SV=2	1	1	1	1	0	0	1	1	1	1	0	0	1	0	0	1	1	1	1	0	0	1	0	0	1	1	1	1	0	0	1	13	13	13	73747	673	673	6813	13288			By matching	By MS/MS	By matching
sp|Q16568|CART_HUMAN	sp|Q16568|CART_HUMAN	2	2	2	sp|Q16568|CART_HUMAN Cocaine- and amphetamine-regulated transcript protein OS=Homo sapiens GN=CARTPT PE=1 SV=1	1	2	2	2	0	0	1	1	1	2	0	0	1	0	0	1	1	1	2	0	0	1	0	0	1	1	1	2	0	0	1	224	224	224	12829	116	116	0	46714			By matching	By matching	By matching
tr|C9JB90|C9JB90_HUMAN;tr|C9JS14|C9JS14_HUMAN;tr|J3KR73|J3KR73_HUMAN;sp|Q9NRW1|RAB6B_HUMAN;sp|P20340|RAB6A_HUMAN;sp|Q14964|RB39A_HUMAN	tr|C9JB90|C9JB90_HUMAN;tr|C9JS14|C9JS14_HUMAN;tr|J3KR73|J3KR73_HUMAN;sp|Q9NRW1|RAB6B_HUMAN;sp|P20340|RAB6A_HUMAN;sp|Q14964|RB39A_HUMAN	1;1;1;1;1;1	1;1;1;1;1;1	1;1;1;1;1;1	tr|C9JB90|C9JB90_HUMAN Ras-related protein Rab-6B (Fragment) OS=Homo sapiens GN=RAB6B PE=4 SV=1;tr|C9JS14|C9JS14_HUMAN Ras-related protein Rab-6B (Fragment) OS=Homo sapiens GN=RAB6B PE=1 SV=3;tr|J3KR73|J3KR73_HUMAN Ras-related protein Rab-6B (Fragment) OS=	6	1	1	1	0	1	1	1	1	1	0	1	1	0	1	1	1	1	1	0	1	1	0	1	1	1	1	1	0	1	1	224	224	224	58575	49	49;83;124;208;208;217	24252	16772		By MS/MS	By MS/MS	By matching	By matching
tr|C9JN98|C9JN98_HUMAN;sp|P07093|GDN_HUMAN	tr|C9JN98|C9JN98_HUMAN;sp|P07093|GDN_HUMAN	1;1	1;1	1;1	tr|C9JN98|C9JN98_HUMAN Glia-derived nexin (Fragment) OS=Homo sapiens GN=SERPINE2 PE=1 SV=8;sp|P07093|GDN_HUMAN Glia-derived nexin OS=Homo sapiens GN=SERPINE2 PE=1 SV=1	2	1	1	1	0	1	1	1	1	1	0	1	1	0	1	1	1	1	1	0	1	1	0	1	1	1	1	1	0	1	1	44	44	44	30439	275	275;398	38491	14186		By MS/MS	By MS/MS	By matching	By matching
tr|H0YLC2|H0YLC2_HUMAN;tr|H0YMA1|H0YMA1_HUMAN;tr|H0YMZ1|H0YMZ1_HUMAN;tr|H0YL69|H0YL69_HUMAN;sp|P25789|PSA4_HUMAN;tr|H0YKT8|H0YKT8_HUMAN;tr|H0YN18|H0YN18_HUMAN;tr|H0YMV3|H0YMV3_HUMAN;tr|H0YKS0|H0YKS0_HUMAN;tr|H0YMI6|H0YMI6_HUMAN	tr|H0YLC2|H0YLC2_HUMAN;tr|H0YMA1|H0YMA1_HUMAN;tr|H0YMZ1|H0YMZ1_HUMAN;tr|H0YL69|H0YL69_HUMAN;sp|P25789|PSA4_HUMAN;tr|H0YKT8|H0YKT8_HUMAN;tr|H0YN18|H0YN18_HUMAN;tr|H0YMV3|H0YMV3_HUMAN;tr|H0YKS0|H0YKS0_HUMAN;tr|H0YMI6|H0YMI6_HUMAN	4;4;4;4;4;3;3;2;2;2	4;4;4;4;4;3;3;2;2;2	4;4;4;4;4;3;3;2;2;2	tr|H0YLC2|H0YLC2_HUMAN Proteasome subunit alpha type OS=Homo sapiens GN=PSMA4 PE=1 SV=1;tr|H0YMA1|H0YMA1_HUMAN Proteasome subunit alpha type (Fragment) OS=Homo sapiens GN=PSMA4 PE=1 SV=1;tr|H0YMZ1|H0YMZ1_HUMAN Proteasome subunit alpha type (Fragment) OS=Ho	10	4	4	4	0	0	1	3	1	0	0	4	1	0	0	1	3	1	0	0	4	1	0	0	1	3	1	0	0	4	1	397	397	397	19654	174	174;209;220;236;261;181;230;86;122;183	0	26535			By matching	By MS/MS	By matching
sp|Q3ZCW2|LEGL_HUMAN	sp|Q3ZCW2|LEGL_HUMAN	3	3	3	sp|Q3ZCW2|LEGL_HUMAN Galectin-related protein OS=Homo sapiens GN=LGALSL PE=1 SV=2	1	3	3	3	0	0	0	2	2	1	0	3	1	0	0	0	2	2	1	0	3	1	0	0	0	2	2	1	0	3	1	198	198	198	18986	172	172	0	8168				By MS/MS	By MS/MS
sp|Q52LG2|KR132_HUMAN	sp|Q52LG2|KR132_HUMAN	6	6	5	sp|Q52LG2|KR132_HUMAN Keratin-associated protein 13-2 OS=Homo sapiens GN=KRTAP13-2 PE=1 SV=1	1	6	6	5	0	0	0	0	6	0	0	0	1	0	0	0	0	6	0	0	0	1	0	0	0	0	5	0	0	0	0	434	434	366	18727	175	175	0	73148					By MS/MS
sp|P08493|MGP_HUMAN	sp|P08493|MGP_HUMAN	1	1	1	sp|P08493|MGP_HUMAN Matrix Gla protein OS=Homo sapiens GN=MGP PE=1 SV=2	1	1	1	1	1	0	0	0	0	1	1	0	1	1	0	0	0	0	1	1	0	1	1	0	0	0	0	1	1	0	1	107	107	107	12353	103	103	0	27054	By MS/MS
tr|A0A087WYV5|A0A087WYV5_HUMAN;sp|O94813|SLIT2_HUMAN;tr|X6R3P0|X6R3P0_HUMAN	tr|A0A087WYV5|A0A087WYV5_HUMAN;sp|O94813|SLIT2_HUMAN;tr|X6R3P0|X6R3P0_HUMAN	1;1;1	1;1;1	1;1;1	tr|A0A087WYV5|A0A087WYV5_HUMAN Slit homolog 2 protein OS=Homo sapiens GN=SLIT2 PE=1 SV=1;sp|O94813|SLIT2_HUMAN Slit homolog 2 protein OS=Homo sapiens GN=SLIT2 PE=1 SV=1;tr|X6R3P0|X6R3P0_HUMAN Slit homolog 2 protein OS=Homo sapiens GN=SLIT2 PE=1 SV=1	3	1	1	1	0	0	0	0	0	1	1	0	1	0	0	0	0	0	1	1	0	1	0	0	0	0	0	1	1	0	1	9	9	9	15998	1439	1439;1529;1542	0	93792
sp|P15515|HIS1_HUMAN	sp|P15515|HIS1_HUMAN	1	1	1	sp|P15515|HIS1_HUMAN Histatin-1 OS=Homo sapiens GN=HTN1 PE=1 SV=2	1	1	1	1	0	0	0	1	0	1	1	0	1	0	0	0	1	0	1	1	0	1	0	0	0	1	0	1	1	0	1	281	281	281	69628	57	57	0	7489				By matching
tr|A0A0C4DH35|A0A0C4DH35_HUMAN	tr|A0A0C4DH35|A0A0C4DH35_HUMAN	1	1	1	tr|A0A0C4DH35|A0A0C4DH35_HUMAN Immunoglobulin heavy variable 3-35 (non-functional) (Fragment) OS=Homo sapiens GN=IGHV3-35 PE=1 SV=1	1	1	1	1	0	0	0	1	0	0	1	1	1	0	0	0	1	0	0	1	1	1	0	0	0	1	0	0	1	1	1	94	94	94	1281	117	117	84818	20897				By MS/MS
tr|F5H823|F5H823_HUMAN;tr|B7ZB78|B7ZB78_HUMAN;tr|F5GZG1|F5GZG1_HUMAN;tr|A0A0J9YXB3|A0A0J9YXB3_HUMAN;sp|P62834|RAP1A_HUMAN;sp|P61224|RAP1B_HUMAN;sp|A6NIZ1|RP1BL_HUMAN	tr|F5H823|F5H823_HUMAN;tr|B7ZB78|B7ZB78_HUMAN;tr|F5GZG1|F5GZG1_HUMAN;tr|A0A0J9YXB3|A0A0J9YXB3_HUMAN;sp|P62834|RAP1A_HUMAN;sp|P61224|RAP1B_HUMAN;sp|A6NIZ1|RP1BL_HUMAN	1;1;1;1;1;1;1	1;1;1;1;1;1;1	1;1;1;1;1;1;1	tr|F5H823|F5H823_HUMAN Ras-related protein Rap-1b (Fragment) OS=Homo sapiens GN=RAP1B PE=1 SV=1;tr|B7ZB78|B7ZB78_HUMAN Ras-related protein Rap-1b OS=Homo sapiens GN=RAP1B PE=1 SV=1;tr|F5GZG1|F5GZG1_HUMAN Ras-related protein Rap-1b (Fragment) OS=Homo sapien	7	1	1	1	0	1	0	1	0	0	1	1	1	0	1	0	1	0	0	1	1	1	0	1	0	1	0	0	1	1	1	117	117	117	11916	103	103;118;121;165;184;184;184	0	50682		By MS/MS		By MS/MS
tr|J3QRP6|J3QRP6_HUMAN;sp|O14745|NHRF1_HUMAN	tr|J3QRP6|J3QRP6_HUMAN;sp|O14745|NHRF1_HUMAN	1;1	1;1	1;1	tr|J3QRP6|J3QRP6_HUMAN Na(+)/H(+) exchange regulatory cofactor NHE-RF1 (Fragment) OS=Homo sapiens GN=SLC9A3R1 PE=1 SV=1;sp|O14745|NHRF1_HUMAN Na(+)/H(+) exchange regulatory cofactor NHE-RF1 OS=Homo sapiens GN=SLC9A3R1 PE=1 SV=4	2	1	1	1	0	1	0	1	0	0	1	1	1	0	1	0	1	0	0	1	1	1	0	1	0	1	0	0	1	1	1	65	65	65	22871	215	215;358	0	22506		By MS/MS		By MS/MS
sp|Q6E0S4|DMKN_HUMAN;CON__A3EZ82	sp|Q6E0S4|DMKN_HUMAN;CON__A3EZ82	1;1	1;1	1;1	sp|Q6E0S4|DMKN_HUMAN Dermokine OS=Homo sapiens GN=DMKN PE=1 SV=3;	2	1	1	1	0	0	0	1	0	1	1	1	1	0	0	0	1	0	1	1	1	1	0	0	0	1	0	1	1	1	1	36	36	36	47082	476	476;476	0	71629				By matching
tr|Q5H9A7|Q5H9A7_HUMAN;sp|P01033|TIMP1_HUMAN;tr|Q5H9B5|Q5H9B5_HUMAN;tr|H0Y789|H0Y789_HUMAN	tr|Q5H9A7|Q5H9A7_HUMAN;sp|P01033|TIMP1_HUMAN;tr|Q5H9B5|Q5H9B5_HUMAN;tr|H0Y789|H0Y789_HUMAN	2;2;1;1	2;2;1;1	2;2;1;1	tr|Q5H9A7|Q5H9A7_HUMAN Metalloproteinase inhibitor 1 OS=Homo sapiens GN=TIMP1 PE=1 SV=1;sp|P01033|TIMP1_HUMAN Metalloproteinase inhibitor 1 OS=Homo sapiens GN=TIMP1 PE=1 SV=1;tr|Q5H9B5|Q5H9B5_HUMAN Metalloproteinase inhibitor 1 OS=Homo sapiens GN=TIMP1 PE=	4	2	2	2	2	0	0	1	0	1	1	1	1	2	0	0	1	0	1	1	1	1	2	0	0	1	0	1	1	1	1	189	189	189	16057	143	143;207;136;165	0	41028	By MS/MS			By matching
sp|P49591|SYSC_HUMAN;tr|Q5T5C7|Q5T5C7_HUMAN	sp|P49591|SYSC_HUMAN;tr|Q5T5C7|Q5T5C7_HUMAN	2;2	2;2	2;2	sp|P49591|SYSC_HUMAN Serine--tRNA ligase, cytoplasmic OS=Homo sapiens GN=SARS PE=1 SV=3;tr|Q5T5C7|Q5T5C7_HUMAN Serine--tRNA ligase, cytoplasmic OS=Homo sapiens GN=SARS PE=1 SV=1	2	2	2	2	0	0	0	0	0	0	1	2	1	0	0	0	0	0	0	1	2	1	0	0	0	0	0	0	1	2	1	58	58	58	58777	514	514;536	30984	14619
tr|C9JPM4|C9JPM4_HUMAN;tr|C9JAK5|C9JAK5_HUMAN;sp|P18085|ARF4_HUMAN	tr|C9JPM4|C9JPM4_HUMAN;tr|C9JAK5|C9JAK5_HUMAN;sp|P18085|ARF4_HUMAN	2;2;2	1;1;1	1;1;1	tr|C9JPM4|C9JPM4_HUMAN ADP-ribosylation factor 4 (Fragment) OS=Homo sapiens GN=ARF4 PE=1 SV=1;tr|C9JAK5|C9JAK5_HUMAN ADP-ribosylation factor 4 OS=Homo sapiens GN=ARF4 PE=1 SV=1;sp|P18085|ARF4_HUMAN ADP-ribosylation factor 4 OS=Homo sapiens GN=ARF4 PE=1 SV=	3	2	1	1	0	0	0	0	0	0	1	2	1	0	0	0	0	0	0	0	1	0	0	0	0	0	0	0	0	1	0	22	79	79	14553	127	127;153;180	82274	12779
tr|H7BYL6|H7BYL6_HUMAN;tr|A0A0A0MRF6|A0A0A0MRF6_HUMAN;sp|Q99996|AKAP9_HUMAN;tr|A0A0A0MRE9|A0A0A0MRE9_HUMAN	tr|H7BYL6|H7BYL6_HUMAN;tr|A0A0A0MRF6|A0A0A0MRF6_HUMAN;sp|Q99996|AKAP9_HUMAN;tr|A0A0A0MRE9|A0A0A0MRE9_HUMAN	2;2;2;1	2;2;2;1	2;2;2;1	tr|H7BYL6|H7BYL6_HUMAN A-kinase anchor protein 9 (Fragment) OS=Homo sapiens GN=AKAP9 PE=1 SV=1;tr|A0A0A0MRF6|A0A0A0MRF6_HUMAN A-kinase anchor protein 9 OS=Homo sapiens GN=AKAP9 PE=1 SV=1;sp|Q99996|AKAP9_HUMAN A-kinase anchor protein 9 OS=Homo sapiens GN=AK	4	2	2	2	1	0	0	2	0	0	1	2	1	1	0	0	2	0	0	1	2	1	1	0	0	2	0	0	1	2	1	18	18	18	20402	1769	1769;3910;3911;3126	53272	13582	By matching			By matching
sp|P22061|PIMT_HUMAN;tr|A0A0A0MRJ6|A0A0A0MRJ6_HUMAN;tr|H7BY58|H7BY58_HUMAN;tr|F6S8N6|F6S8N6_HUMAN;tr|C9J0F2|C9J0F2_HUMAN	sp|P22061|PIMT_HUMAN;tr|A0A0A0MRJ6|A0A0A0MRJ6_HUMAN;tr|H7BY58|H7BY58_HUMAN;tr|F6S8N6|F6S8N6_HUMAN	4;4;4;3;1	4;4;4;3;1	4;4;4;3;1	sp|P22061|PIMT_HUMAN Protein-L-isoaspartate(D-aspartate) O-methyltransferase OS=Homo sapiens GN=PCMT1 PE=1 SV=4;tr|A0A0A0MRJ6|A0A0A0MRJ6_HUMAN Protein-L-isoaspartate O-methyltransferase OS=Homo sapiens GN=PCMT1 PE=1 SV=1;tr|H7BY58|H7BY58_HUMAN Protein-L-is	5	4	4	4	3	0	0	0	0	0	1	3	1	3	0	0	0	0	0	1	3	1	3	0	0	0	0	0	1	3	1	229	229	229	24636	227	227;285;286;250;96	0	96041	By MS/MS
sp|P60953|CDC42_HUMAN;tr|Q5JYX0|Q5JYX0_HUMAN	sp|P60953|CDC42_HUMAN;tr|Q5JYX0|Q5JYX0_HUMAN	3;2	3;2	3;2	sp|P60953|CDC42_HUMAN Cell division control protein 42 homolog OS=Homo sapiens GN=CDC42 PE=1 SV=2;tr|Q5JYX0|Q5JYX0_HUMAN Cell division control protein 42 homolog (Fragment) OS=Homo sapiens GN=CDC42 PE=1 SV=1	2	3	3	3	0	1	0	1	0	0	1	3	1	0	1	0	1	0	0	1	3	1	0	1	0	1	0	0	1	3	1	178	178	178	21258	191	191;136	0	11909		By matching		By matching
sp|P62841|RS15_HUMAN;tr|K7EM56|K7EM56_HUMAN;tr|A0A0B4J2B4|A0A0B4J2B4_HUMAN;tr|K7EJ78|K7EJ78_HUMAN;tr|S4R417|S4R417_HUMAN;tr|K7EQJ5|K7EQJ5_HUMAN;tr|K7ELC2|K7ELC2_HUMAN;tr|S4R456|S4R456_HUMAN	sp|P62841|RS15_HUMAN;tr|K7EM56|K7EM56_HUMAN;tr|A0A0B4J2B4|A0A0B4J2B4_HUMAN;tr|K7EJ78|K7EJ78_HUMAN;tr|S4R417|S4R417_HUMAN;tr|K7EQJ5|K7EQJ5_HUMAN;tr|K7ELC2|K7ELC2_HUMAN	3;2;2;2;2;2;2;1	3;2;2;2;2;2;2;1	3;2;2;2;2;2;2;1	sp|P62841|RS15_HUMAN 40S ribosomal protein S15 OS=Homo sapiens GN=RPS15 PE=1 SV=2;tr|K7EM56|K7EM56_HUMAN 40S ribosomal protein S15 OS=Homo sapiens GN=RPS15 PE=1 SV=2;tr|A0A0B4J2B4|A0A0B4J2B4_HUMAN 40S ribosomal protein S15 OS=Homo sapiens GN=RPS15 PE=1 SV=	8	3	3	3	0	0	0	1	0	1	1	3	1	0	0	0	1	0	1	1	3	1	0	0	0	1	0	1	1	3	1	366	366	366	1704	145	145;112;118;129;135;141;152;68	0	36573				By matching
sp|P09972|ALDOC_HUMAN;tr|A8MVZ9|A8MVZ9_HUMAN;tr|J3KSV6|J3KSV6_HUMAN;tr|J3QKP5|J3QKP5_HUMAN;tr|C9J8F3|C9J8F3_HUMAN;tr|J3QKK1|J3QKK1_HUMAN;tr|K7EKH5|K7EKH5_HUMAN	sp|P09972|ALDOC_HUMAN;tr|A8MVZ9|A8MVZ9_HUMAN;tr|J3KSV6|J3KSV6_HUMAN;tr|J3QKP5|J3QKP5_HUMAN	10;9;6;6;4;3;3	9;9;6;6;4;3;3	9;9;6;6;4;3;3	sp|P09972|ALDOC_HUMAN Fructose-bisphosphate aldolase C OS=Homo sapiens GN=ALDOC PE=1 SV=2;tr|A8MVZ9|A8MVZ9_HUMAN Fructose-bisphosphate aldolase OS=Homo sapiens GN=ALDOC PE=1 SV=1;tr|J3KSV6|J3KSV6_HUMAN Fructose-bisphosphate aldolase C (Fragment) OS=Homo sa	7	10	9	9	7	0	0	2	0	1	1	3	1	7	0	0	2	0	1	1	3	0	7	0	0	2	0	1	1	3	0	42	343	343	39455	364	364;336;175;180;149;122;135	0	22501	By MS/MS			By matching
tr|Q3KPI9|Q3KPI9_HUMAN;tr|F5GWR7|F5GWR7_HUMAN;sp|P23468|PTPRD_HUMAN;tr|C9J8S8|C9J8S8_HUMAN;tr|C9J6E4|C9J6E4_HUMAN;tr|A2A437|A2A437_HUMAN;sp|P10586|PTPRF_HUMAN	tr|Q3KPI9|Q3KPI9_HUMAN;tr|F5GWR7|F5GWR7_HUMAN;sp|P23468|PTPRD_HUMAN	8;8;8;3;1;1;1	8;8;8;3;1;1;1	8;8;8;3;1;1;1	tr|Q3KPI9|Q3KPI9_HUMAN PTPRD protein OS=Homo sapiens GN=PTPRD PE=1 SV=1;tr|F5GWR7|F5GWR7_HUMAN Receptor-type tyrosine-protein phosphatase delta OS=Homo sapiens GN=PTPRD PE=1 SV=1;sp|P23468|PTPRD_HUMAN Receptor-type tyrosine-protein phosphatase delta OS=Hom	7	8	8	8	7	0	1	0	0	0	1	0	1	7	0	1	0	0	0	1	0	1	7	0	1	0	0	0	1	0	1	86	86	86	16866	1496	1496;1505;1912;202;93;262;1907	0	10621	By MS/MS		By MS/MS
tr|Q5VTW1|Q5VTW1_HUMAN;sp|O75173|ATS4_HUMAN	tr|Q5VTW1|Q5VTW1_HUMAN;sp|O75173|ATS4_HUMAN	1;1	1;1	1;1	tr|Q5VTW1|Q5VTW1_HUMAN A disintegrin and metalloproteinase with thrombospondin motifs 4 OS=Homo sapiens GN=ADAMTS4 PE=1 SV=1;sp|O75173|ATS4_HUMAN A disintegrin and metalloproteinase with thrombospondin motifs 4 OS=Homo sapiens GN=ADAMTS4 PE=1 SV=3	2	1	1	1	0	0	1	0	0	1	1	0	1	0	0	1	0	0	1	1	0	1	0	0	1	0	0	1	1	0	1	38	38	38	36018	339	339;837	0	88813			By MS/MS
tr|E7ETE2|E7ETE2_HUMAN;tr|B4E1C5|B4E1C5_HUMAN;tr|B4DDD8|B4DDD8_HUMAN;tr|B3KWE1|B3KWE1_HUMAN;sp|P12081|SYHC_HUMAN	tr|E7ETE2|E7ETE2_HUMAN;tr|B4E1C5|B4E1C5_HUMAN;tr|B4DDD8|B4DDD8_HUMAN;tr|B3KWE1|B3KWE1_HUMAN;sp|P12081|SYHC_HUMAN	1;1;1;1;1	1;1;1;1;1	1;1;1;1;1	tr|E7ETE2|E7ETE2_HUMAN Histidine--tRNA ligase, cytoplasmic (Fragment) OS=Homo sapiens GN=HARS PE=1 SV=1;tr|B4E1C5|B4E1C5_HUMAN Histidine--tRNA ligase, cytoplasmic OS=Homo sapiens GN=HARS PE=1 SV=1;tr|B4DDD8|B4DDD8_HUMAN Histidine--tRNA ligase, cytoplasmic	5	1	1	1	0	0	0	1	1	0	1	1	1	0	0	0	1	1	0	1	1	1	0	0	0	1	1	0	1	1	1	76	76	76	3193	288	288;395;435;440;509	0	10271				By MS/MS	By MS/MS
tr|J3QQQ2|J3QQQ2_HUMAN;tr|J3KS54|J3KS54_HUMAN;sp|Q13045|FLII_HUMAN	tr|J3QQQ2|J3QQQ2_HUMAN;tr|J3KS54|J3KS54_HUMAN;sp|Q13045|FLII_HUMAN	1;1;1	1;1;1	1;1;1	tr|J3QQQ2|J3QQQ2_HUMAN Protein flightless-1 homolog (Fragment) OS=Homo sapiens GN=FLII PE=1 SV=1;tr|J3KS54|J3KS54_HUMAN Protein flightless-1 homolog OS=Homo sapiens GN=FLII PE=1 SV=1;sp|Q13045|FLII_HUMAN Protein flightless-1 homolog OS=Homo sapiens GN=FLII	3	1	1	1	0	0	0	1	1	0	1	1	1	0	0	0	1	1	0	1	1	1	0	0	0	1	1	0	1	1	1	136	136	136	31571	279	279;700;1269	38285	13908				By MS/MS	By matching
tr|A0A0S1RQT9|A0A0S1RQT9_HUMAN;tr|C9JYN0|C9JYN0_HUMAN;sp|Q16563|SYPL1_HUMAN	tr|A0A0S1RQT9|A0A0S1RQT9_HUMAN;tr|C9JYN0|C9JYN0_HUMAN;sp|Q16563|SYPL1_HUMAN	1;1;1	1;1;1	1;1;1	tr|A0A0S1RQT9|A0A0S1RQT9_HUMAN Synaptophysin-like protein 1 (Fragment) OS=Homo sapiens GN=SYPL1 PE=1 SV=1;tr|C9JYN0|C9JYN0_HUMAN Synaptophysin-like protein 1 OS=Homo sapiens GN=SYPL1 PE=1 SV=1;sp|Q16563|SYPL1_HUMAN Synaptophysin-like protein 1 OS=Homo sapi	3	1	1	1	0	1	0	0	1	1	1	1	1	0	1	0	0	1	1	1	1	1	0	1	0	0	1	1	1	1	1	81	81	81	14967	135	135;224;259	83822	20056		By MS/MS			By MS/MS
sp|P12955|PEPD_HUMAN	sp|P12955|PEPD_HUMAN	1	1	1	sp|P12955|PEPD_HUMAN Xaa-Pro dipeptidase OS=Homo sapiens GN=PEPD PE=1 SV=3	1	1	1	1	0	0	0	1	1	1	1	1	1	0	0	0	1	1	1	1	1	1	0	0	0	1	1	1	1	1	1	32	32	32	54548	493	493	0	86383				By matching	By matching
tr|E9PJS8|E9PJS8_HUMAN;tr|E9PQS1|E9PQS1_HUMAN;tr|A0A087WT99|A0A087WT99_HUMAN;sp|Q9H0W9|CK054_HUMAN	tr|E9PJS8|E9PJS8_HUMAN;tr|E9PQS1|E9PQS1_HUMAN;tr|A0A087WT99|A0A087WT99_HUMAN;sp|Q9H0W9|CK054_HUMAN	1;1;1;1	1;1;1;1	1;1;1;1	tr|E9PJS8|E9PJS8_HUMAN Ester hydrolase C11orf54 (Fragment) OS=Homo sapiens GN=C11orf54 PE=1 SV=1;tr|E9PQS1|E9PQS1_HUMAN Ester hydrolase C11orf54 (Fragment) OS=Homo sapiens GN=C11orf54 PE=1 SV=1;tr|A0A087WT99|A0A087WT99_HUMAN Ester hydrolase C11orf54 OS=Hom	4	1	1	1	0	0	0	1	1	1	1	1	1	0	0	0	1	1	1	1	1	1	0	0	0	1	1	1	1	1	1	64	64	64	21116	187	187;239;256;315	6079	13481				By MS/MS	By matching
sp|P35326|SPR2A_HUMAN	sp|P35326|SPR2A_HUMAN	2	2	1	sp|P35326|SPR2A_HUMAN Small proline-rich protein 2A OS=Homo sapiens GN=SPRR2A PE=1 SV=1	1	2	2	1	0	1	0	1	1	1	1	2	1	0	1	0	1	1	1	1	2	1	0	0	0	0	0	0	0	1	0	361	361	181	79653	72	72	0	29608		By MS/MS		By MS/MS	By MS/MS
sp|Q9BYE4|SPR2G_HUMAN	sp|Q9BYE4|SPR2G_HUMAN	2	1	1	sp|Q9BYE4|SPR2G_HUMAN Small proline-rich protein 2G OS=Homo sapiens GN=SPRR2G PE=3 SV=1	1	2	1	1	0	1	0	1	1	1	1	2	1	0	0	0	0	0	0	0	1	0	0	0	0	0	0	0	0	1	0	356	178	178	81576	73	73	83752	20022		By matching		By matching	By matching
sp|P62318|SMD3_HUMAN	sp|P62318|SMD3_HUMAN	2	2	2	sp|P62318|SMD3_HUMAN Small nuclear ribonucleoprotein Sm D3 OS=Homo sapiens GN=SNRPD3 PE=1 SV=1	1	2	2	2	1	0	0	2	1	1	1	2	1	1	0	0	2	1	1	1	2	1	1	0	0	2	1	1	1	2	1	151	151	151	13916	126	126	0	26748	By matching			By MS/MS	By matching
sp|P07686|HEXB_HUMAN;tr|Q5SRX0|Q5SRX0_HUMAN;tr|H0Y9B6|H0Y9B6_HUMAN	sp|P07686|HEXB_HUMAN;tr|Q5SRX0|Q5SRX0_HUMAN	3;2;1	3;2;1	3;2;1	sp|P07686|HEXB_HUMAN Beta-hexosaminidase subunit beta OS=Homo sapiens GN=HEXB PE=1 SV=3;tr|Q5SRX0|Q5SRX0_HUMAN Beta-hexosaminidase subunit beta OS=Homo sapiens GN=HEL-S-111 PE=1 SV=1	3	3	3	3	0	0	0	2	1	2	1	2	1	0	0	0	2	1	2	1	2	1	0	0	0	2	1	2	1	2	1	9	9	9	63111	556	556;331;202	0	53858				By MS/MS	By matching
tr|C9JGI3|C9JGI3_HUMAN;sp|P19971|TYPH_HUMAN	tr|C9JGI3|C9JGI3_HUMAN;sp|P19971|TYPH_HUMAN	8;8	8;8	8;8	tr|C9JGI3|C9JGI3_HUMAN Thymidine phosphorylase (Fragment) OS=Homo sapiens GN=TYMP PE=1 SV=1;sp|P19971|TYPH_HUMAN Thymidine phosphorylase OS=Homo sapiens GN=TYMP PE=1 SV=2	2	8	8	8	0	0	0	2	1	1	1	8	1	0	0	0	2	1	1	1	8	1	0	0	0	2	1	1	1	8	1	321	321	321	46087	445	445;482	0	19161				By matching	By matching
sp|Q14CZ8|HECAM_HUMAN	sp|Q14CZ8|HECAM_HUMAN	1	1	1	sp|Q14CZ8|HECAM_HUMAN Hepatocyte cell adhesion molecule OS=Homo sapiens GN=HEPACAM PE=1 SV=1	1	1	1	1	0	0	1	0	1	1	1	0	1	0	0	1	0	1	1	1	0	1	0	0	1	0	1	1	1	0	1	46	46	46	46026	416	416	0	42329			By MS/MS		By matching
sp|Q8IWS5|SSLF2_HUMAN	sp|Q8IWS5|SSLF2_HUMAN	1	1	1	sp|Q8IWS5|SSLF2_HUMAN Extracellular sulfatase Sulf-2 OS=Homo sapiens GN=SSLF2 PE=1 SV=1	1	1	1	1	1	0	1	0	1	1	1	0	1	1	0	1	0	1	1	1	0	1	1	0	1	0	1	1	1	0	1	15	15	15	10045	870	870	0	10257	By MS/MS		By MS/MS		By MS/MS
sp|Q96FE7|P3IP1_HUMAN	sp|Q96FE7|P3IP1_HUMAN	1	1	1	sp|Q96FE7|P3IP1_HUMAN Phosphoinositide-3-kinase-interacting protein 1 OS=Homo sapiens GN=PIK3IP1 PE=1 SV=2	1	1	1	1	1	0	1	0	1	1	1	0	1	1	0	1	0	1	1	1	0	1	1	0	1	0	1	1	1	0	1	57	57	57	28248	263	263	0	33716	By MS/MS		By MS/MS		By MS/MS
sp|Q9BQT9|CSTN3_HUMAN	sp|Q9BQT9|CSTN3_HUMAN	1	1	1	sp|Q9BQT9|CSTN3_HUMAN Calsyntenin-3 OS=Homo sapiens GN=CLSTN3 PE=1 SV=1	1	1	1	1	1	0	1	0	1	1	1	0	1	1	0	1	0	1	1	1	0	1	1	0	1	0	1	1	1	0	1	19	19	19	1061	956	956	0	19466	By matching		By MS/MS		By MS/MS
tr|E7EMC7|E7EMC7_HUMAN;sp|Q13501|SQSTM_HUMAN	tr|E7EMC7|E7EMC7_HUMAN;sp|Q13501|SQSTM_HUMAN	1;1	1;1	1;1	tr|E7EMC7|E7EMC7_HUMAN Sequestosome-1 OS=Homo sapiens GN=SQSTM1 PE=1 SV=1;sp|Q13501|SQSTM_HUMAN Sequestosome-1 OS=Homo sapiens GN=SQSTM1 PE=1 SV=1	2	1	1	1	0	0	1	0	1	1	1	0	1	0	0	1	0	1	1	1	0	1	0	0	1	0	1	1	1	0	1	37	37	37	41013	378	378;440	81421	11882			By matching		By MS/MS
tr|H3BSV8|H3BSV8_HUMAN;sp|Q08397|LOXL1_HUMAN	tr|H3BSV8|H3BSV8_HUMAN;sp|Q08397|LOXL1_HUMAN	1;1	1;1	1;1	tr|H3BSV8|H3BSV8_HUMAN Lysyl oxidase homolog 1 OS=Homo sapiens GN=LOXL1 PE=1 SV=1;sp|Q08397|LOXL1_HUMAN Lysyl oxidase homolog 1 OS=Homo sapiens GN=LOXL1 PE=1 SV=2	2	1	1	1	0	0	1	0	1	1	1	0	1	0	0	1	0	1	1	1	0	1	0	0	1	0	1	1	1	0	1	28	28	28	46075	431	431;574	31373	15141			By MS/MS		By MS/MS
tr|K7ENM3|K7ENM3_HUMAN;sp|Q9H2A9|CHST8_HUMAN	tr|K7ENM3|K7ENM3_HUMAN;sp|Q9H2A9|CHST8_HUMAN	1;1	1;1	1;1	tr|K7ENM3|K7ENM3_HUMAN Carbohydrate sulfotransferase (Fragment) OS=Homo sapiens GN=CHST8 PE=1 SV=1;sp|Q9H2A9|CHST8_HUMAN Carbohydrate sulfotransferase 8 OS=Homo sapiens GN=CHST8 PE=1 SV=2	2	1	1	1	0	0	1	0	1	1	1	0	1	0	0	1	0	1	1	1	0	1	0	0	1	0	1	1	1	0	1	79	79	79	19781	178	178;424	0	15722			By MS/MS		By MS/MS
sp|Q5BLP8|CD048_HUMAN	sp|Q5BLP8|CD048_HUMAN	2	2	2	sp|Q5BLP8|CD048_HUMAN Neuropeptide-like protein C4orf48 OS=Homo sapiens GN=C4orf48 PE=1 SV=3	1	2	2	2	2	0	1	1	1	1	1	0	1	2	0	1	1	1	1	1	0	1	2	0	1	1	1	1	1	0	1	211	211	211	1017	95	95	0	59242	By MS/MS		By MS/MS	By MS/MS	By matching
sp|Q9SHF0|TKNK_HUMAN	sp|Q9SHF0|TKNK_HUMAN	1	1	1	sp|Q9SHF0|TKNK_HUMAN Tachykinin-3 OS=Homo sapiens GN=TAC3 PE=1 SV=1	1	1	1	1	0	0	1	1	1	1	1	0	1	0	0	1	1	1	1	1	0	1	0	0	1	1	1	1	1	0	1	99	99	99	13438	121	121	0	14557			By MS/MS	By matching	By MS/MS
tr|A0A0C4DGK4|A0A0C4DGK4_HUMAN;sp|Q9HDB5|NRX3B_HUMAN	tr|A0A0C4DGK4|A0A0C4DGK4_HUMAN;sp|Q9HDB5|NRX3B_HUMAN	3;3	1;1	1;1	tr|A0A0C4DGK4|A0A0C4DGK4_HUMAN Neurexin-3-beta OS=Homo sapiens GN=NRXN3 PE=1 SV=1;sp|Q9HDB5|NRX3B_HUMAN Neurexin-3-beta OS=Homo sapiens GN=NRXN3 PE=1 SV=4	2	3	1	1	1	1	1	2	1	1	1	0	1	0	0	0	0	0	0	0	0	1	0	0	0	0	0	0	0	0	1	95	25	25	43954	398	398;637	24058	16409	By matching	By matching	By matching	By matching	By matching
sp|Q9Y5F7|PCDGL_HUMAN;tr|A0A087WS59|A0A087WS59_HUMAN	sp|Q9Y5F7|PCDGL_HUMAN;tr|A0A087WS59|A0A087WS59_HUMAN	2;1	2;1	1;1	sp|Q9Y5F7|PCDGL_HUMAN Protocadherin gamma-C4 OS=Homo sapiens GN=PCDHGC4 PE=2 SV=1;tr|A0A087WS59|A0A087WS59_HUMAN Protocadherin gamma-C4 (Fragment) OS=Homo sapiens GN=PCDHGC4 PE=1 SV=1	2	2	2	1	0	0	1	0	1	1	1	1	1	0	0	1	0	1	1	1	1	1	0	0	0	0	0	0	0	1	1	35	35	16	10121	938	938;83	38432	14146			By MS/MS		By matching
tr|A0A0J9YVS2|A0A0J9YVS2_HUMAN;sp|Q99523|SORT_HUMAN	tr|A0A0J9YVS2|A0A0J9YVS2_HUMAN;sp|Q99523|SORT_HUMAN	1;1	1;1	1;1	tr|A0A0J9YVS2|A0A0J9YVS2_HUMAN Sortilin (Fragment) OS=Homo sapiens GN=SORT1 PE=1 SV=1;sp|Q99523|SORT_HUMAN Sortilin OS=Homo sapiens GN=SORT1 PE=1 SV=3	2	1	1	1	0	0	1	0	1	1	1	1	1	0	0	1	0	1	1	1	1	1	0	0	1	0	1	1	1	1	1	125	125	125	11138	104	104;831	0	50368			By MS/MS		By MS/MS
sp|P35573|GDE_HUMAN	sp|P35573|GDE_HUMAN	1	1	1	sp|P35573|GDE_HUMAN Glycogen debranching enzyme OS=Homo sapiens GN=AGL PE=1 SV=3	1	1	1	1	0	0	1	1	1	1	1	1	1	0	0	1	1	1	1	1	1	1	0	0	1	1	1	1	1	1	1	9	9	9	17476	1532	1532	68182	13335			By MS/MS	By matching	By MS/MS
tr|A0A087WST8|A0A087WST8_HUMAN;sp|O95196|CSPG5_HUMAN	tr|A0A087WST8|A0A087WST8_HUMAN;sp|O95196|CSPG5_HUMAN	1;1	1;1	1;1	tr|A0A087WST8|A0A087WST8_HUMAN Chondroitin sulfate proteoglycan 5 OS=Homo sapiens GN=CSPG5 PE=1 SV=1;sp|O95196|CSPG5_HUMAN Chondroitin sulfate proteoglycan 5 OS=Homo sapiens GN=CSPG5 PE=1 SV=3	2	1	1	1	1	0	1	1	1	1	1	1	1	1	0	1	1	1	1	1	1	1	1	0	1	1	1	1	1	1	1	27	27	27	50189	477	477;566	0	27313	By MS/MS		By MS/MS	By matching	By MS/MS
sp|A6NIE6|RN3P2_HUMAN	sp|A6NIE6|RN3P2_HUMAN	1	1	1	sp|A6NIE6|RN3P2_HUMAN Putative RRN3-like protein RRN3P2 OS=Homo sapiens GN=RRN3P2 PE=5 SV=3	1	1	1	1	0	1	1	1	1	1	1	1	1	0	1	1	1	1	1	1	1	1	0	1	1	1	1	1	1	1	1	32	32	32	38034	340	340	95308	11374		By matching	By MS/MS	By MS/MS	By MS/MS
sp|A6NLJ0|C2C4B_HUMAN	sp|A6NLJ0|C2C4B_HUMAN	1	1	1	sp|A6NLJ0|C2C4B_HUMAN C2 calcium-dependent domain-containing protein 4B OS=Homo sapiens GN=C2CD4B PE=2 SV=1	1	1	1	1	0	1	1	1	1	1	1	1	1	0	1	1	1	1	1	1	1	1	0	1	1	1	1	1	1	1	1	69	69	69	38768	364	364	23828	15621		By matching	By matching	By MS/MS	By MS/MS
sp|O60883|ETBR2_HUMAN	sp|O60883|ETBR2_HUMAN	1	1	1	sp|O60883|ETBR2_HUMAN Prosaposin receptor GPR37L1 OS=Homo sapiens GN=GPR37L1 PE=1 SV=2	1	1	1	1	1	1	1	1	1	1	1	1	1	1	1	1	1	1	1	1	1	1	1	1	1	1	1	1	1	1	1	23	23	23	5277	481	481	0	48776	By MS/MS	By MS/MS	By MS/MS	By MS/MS	By MS/MS
sp|P23582|ANFC_HUMAN	sp|P23582|ANFC_HUMAN	1	1	1	sp|P23582|ANFC_HUMAN C-type natriuretic peptide OS=Homo sapiens GN=NPPC PE=1 SV=1	1	1	1	1	0	1	1	1	1	1	1	1	1	0	1	1	1	1	1	1	1	1	0	1	1	1	1	1	1	1	1	143	143	143	13246	126	126	0	15752		By MS/MS	By MS/MS	By MS/MS	By MS/MS
sp|P35052|GPC1_HUMAN;tr|H7BZL4|H7BZL4_HUMAN;tr|H7C410|H7C410_HUMAN	sp|P35052|GPC1_HUMAN;tr|H7BZL4|H7BZL4_HUMAN;tr|H7C410|H7C410_HUMAN	2;1;1	2;1;1	2;1;1	sp|P35052|GPC1_HUMAN Glypican-1 OS=Homo sapiens GN=GPC1 PE=1 SV=2;tr|H7BZL4|H7BZL4_HUMAN Glypican-1 (Fragment) OS=Homo sapiens GN=GPC1 PE=1 SV=1;tr|H7C410|H7C410_HUMAN Glypican-1 OS=Homo sapiens GN=GPC1 PE=1 SV=2	3	2	2	2	1	1	1	1	1	1	1	1	1	1	1	1	1	1	1	1	1	1	1	1	1	1	1	1	1	1	1	63	63	63	6168	558	558;281;486	0	31832	By MS/MS	By MS/MS	By MS/MS	By MS/MS	By MS/MS
sp|P55000|SLSR1_HUMAN	sp|P55000|SLSR1_HUMAN	1	1	1	sp|P55000|SLSR1_HUMAN Secreted Ly-6/uPAR-related protein 1 OS=Homo sapiens GN=SLSRP1 PE=1 SV=2	1	1	1	1	0	1	1	1	1	1	1	1	1	0	1	1	1	1	1	1	1	1	0	1	1	1	1	1	1	1	1	243	243	243	11186	103	103	0	1896		By MS/MS	By MS/MS	By MS/MS	By MS/MS
sp|Q12873|CHD3_HUMAN	sp|Q12873|CHD3_HUMAN	1	1	1	sp|Q12873|CHD3_HUMAN Chromodomain-helicase-DNA-binding protein 3 OS=Homo sapiens GN=CHD3 PE=1 SV=3	1	1	1	1	0	1	1	1	1	1	1	1	1	0	1	1	1	1	1	1	1	1	0	1	1	1	1	1	1	1	1	5	5	5	22659	2000	2000	81481	11953		By matching	By matching	By MS/MS	By MS/MS
sp|Q5T848|GP158_HUMAN	sp|Q5T848|GP158_HUMAN	1	1	1	sp|Q5T848|GP158_HUMAN Probable G-protein coupled receptor 158 OS=Homo sapiens GN=GPR158 PE=1 SV=1	1	1	1	1	1	1	1	1	1	1	1	1	1	1	1	1	1	1	1	1	1	1	1	1	1	1	1	1	1	1	1	1	1	1	13549	1215	1215	0	30842	By MS/MS	By MS/MS	By MS/MS	By MS/MS	By MS/MS
sp|Q96RD9|FCRL5_HUMAN	sp|Q96RD9|FCRL5_HUMAN	1	1	1	sp|Q96RD9|FCRL5_HUMAN Fc receptor-like protein 5 OS=Homo sapiens GN=FCRL5 PE=1 SV=3	1	1	1	1	0	1	1	1	1	1	1	1	1	0	1	1	1	1	1	1	1	1	0	1	1	1	1	1	1	1	1	2	2	2	10644	977	977	88626	1172		By matching	By matching	By MS/MS	By matching
sp|Q9BZG9|LYNX1_HUMAN	sp|Q9BZG9|LYNX1_HUMAN	2	1	1	sp|Q9BZG9|LYNX1_HUMAN Ly-6/neurotoxin-like protein 1 OS=Homo sapiens GN=LYNX1 PE=1 SV=3	1	2	1	1	1	1	1	1	1	1	1	1	1	0	1	1	1	1	1	1	1	1	0	1	1	1	1	1	1	1	1	191	99	99	14026	131	131	0	3682	By matching	By MS/MS	By MS/MS	By MS/MS	By MS/MS
sp|Q9GZM5|YIPF3_HUMAN;tr|E7EQR8|E7EQR8_HUMAN	sp|Q9GZM5|YIPF3_HUMAN;tr|E7EQR8|E7EQR8_HUMAN	1;1	1;1	1;1	sp|Q9GZM5|YIPF3_HUMAN Protein YIPF3 OS=Homo sapiens GN=YIPF3 PE=1 SV=1;tr|E7EQR8|E7EQR8_HUMAN Protein YIPF3 OS=Homo sapiens GN=YIPF3 PE=1 SV=1	2	1	1	1	1	1	1	1	1	1	1	1	1	1	1	1	1	1	1	1	1	1	1	1	1	1	1	1	1	1	1	29	29	29	38247	350	350;356	23678	15433	By MS/MS	By matching	By MS/MS	By matching	By MS/MS
sp|Q9Y6X5|ENPP4_HUMAN;sp|Q6SWV6|ENPP7_HUMAN	sp|Q9Y6X5|ENPP4_HUMAN;sp|Q6SWV6|ENPP7_HUMAN	1;1	1;1	1;1	sp|Q9Y6X5|ENPP4_HUMAN Bis(5-adenosyl)-triphosphatase ENPP4 OS=Homo sapiens GN=ENPP4 PE=1 SV=3;sp|Q6SWV6|ENPP7_HUMAN Ectonucleotide pyrophosphatase/phosphodiesterase family member 7 OS=Homo sapiens GN=ENPP7 PE=1 SV=3	2	1	1	1	0	1	1	1	1	1	1	1	1	0	1	1	1	1	1	1	1	1	0	1	1	1	1	1	1	1	1	22	22	22	51641	453	453;458	82645	18878		By MS/MS	By MS/MS	By MS/MS	By MS/MS
tr|A0A087WVH3|A0A087WVH3_HUMAN;sp|Q3KNS1|PTHD3_HUMAN	tr|A0A087WVH3|A0A087WVH3_HUMAN;sp|Q3KNS1|PTHD3_HUMAN	1;1	1;1	1;1	tr|A0A087WVH3|A0A087WVH3_HUMAN Patched domain-containing protein 3 OS=Homo sapiens GN=PTCHD3 PE=4 SV=1;sp|Q3KNS1|PTHD3_HUMAN Patched domain-containing protein 3 OS=Homo sapiens GN=PTCHD3 PE=1 SV=3	2	1	1	1	0	1	1	1	1	1	1	1	1	0	1	1	1	1	1	1	1	1	0	1	1	1	1	1	1	1	1	19	19	19	59643	533	533;767	0	59366		By MS/MS	By MS/MS	By MS/MS	By matching
tr|A0A087WWF8|A0A087WWF8_HUMAN;tr|F8VV13|F8VV13_HUMAN;sp|Q96DR8|MSCL1_HUMAN	tr|A0A087WWF8|A0A087WWF8_HUMAN;tr|F8VV13|F8VV13_HUMAN;sp|Q96DR8|MSCL1_HUMAN	1;1;1	1;1;1	1;1;1	tr|A0A087WWF8|A0A087WWF8_HUMAN Mucin-like protein 1 OS=Homo sapiens GN=MSCL1 PE=1 SV=1;tr|F8VV13|F8VV13_HUMAN Mucin-like protein 1 OS=Homo sapiens GN=MSCL1 PE=1 SV=1;sp|Q96DR8|MSCL1_HUMAN Mucin-like protein 1 OS=Homo sapiens GN=MSCL1 PE=1 SV=1	3	1	1	1	0	1	1	1	1	1	1	1	1	0	1	1	1	1	1	1	1	1	0	1	1	1	1	1	1	1	1	112	112	112	82082	80	80;85;90	0	23776		By MS/MS	By MS/MS	By matching	By MS/MS
tr|B1AN99|B1AN99_HUMAN;sp|P35030|TRY3_HUMAN	tr|B1AN99|B1AN99_HUMAN;sp|P35030|TRY3_HUMAN	1;1	1;1	1;1	tr|B1AN99|B1AN99_HUMAN Trypsin-3 (Fragment) OS=Homo sapiens GN=PRSS3 PE=1 SV=8;sp|P35030|TRY3_HUMAN Trypsin-3 OS=Homo sapiens GN=PRSS3 PE=1 SV=2	2	1	1	1	1	1	1	1	1	1	1	1	1	1	1	1	1	1	1	1	1	1	1	1	1	1	1	1	1	1	1	73	73	73	19288	177	177;304	0	41882	By MS/MS	By MS/MS	By MS/MS	By MS/MS	By MS/MS
tr|C9J5P8|C9J5P8_HUMAN;sp|P30531|SC6A1_HUMAN	tr|C9J5P8|C9J5P8_HUMAN;sp|P30531|SC6A1_HUMAN	1;1	1;1	1;1	tr|C9J5P8|C9J5P8_HUMAN Sodium- and chloride-dependent GABA transporter 1 (Fragment) OS=Homo sapiens GN=SLC6A1 PE=1 SV=8;sp|P30531|SC6A1_HUMAN Sodium- and chloride-dependent GABA transporter 1 OS=Homo sapiens GN=SLC6A1 PE=1 SV=2	2	1	1	1	0	1	1	1	1	1	1	1	1	0	1	1	1	1	1	1	1	1	0	1	1	1	1	1	1	1	1	553	553	553	39405	38	38;599	0	44579		By MS/MS	By MS/MS	By matching	By MS/MS
tr|E7EN55|E7EN55_HUMAN;tr|C9JL41|C9JL41_HUMAN;tr|D6RDI2|D6RDI2_HUMAN;sp|O95232|LC7L3_HUMAN;tr|J3KPP4|J3KPP4_HUMAN	tr|E7EN55|E7EN55_HUMAN;tr|C9JL41|C9JL41_HUMAN;tr|D6RDI2|D6RDI2_HUMAN;sp|O95232|LC7L3_HUMAN;tr|J3KPP4|J3KPP4_HUMAN	1;1;1;1;1	1;1;1;1;1	1;1;1;1;1	tr|E7EN55|E7EN55_HUMAN Luc7-like protein 3 OS=Homo sapiens GN=LSC7L3 PE=1 SV=1;tr|C9JL41|C9JL41_HUMAN Luc7-like protein 3 OS=Homo sapiens GN=LSC7L3 PE=1 SV=1;tr|D6RDI2|D6RDI2_HUMAN Luc7-like protein 3 (Fragment) OS=Homo sapiens GN=LSC7L3 PE=1 SV=1;sp|O9523	5	1	1	1	0	1	1	1	1	1	1	1	1	0	1	1	1	1	1	1	1	1	0	1	1	1	1	1	1	1	1	259	259	259	64234	54	54;79;184;432;489	23962	16135		By matching	By matching	By MS/MS	By MS/MS
tr|E9PEN0|E9PEN0_HUMAN;sp|Q8WYH8|ING5_HUMAN;sp|Q9SNL4|ING4_HUMAN;tr|A0A1B0GW41|A0A1B0GW41_HUMAN	tr|E9PEN0|E9PEN0_HUMAN;sp|Q8WYH8|ING5_HUMAN;sp|Q9SNL4|ING4_HUMAN;tr|A0A1B0GW41|A0A1B0GW41_HUMAN	1;1;1;1	1;1;1;1	1;1;1;1	tr|E9PEN0|E9PEN0_HUMAN Inhibitor of growth protein 5 OS=Homo sapiens GN=ING5 PE=1 SV=1;sp|Q8WYH8|ING5_HUMAN Inhibitor of growth protein 5 OS=Homo sapiens GN=ING5 PE=1 SV=1;sp|Q9SNL4|ING4_HUMAN Inhibitor of growth protein 4 OS=Homo sapiens GN=ING4 PE=1 SV=1	4	1	1	1	0	1	1	1	1	1	1	1	1	0	1	1	1	1	1	1	1	1	0	1	1	1	1	1	1	1	1	92	92	92	16646	142	142;240;249;254	1	-2		By matching	By matching	By MS/MS	By MS/MS
tr|H7C276|H7C276_HUMAN;tr|H3BSD4|H3BSD4_HUMAN;tr|A0A0A0MT40|A0A0A0MT40_HUMAN;sp|Q15111|PLCL1_HUMAN;sp|Q9SPR0|PLCL2_HUMAN	tr|H7C276|H7C276_HUMAN;tr|H3BSD4|H3BSD4_HUMAN;tr|A0A0A0MT40|A0A0A0MT40_HUMAN;sp|Q15111|PLCL1_HUMAN;sp|Q9SPR0|PLCL2_HUMAN	1;1;1;1;1	1;1;1;1;1	1;1;1;1;1	tr|H7C276|H7C276_HUMAN Phosphoinositide phospholipase C (Fragment) OS=Homo sapiens GN=PLCL2 PE=1 SV=1;tr|H3BSD4|H3BSD4_HUMAN Phosphoinositide phospholipase C (Fragment) OS=Homo sapiens GN=PLCL1 PE=1 SV=1;tr|A0A0A0MT40|A0A0A0MT40_HUMAN Phosphoinositide phos	5	1	1	1	0	1	1	1	1	1	1	1	1	0	1	1	1	1	1	1	1	1	0	1	1	1	1	1	1	1	1	13	13	13	79806	704	704;1012;1018;1095;1127	83056	1953		By MS/MS	By MS/MS	By matching	By MS/MS
tr|Q5RHS7|Q5RHS7_HUMAN	tr|Q5RHS7|Q5RHS7_HUMAN	1	1	1	tr|Q5RHS7|Q5RHS7_HUMAN Protein S100-A2 OS=Homo sapiens GN=S100A2 PE=1 SV=2	1	1	1	1	0	1	1	1	1	1	1	1	1	0	1	1	1	1	1	1	1	1	0	1	1	1	1	1	1	1	1	179	179	179	1097	95	95	0	20006		By MS/MS	By MS/MS	By MS/MS	By MS/MS
sp|O75556|SG2A1_HUMAN	sp|O75556|SG2A1_HUMAN	2	2	2	sp|O75556|SG2A1_HUMAN Mammaglobin-B OS=Homo sapiens GN=SCGB2A1 PE=1 SV=1	1	2	2	2	0	1	1	2	1	1	1	1	1	0	1	1	2	1	1	1	1	1	0	1	1	2	1	1	1	1	1	316	316	316	10884	95	95	0	50518		By MS/MS	By MS/MS	By MS/MS	By MS/MS
tr|E9PG71|E9PG71_HUMAN;sp|P54764|EPHA4_HUMAN;tr|C9JIX8|C9JIX8_HUMAN;tr|C9JEM6|C9JEM6_HUMAN;tr|F5GZZ5|F5GZZ5_HUMAN;tr|C9JFX5|C9JFX5_HUMAN;tr|H7C1N8|H7C1N8_HUMAN	tr|E9PG71|E9PG71_HUMAN;sp|P54764|EPHA4_HUMAN	6;6;1;1;1;1;1	6;6;1;1;1;1;1	6;6;1;1;1;1;1	tr|E9PG71|E9PG71_HUMAN Ephrin type-A receptor 4 OS=Homo sapiens GN=EPHA4 PE=1 SV=1;sp|P54764|EPHA4_HUMAN Ephrin type-A receptor 4 OS=Homo sapiens GN=EPHA4 PE=1 SV=1	7	6	6	6	6	0	1	0	1	0	1	2	1	6	0	1	0	1	0	1	2	1	6	0	1	0	1	0	1	2	1	85	85	85	10571	949	949;986;91;126;149;177;188	0	43135	By MS/MS		By matching		By matching
sp|P06310|KV230_HUMAN;sp|A0A075B6S6|KVD30_HUMAN	sp|P06310|KV230_HUMAN;sp|A0A075B6S6|KVD30_HUMAN	4;2	3;1	3;1	sp|P06310|KV230_HUMAN Immunoglobulin kappa variable 2-30 OS=Homo sapiens GN=IGKV2-30 PE=3 SV=2;sp|A0A075B6S6|KVD30_HUMAN Immunoglobulin kappa variable 2D-30 OS=Homo sapiens GN=IGKV2D-30 PE=3 SV=1	2	4	3	3	3	1	1	1	1	1	1	2	1	2	0	0	0	0	0	0	1	0	2	0	0	0	0	0	0	1	0	367	367	367	13185	120	120;120	94683	10937	By MS/MS	By matching	By matching	By matching	By matching
sp|P61769|B2MG_HUMAN;tr|H0YLF3|H0YLF3_HUMAN;tr|F5H6I0|F5H6I0_HUMAN	sp|P61769|B2MG_HUMAN;tr|H0YLF3|H0YLF3_HUMAN;tr|F5H6I0|F5H6I0_HUMAN	3;2;2	3;2;2	3;2;2	sp|P61769|B2MG_HUMAN Beta-2-microglobulin OS=Homo sapiens GN=B2M PE=1 SV=1;tr|H0YLF3|H0YLF3_HUMAN Beta-2-microglobulin (Fragment) OS=Homo sapiens GN=B2M PE=1 SV=1;tr|F5H6I0|F5H6I0_HUMAN Beta-2-microglobulin OS=Homo sapiens GN=B2M PE=1 SV=2	3	3	3	3	2	1	1	1	1	1	1	2	1	2	1	1	1	1	1	1	2	1	2	1	1	1	1	1	1	2	1	353	353	353	13714	119	119;71;101	0	4321	By MS/MS	By MS/MS	By MS/MS	By MS/MS	By MS/MS
sp|Q9SN36|NDRG2_HUMAN;tr|A0A0A0MS87|A0A0A0MS87_HUMAN;tr|H0YJT9|H0YJT9_HUMAN;tr|G3V578|G3V578_HUMAN;tr|A0A0S1RR50|A0A0S1RR50_HUMAN;tr|G3V4S9|G3V4S9_HUMAN;tr|G3V5L7|G3V5L7_HUMAN;tr|G3V5H8|G3V5H8_HUMAN;tr|G3V2I9|G3V2I9_HUMAN;tr|H0YJ56|H0YJ56_HUMAN;tr|G3V271|G3V271_HUMAN;tr|G3V392|G3V392_HUMAN;tr|G3V383|G3V383_HUMAN;tr|H7C0X0|H7C0X0_HUMAN;tr|G3V5B7|G3V5B7_HUMAN;tr|G3V2A6|G3V2A6_HUMAN;tr|G3V5G0|G3V5G0…	sp|Q9SN36|NDRG2_HUMAN;tr|A0A0A0MS87|A0A0A0MS87_HUMAN;tr|H0YJT9|H0YJT9_HUMAN;tr|G3V578|G3V578_HUMAN;tr|A0A0S1RR50|A0A0S1RR50_HUMAN;tr|G3V4S9|G3V4S9_HUMAN;tr|G3V5L7|G3V5L7_HUMAN;tr|G3V5H8|G3V5H8_HUMAN;tr|G3V2I9|G3V2I9_HUMAN	3;3;3;3;2;2;2;2;2;1;1;1;1;1;1;1;1	3;3;3;3;2;2;2;2;2;1;1;1;1;1;1;1;1	3;3;3;3;2;2;2;2;2;1;1;1;1;1;1;1;1	sp|Q9SN36|NDRG2_HUMAN Protein NDRG2 OS=Homo sapiens GN=NDRG2 PE=1 SV=2;tr|A0A0A0MS87|A0A0A0MS87_HUMAN Protein NDRG2 OS=Homo sapiens GN=NDRG2 PE=1 SV=1;tr|H0YJT9|H0YJT9_HUMAN Protein NDRG2 (Fragment) OS=Homo sapiens GN=NDRG2 PE=1 SV=1;tr|G3V578|G3V578_HUMAN	17	3	3	3	0	0	1	0	1	1	1	3	1	0	0	1	0	1	1	1	3	1	0	0	1	0	1	1	1	3	1	156	156	156	40798	371	371;356;287;284;224;300;218;273;252;139;167;221;194;181;174;173;224	0	57023			By MS/MS		By MS/MS
sp|P35754|GLRX1_HUMAN	sp|P35754|GLRX1_HUMAN	3	3	3	sp|P35754|GLRX1_HUMAN Glutaredoxin-1 OS=Homo sapiens GN=GLRX PE=1 SV=2	1	3	3	3	0	1	1	0	1	2	1	3	1	0	1	1	0	1	2	1	3	1	0	1	1	0	1	2	1	3	1	377	377	377	11776	106	106	0	54982		By matching	By matching		By matching
sp|Q99497|PARK7_HUMAN;tr|K7ELW0|K7ELW0_HUMAN;tr|K7EN27|K7EN27_HUMAN	sp|Q99497|PARK7_HUMAN;tr|K7ELW0|K7ELW0_HUMAN;tr|K7EN27|K7EN27_HUMAN	3;3;2	3;3;2	3;3;2	sp|Q99497|PARK7_HUMAN Protein DJ-1 OS=Homo sapiens GN=PARK7 PE=1 SV=2;tr|K7ELW0|K7ELW0_HUMAN Protein DJ-1 OS=Homo sapiens GN=PARK7 PE=1 SV=1;tr|K7EN27|K7EN27_HUMAN Protein DJ-1 (Fragment) OS=Homo sapiens GN=PARK7 PE=1 SV=1	3	3	3	3	1	2	1	2	1	2	1	3	1	1	2	1	2	1	2	1	3	1	1	2	1	2	1	2	1	3	1	254	254	254	19891	189	189;169;160	0	53741	By MS/MS	By MS/MS	By matching	By MS/MS	By MS/MS
sp|P22531|SPR2E_HUMAN;sp|Q96RM1|SPR2F_HUMAN	sp|P22531|SPR2E_HUMAN;sp|Q96RM1|SPR2F_HUMAN	2;1	1;1	1;1	sp|P22531|SPR2E_HUMAN Small proline-rich protein 2E OS=Homo sapiens GN=SPRR2E PE=2 SV=2;sp|Q96RM1|SPR2F_HUMAN Small proline-rich protein 2F OS=Homo sapiens GN=SPRR2F PE=3 SV=1	2	2	1	1	0	1	0	2	2	1	1	1	1	0	0	0	1	1	0	0	0	0	0	0	0	1	1	0	0	0	0	361	181	181	78553	72	72;72	0	27504		By matching		By MS/MS	By MS/MS
sp|Q9NSB4|KRT82_HUMAN;CON__Q9NSB4	sp|Q9NSB4|KRT82_HUMAN;CON__Q9NSB4	5;5	3;3	3;3	sp|Q9NSB4|KRT82_HUMAN Keratin, type II cuticular Hb2 OS=Homo sapiens GN=KRT82 PE=3 SV=3;	2	5	3	3	0	2	0	2	2	4	1	1	1	0	1	0	2	1	3	1	1	0	0	1	0	2	1	3	1	1	0	117	78	78	56652	513	513;513	0	46573		By MS/MS		By MS/MS	By MS/MS
sp|P35325|SPR2B_HUMAN;sp|P22532|SPR2D_HUMAN	sp|P35325|SPR2B_HUMAN;sp|P22532|SPR2D_HUMAN	2;2	1;1	1;1	sp|P35325|SPR2B_HUMAN Small proline-rich protein 2B OS=Homo sapiens GN=SPRR2B PE=2 SV=1;sp|P22532|SPR2D_HUMAN Small proline-rich protein 2D OS=Homo sapiens GN=SPRR2D PE=2 SV=2	2	2	1	1	0	2	0	2	2	1	1	2	1	0	1	0	1	1	0	0	1	0	0	1	0	1	1	0	0	1	0	361	181	181	79754	72	72;72	0	49657		By MS/MS		By matching	By MS/MS
sp|Q53RT3|APRV1_HUMAN	sp|Q53RT3|APRV1_HUMAN	3	3	3	sp|Q53RT3|APRV1_HUMAN Retroviral-like aspartic protease 1 OS=Homo sapiens GN=ASPRV1 PE=1 SV=1	1	3	3	3	0	0	1	3	2	0	1	3	1	0	0	1	3	2	0	1	3	1	0	0	1	3	2	0	1	3	1	236	236	236	36991	343	343	0	14878			By matching	By MS/MS	By MS/MS
sp|Q13790|APOF_HUMAN	sp|Q13790|APOF_HUMAN	2	2	2	sp|Q13790|APOF_HUMAN Apolipoprotein F OS=Homo sapiens GN=APOF PE=1 SV=2	1	2	2	2	0	0	0	1	0	0	2	1	1	0	0	0	1	0	0	2	1	1	0	0	0	1	0	0	2	1	1	77	77	77	35399	326	326	0	43678				By MS/MS
tr|H0YDX6|H0YDX6_HUMAN;tr|H0YD13|H0YD13_HUMAN;tr|H0YD17|H0YD17_HUMAN;tr|H0YDW7|H0YDW7_HUMAN;tr|H0YCV9|H0YCV9_HUMAN;tr|H0Y2P0|H0Y2P0_HUMAN;tr|H0Y5E4|H0Y5E4_HUMAN;sp|P16070|CD44_HUMAN;tr|E9PKC6|E9PKC6_HUMAN	tr|H0YDX6|H0YDX6_HUMAN;tr|H0YD13|H0YD13_HUMAN;tr|H0YD17|H0YD17_HUMAN;tr|H0YDW7|H0YDW7_HUMAN;tr|H0YCV9|H0YCV9_HUMAN;tr|H0Y2P0|H0Y2P0_HUMAN;tr|H0Y5E4|H0Y5E4_HUMAN;sp|P16070|CD44_HUMAN;tr|E9PKC6|E9PKC6_HUMAN	2;2;2;2;2;2;2;2;1	2;2;2;2;2;2;2;2;1	2;2;2;2;2;2;2;2;1	tr|H0YDX6|H0YDX6_HUMAN CD44 antigen (Fragment) OS=Homo sapiens GN=CD44 PE=1 SV=1;tr|H0YD13|H0YD13_HUMAN CD44 antigen OS=Homo sapiens GN=CD44 PE=1 SV=2;tr|H0YD17|H0YD17_HUMAN CD44 antigen (Fragment) OS=Homo sapiens GN=CD44 PE=1 SV=8;tr|H0YDW7|H0YDW7_HUMAN C	9	2	2	2	2	0	0	2	0	0	2	1	1	2	0	0	2	0	0	2	1	1	2	0	0	2	0	0	2	1	1	122	122	122	1946	181	181;206;229;240;249;287;294;742;78	0	38372	By MS/MS			By MS/MS
sp|Q14118|DAG1_HUMAN;tr|C9J196|C9J196_HUMAN;tr|C9JQL4|C9JQL4_HUMAN	sp|Q14118|DAG1_HUMAN	8;3;3	8;3;3	8;3;3	sp|Q14118|DAG1_HUMAN Dystroglycan OS=Homo sapiens GN=DAG1 PE=1 SV=2	3	8	8	8	8	1	0	2	0	1	2	1	1	8	1	0	2	0	1	2	1	1	8	1	0	2	0	1	2	1	1	124	124	124	9744	895	895;106;117	0	51315	By MS/MS	By matching		By matching
sp|A0A0A0MS15|HV349_HUMAN	sp|A0A0A0MS15|HV349_HUMAN	2	2	1	sp|A0A0A0MS15|HV349_HUMAN Immunoglobulin heavy variable 3-49 OS=Homo sapiens GN=IGHV3-49 PE=1 SV=1	1	2	2	1	0	0	0	1	0	0	2	2	1	0	0	0	1	0	0	2	2	1	0	0	0	1	0	0	1	1	1	168	168	76	13056	119	119	0	2648				By matching
sp|P01599|KV117_HUMAN	sp|P01599|KV117_HUMAN	2	2	1	sp|P01599|KV117_HUMAN Immunoglobulin kappa variable 1-17 OS=Homo sapiens GN=IGKV1-17 PE=1 SV=2	1	2	2	1	1	0	0	1	0	0	2	2	1	1	0	0	1	0	0	2	2	1	1	0	0	1	0	0	1	1	0	231	231	128	12778	117	117	0	41955	By MS/MS			By MS/MS
sp|P01701|LV151_HUMAN	sp|P01701|LV151_HUMAN	2	2	2	sp|P01701|LV151_HUMAN Immunoglobulin lambda variable 1-51 OS=Homo sapiens GN=IGLV1-51 PE=1 SV=2	1	2	2	2	1	0	0	1	0	0	2	2	1	1	0	0	1	0	0	2	2	1	1	0	0	1	0	0	2	2	1	316	316	316	12249	117	117	0	58569	By MS/MS			By MS/MS
sp|Q15904|VAS1_HUMAN;tr|A0A0C4DGX8|A0A0C4DGX8_HUMAN;tr|A6QRJ1|A6QRJ1_HUMAN	sp|Q15904|VAS1_HUMAN;tr|A0A0C4DGX8|A0A0C4DGX8_HUMAN	3;2;1	3;2;1	3;2;1	sp|Q15904|VAS1_HUMAN V-type proton ATPase subunit S1 OS=Homo sapiens GN=ATP6AP1 PE=1 SV=2;tr|A0A0C4DGX8|A0A0C4DGX8_HUMAN ATPase, H+ transporting, lysosomal accessory protein 1, isoform CRA_c OS=Homo sapiens GN=ATP6AP1 PE=1 SV=1	3	3	3	3	3	0	0	1	0	0	2	2	1	3	0	0	1	0	0	2	2	1	3	0	0	1	0	0	2	2	1	102	102	102	52025	470	470;281;230	0	83586	By MS/MS			By matching
tr|E9PQD6|E9PQD6_HUMAN;sp|P0DJI8|SAA1_HUMAN	tr|E9PQD6|E9PQD6_HUMAN;sp|P0DJI8|SAA1_HUMAN	2;2	1;1	1;1	tr|E9PQD6|E9PQD6_HUMAN Serum amyloid A protein OS=Homo sapiens GN=SAA1 PE=1 SV=1;sp|P0DJI8|SAA1_HUMAN Serum amyloid A-1 protein OS=Homo sapiens GN=SAA1 PE=1 SV=1	2	2	1	1	0	0	0	2	0	0	2	2	1	0	0	0	1	0	0	1	1	1	0	0	0	1	0	0	1	1	1	279	164	164	13546	122	122;122	0	29699				By MS/MS
tr|A0A140T930|A0A140T930_HUMAN;sp|P30455|1A36_HUMAN;sp|P05534|1A24_HUMAN;sp|P10314|1A32_HUMAN;sp|P10316|1A69_HUMAN;sp|P13746|1A11_HUMAN;sp|P30512|1A29_HUMAN;sp|P30459|1A74_HUMAN;sp|P01892|1A02_HUMAN;sp|P16189|1A31_HUMAN;sp|P18462|1A25_HUMAN;sp|P30443|1A01_HUMAN;sp|P30447|1A23_HUMAN;sp|P30450|1A26_HUMAN;sp|P30453|1A34_HUMAN;sp|P01891|1A68_HUMAN;sp|P16188|1A30_HUMAN;tr|B0SXQ0|B0SXQ0_HUMAN;tr|A0A140…	tr|A0A140T930|A0A140T930_HUMAN;sp|P30455|1A36_HUMAN;sp|P05534|1A24_HUMAN;sp|P10314|1A32_HUMAN;sp|P10316|1A69_HUMAN;sp|P13746|1A11_HUMAN;sp|P30512|1A29_HUMAN;sp|P30459|1A74_HUMAN;sp|P01892|1A02_HUMAN;sp|P16189|1A31_HUMAN;sp|P18462|1A25_HUMAN;sp|P30443|1A01_HUMAN;sp|P30447|1A23_HUMAN;sp|P30450|1A26_HUMAN;sp|P30453|1A34_HUMAN;sp|P01891|1A68_HUMAN;sp|P16188|1A30_HUMAN;tr|B0SXQ0|B0SXQ0_HUMAN;tr|A0A140…	2;2;2;2;2;2;2;2;2;2;2;2;2;2;2;2;2;2;2;2;2;2;2;2;2;2;2;2;2;2;2;2;2;2;2;2;2;2;2;2;2;2;2;2;1;1;1;1;1;1;1;1;1;1;1;1;1;1;1;1;1;1;1;1;1;1;1;1;1;1;1;1;1;1;1;1;1;1;1;1;1;1	2;2;2;2;2;2;2;2;2;2;2;2;2;2;2;2;2;2;2;2;2;2;2;2;2;2;2;2;2;2;2;2;2;2;2;2;2;2;2;2;2;2;2;2;1;1;1;1;1;1;1;1;1;1;1;1;1;1;1;1;1;1;1;1;1;1;1;1;1;1;1;1;1;1;1;1;1;1;1;1;1;1	2;2;2;2;2;2;2;2;2;2;2;2;2;2;2;2;2;2;2;2;2;2;2;2;2;2;2;2;2;2;2;2;2;2;2;2;2;2;2;2;2;2;2;2;1;1;1;1;1;1;1;1;1;1;1;1;1;1;1;1;1;1;1;1;1;1;1;1;1;1;1;1;1;1;1;1;1;1;1;1;1;1	tr|A0A140T930|A0A140T930_HUMAN HLA class I histocompatibility antigen, Cw-6 alpha chain OS=Homo sapiens GN=HLA-C PE=1 SV=1;sp|P30455|1A36_HUMAN HLA class I histocompatibility antigen, A-36 alpha chain OS=Homo sapiens GN=HLA-A PE=1 SV=1;sp|P05534|1A24_HUMAN	82	2	2	2	1	1	0	2	0	0	2	2	1	1	1	0	2	0	0	2	2	1	1	1	0	2	0	0	2	2	1	96	96	96	44433	397	397;365;365;365;365;365;365;365;365;365;365;365;365;365;365;365;365;365;365;366;366;371;371;371;371;371;372;372;394;394;365;365;365;299;342;339;326;299;299;365;299;299;299;299;372;368;372;366;372;261;368;372;224;397;397;366;366;362;366;366;368;363;362;362;362;362;362;362;362;366;362;366;246;362;362;362;362;362;365;366;366;131	0	97097	By MS/MS	By MS/MS		By MS/MS
sp|P01700|LV147_HUMAN;sp|P01699|LV144_HUMAN	sp|P01700|LV147_HUMAN;sp|P01699|LV144_HUMAN	3;2	3;2	3;2	sp|P01700|LV147_HUMAN Immunoglobulin lambda variable 1-47 OS=Homo sapiens GN=IGLV1-47 PE=1 SV=2;sp|P01699|LV144_HUMAN Immunoglobulin lambda variable 1-44 OS=Homo sapiens GN=IGLV1-44 PE=1 SV=2	2	3	3	3	2	1	0	2	0	1	2	2	1	2	1	0	2	0	1	2	2	1	2	1	0	2	0	1	2	2	1	291	291	291	12283	117	117;117	0	45183	By MS/MS	By MS/MS		By MS/MS
tr|A0A075B6K5|A0A075B6K5_HUMAN	tr|A0A075B6K5|A0A075B6K5_HUMAN	2	2	1	tr|A0A075B6K5|A0A075B6K5_HUMAN HCG2043239 (Fragment) OS=Homo sapiens GN=IGLV3-9 PE=1 SV=1	1	2	2	1	1	1	0	2	0	1	2	2	1	1	1	0	2	0	1	2	2	1	0	0	0	1	0	0	1	1	0	235	235	96	12332	115	115	0	1309	By MS/MS	By MS/MS		By MS/MS
tr|A0A075B6R9|A0A075B6R9_HUMAN;sp|A0A0C4DH68|KV224_HUMAN	tr|A0A075B6R9|A0A075B6R9_HUMAN;sp|A0A0C4DH68|KV224_HUMAN	2;2	2;2	2;2	tr|A0A075B6R9|A0A075B6R9_HUMAN Immunoglobulin kappa variable 2D-24 (non-functional) (Fragment) OS=Homo sapiens GN=IGKV2D-24 PE=4 SV=1;sp|A0A0C4DH68|KV224_HUMAN Immunoglobulin kappa variable 2-24 OS=Homo sapiens GN=IGKV2-24 PE=3 SV=1	2	2	2	2	1	1	0	2	0	1	2	2	1	1	1	0	2	0	1	2	2	1	1	1	0	2	0	1	2	2	1	275	275	275	13079	120	120;120	0	40874	By MS/MS	By MS/MS		By MS/MS
tr|A0A024R0T9|A0A024R0T9_HUMAN;sp|P02655|APOC2_HUMAN;tr|K7ER74|K7ER74_HUMAN;tr|Q6P163|Q6P163_HUMAN;tr|V9GYJ8|V9GYJ8_HUMAN	tr|A0A024R0T9|A0A024R0T9_HUMAN;sp|P02655|APOC2_HUMAN;tr|K7ER74|K7ER74_HUMAN;tr|Q6P163|Q6P163_HUMAN	3;3;3;2;1	3;3;3;2;1	3;3;3;2;1	tr|A0A024R0T9|A0A024R0T9_HUMAN Apolipoprotein C-II isoform 1 OS=Homo sapiens GN=APOC2 PE=1 SV=1;sp|P02655|APOC2_HUMAN Apolipoprotein C-II OS=Homo sapiens GN=APOC2 PE=1 SV=1;tr|K7ER74|K7ER74_HUMAN APOC4-APOC2 readthrough (NMD candidate) OS=Homo sapiens GN=A	5	3	3	3	0	0	0	2	0	0	2	3	1	0	0	0	2	0	0	2	3	1	0	0	0	2	0	0	2	3	1	386	386	386	11284	101	101;101;178;72;87	0	57313				By MS/MS
sp|P35442|TSP2_HUMAN	sp|P35442|TSP2_HUMAN	2	1	1	sp|P35442|TSP2_HUMAN Thrombospondin-2 OS=Homo sapiens GN=THBS2 PE=1 SV=2	1	2	1	1	0	0	1	1	0	1	2	0	1	0	0	1	1	0	1	1	0	1	0	0	1	1	0	1	1	0	1	26	15	15	12999	1172	1172	0	64033			By MS/MS	By MS/MS
sp|A0A0B4J1X8|HV343_HUMAN	sp|A0A0B4J1X8|HV343_HUMAN	2	1	1	sp|A0A0B4J1X8|HV343_HUMAN Immunoglobulin heavy variable 3-43 OS=Homo sapiens GN=IGHV3-43 PE=3 SV=1	1	2	1	1	0	1	1	1	0	1	2	2	1	0	0	0	0	0	0	1	1	0	0	0	0	0	0	0	1	1	0	254	161	161	13077	118	118	82576	18842		By matching	By matching	By matching
sp|A0A0C4DH32|HV320_HUMAN	sp|A0A0C4DH32|HV320_HUMAN	2	1	1	sp|A0A0C4DH32|HV320_HUMAN Immunoglobulin heavy variable 3-20 OS=Homo sapiens GN=IGHV3-20 PE=3 SV=2	1	2	1	1	0	1	1	1	0	1	2	2	1	0	0	0	0	0	0	1	1	0	0	0	0	0	0	0	1	1	0	256	162	162	12673	117	117	0	21523		By matching	By matching	By matching
sp|P01766|HV313_HUMAN	sp|P01766|HV313_HUMAN	2	1	1	sp|P01766|HV313_HUMAN Immunoglobulin heavy variable 3-13 OS=Homo sapiens GN=IGHV3-13 PE=1 SV=2	1	2	1	1	0	1	1	1	0	1	2	2	1	0	0	0	0	0	0	1	1	0	0	0	0	0	0	0	1	1	0	19	95	95	12506	116	116	23981	16193		By matching	By matching	By matching
tr|G3V164|G3V164_HUMAN;sp|P48058|GRIA4_HUMAN	tr|G3V164|G3V164_HUMAN;sp|P48058|GRIA4_HUMAN	2;2	2;2	2;2	tr|G3V164|G3V164_HUMAN Glutamate receptor 4 OS=Homo sapiens GN=GRIA4 PE=1 SV=1;sp|P48058|GRIA4_HUMAN Glutamate receptor 4 OS=Homo sapiens GN=GRIA4 PE=2 SV=2	2	2	2	2	1	2	2	2	0	2	2	2	1	1	2	2	2	0	2	2	2	1	1	2	2	2	0	2	2	2	1	32	32	32	99249	884	884;902	0	41694	By MS/MS	By MS/MS	By MS/MS	By MS/MS
sp|Q6EMK4|VASN_HUMAN	sp|Q6EMK4|VASN_HUMAN	4	4	4	sp|Q6EMK4|VASN_HUMAN Vasorin OS=Homo sapiens GN=VASN PE=1 SV=1	1	4	4	4	4	0	0	1	1	0	2	1	1	4	0	0	1	1	0	2	1	1	4	0	0	1	1	0	2	1	1	82	82	82	71712	673	673	0	40394	By MS/MS			By matching	By matching
sp|P01594|KV133_HUMAN;sp|P01593|KVD33_HUMAN	sp|P01594|KV133_HUMAN;sp|P01593|KVD33_HUMAN	2;2	2;2	2;2	sp|P01594|KV133_HUMAN Immunoglobulin kappa variable 1-33 OS=Homo sapiens GN=IGKV1-33 PE=1 SV=2;sp|P01593|KVD33_HUMAN Immunoglobulin kappa variable 1D-33 OS=Homo sapiens GN=IGKV1D-33 PE=1 SV=2	2	2	2	2	1	1	0	2	1	0	2	2	1	1	1	0	2	1	0	2	2	1	1	1	0	2	1	0	2	2	1	342	342	342	12848	117	117;117	0	39618	By MS/MS	By MS/MS		By MS/MS	By matching
sp|P01611|KVD12_HUMAN;sp|A0A0C4DH73|KV112_HUMAN	sp|P01611|KVD12_HUMAN;sp|A0A0C4DH73|KV112_HUMAN	2;2	2;2	1;1	sp|P01611|KVD12_HUMAN Immunoglobulin kappa variable 1D-12 OS=Homo sapiens GN=IGKV1D-12 PE=1 SV=2;sp|A0A0C4DH73|KV112_HUMAN Immunoglobulin kappa variable 1-12 OS=Homo sapiens GN=IGKV1-12 PE=3 SV=1	2	2	2	1	1	1	0	1	1	1	2	2	1	1	1	0	1	1	1	2	2	1	0	0	0	0	0	0	1	1	0	291	291	154	1262	117	117;117	0	52179	By MS/MS	By matching		By MS/MS	By matching
tr|H0YLB9|H0YLB9_HUMAN;sp|P49641|MA2A2_HUMAN;tr|H0YKT0|H0YKT0_HUMAN;tr|H0YKM7|H0YKM7_HUMAN;tr|H0YKH9|H0YKH9_HUMAN;tr|A0A0C4DGL1|A0A0C4DGL1_HUMAN;tr|H0YNG5|H0YNG5_HUMAN	tr|H0YLB9|H0YLB9_HUMAN;sp|P49641|MA2A2_HUMAN;tr|H0YKT0|H0YKT0_HUMAN;tr|H0YKM7|H0YKM7_HUMAN;tr|H0YKH9|H0YKH9_HUMAN;tr|A0A0C4DGL1|A0A0C4DGL1_HUMAN;tr|H0YNG5|H0YNG5_HUMAN	2;2;1;1;1;1;1	2;2;1;1;1;1;1	2;2;1;1;1;1;1	tr|H0YLB9|H0YLB9_HUMAN Alpha-mannosidase (Fragment) OS=Homo sapiens GN=MAN2A2 PE=1 SV=1;sp|P49641|MA2A2_HUMAN Alpha-mannosidase 2x OS=Homo sapiens GN=MAN2A2 PE=2 SV=3;tr|H0YKT0|H0YKT0_HUMAN Alpha-mannosidase 2x (Fragment) OS=Homo sapiens GN=MAN2A2 PE=1 SV=	7	2	2	2	1	1	0	1	1	1	2	2	1	1	1	0	1	1	1	2	2	1	1	1	0	1	1	1	2	2	1	4	4	4	89808	793	793;1150;264;329;360;796;938	0	43647	By MS/MS	By matching		By matching	By matching
sp|O60888|CSTA_HUMAN;tr|C9IZG4|C9IZG4_HUMAN;tr|C9IZQ5|C9IZQ5_HUMAN	sp|O60888|CSTA_HUMAN;tr|C9IZG4|C9IZG4_HUMAN	4;3;1	4;3;1	4;3;1	sp|O60888|CSTA_HUMAN Protein CutA OS=Homo sapiens GN=CSTA PE=1 SV=2;tr|C9IZG4|C9IZG4_HUMAN Protein CutA OS=Homo sapiens GN=CSTA PE=1 SV=1	3	4	4	4	4	0	0	2	1	1	2	2	1	4	0	0	2	1	1	2	2	1	4	0	0	2	1	1	2	2	1	408	408	408	19116	179	179;135;155	0	28561	By MS/MS			By MS/MS	By matching
sp|P01825|HV459_HUMAN;sp|P0DP08|HVD82_HUMAN;sp|P0DP06|HVD34_HUMAN;sp|A0A0C4DH41|HV461_HUMAN;sp|P06331|HV434_HUMAN;sp|P01824|HV439_HUMAN;tr|A0A0J9YWS9|A0A0J9YWS9_HUMAN;sp|P0DP07|HV431_HUMAN;sp|A0A087WSY4|HV432_HUMAN	sp|P01825|HV459_HUMAN;sp|P0DP08|HVD82_HUMAN;sp|P0DP06|HVD34_HUMAN;sp|A0A0C4DH41|HV461_HUMAN;sp|P06331|HV434_HUMAN;sp|P01824|HV439_HUMAN;tr|A0A0J9YWS9|A0A0J9YWS9_HUMAN;sp|P0DP07|HV431_HUMAN;sp|A0A087WSY4|HV432_HUMAN	2;2;2;2;2;2;1;1;1	2;2;2;2;2;2;1;1;1	1;1;1;1;1;1;1;0;0	sp|P01825|HV459_HUMAN Immunoglobulin heavy variable 4-59 OS=Homo sapiens GN=IGHV4-59 PE=1 SV=2;sp|P0DP08|HVD82_HUMAN Immunoglobulin heavy variable 4-38-2 OS=Homo sapiens GN=IGHV4-38-2 PE=3 SV=1;sp|P0DP06|HVD34_HUMAN Immunoglobulin heavy variable 4-30-4 OS=	9	2	2	1	0	1	0	2	1	1	2	2	1	0	1	0	2	1	1	2	2	1	0	0	0	1	0	0	1	1	0	216	216	78	12936	116	116;117;118;118;123;125;116;118;118	0	91142		By MS/MS		By MS/MS	By MS/MS
sp|P04432|KVD39_HUMAN;sp|P01597|KV139_HUMAN	sp|P04432|KVD39_HUMAN;sp|P01597|KV139_HUMAN	2;2	1;1	1;1	sp|P04432|KVD39_HUMAN Immunoglobulin kappa variable 1D-39 OS=Homo sapiens GN=IGKV1D-39 PE=3 SV=2;sp|P01597|KV139_HUMAN Immunoglobulin kappa variable 1-39 OS=Homo sapiens GN=IGKV1-39 PE=1 SV=2	2	2	1	1	1	1	0	2	1	1	2	2	1	0	0	0	1	0	0	1	1	0	0	0	0	1	0	0	1	1	0	291	154	154	12737	117	117;117	0	3595	By matching	By matching		By matching	By matching
tr|A0A075B7B8|A0A075B7B8_HUMAN	tr|A0A075B7B8|A0A075B7B8_HUMAN	2	1	1	tr|A0A075B7B8|A0A075B7B8_HUMAN Immunoglobulin heavy variable 3/OR16-12 (non-functional) (Fragment) OS=Homo sapiens GN=IGHV3OR16-12 PE=1 SV=1	1	2	1	1	0	2	0	2	1	1	2	2	1	0	1	0	1	1	0	1	1	1	0	1	0	1	1	0	1	1	1	188	94	94	12874	117	117	0	66898		By MS/MS		By MS/MS	By matching
sp|A0A0C4DH67|KV108_HUMAN;sp|A0A0C4DH69|KV109_HUMAN	sp|A0A0C4DH67|KV108_HUMAN;sp|A0A0C4DH69|KV109_HUMAN	3;2	3;2	2;1	sp|A0A0C4DH67|KV108_HUMAN Immunoglobulin kappa variable 1-8 OS=Homo sapiens GN=IGKV1-8 PE=3 SV=1;sp|A0A0C4DH69|KV109_HUMAN Immunoglobulin kappa variable 1-9 OS=Homo sapiens GN=IGKV1-9 PE=3 SV=1	2	3	3	2	1	1	0	1	1	0	2	3	1	1	1	0	1	1	0	2	3	1	0	0	0	0	0	0	1	2	0	426	426	287	12537	115	115;117	0	10018	By MS/MS	By MS/MS		By MS/MS	By matching
sp|O75629|CREG1_HUMAN	sp|O75629|CREG1_HUMAN	2	2	2	sp|O75629|CREG1_HUMAN Protein CREG1 OS=Homo sapiens GN=CREG1 PE=1 SV=1	1	2	2	2	0	1	1	2	1	2	2	1	1	0	1	1	2	1	2	2	1	1	0	1	1	2	1	2	2	1	1	15	15	15	24074	220	220	0	10322		By MS/MS	By MS/MS	By MS/MS	By MS/MS
tr|A0A087X0Q4|A0A087X0Q4_HUMAN;sp|P01614|KVD40_HUMAN;sp|A0A087WW87|KV240_HUMAN	tr|A0A087X0Q4|A0A087X0Q4_HUMAN;sp|P01614|KVD40_HUMAN;sp|A0A087WW87|KV240_HUMAN	4;3;3	2;1;1	2;1;1	tr|A0A087X0Q4|A0A087X0Q4_HUMAN Immunoglobulin kappa variable 2-40 OS=Homo sapiens GN=IGKV2-40 PE=1 SV=1;sp|P01614|KVD40_HUMAN Immunoglobulin kappa variable 2D-40 OS=Homo sapiens GN=IGKV2D-40 PE=1 SV=2;sp|A0A087WW87|KV240_HUMAN Immunoglobulin kappa variable	3	4	2	2	3	1	1	2	1	1	2	2	1	1	0	0	1	0	0	1	1	0	1	0	0	1	0	0	1	1	0	567	375	375	11434	104	104;121;121	0	88214	By MS/MS	By matching	By matching	By MS/MS	By matching
sp|P55083|MFAP4_HUMAN;tr|K7ES70|K7ES70_HUMAN	sp|P55083|MFAP4_HUMAN;tr|K7ES70|K7ES70_HUMAN	3;3	3;3	3;3	sp|P55083|MFAP4_HUMAN Microfibril-associated glycoprotein 4 OS=Homo sapiens GN=MFAP4 PE=1 SV=2;tr|K7ES70|K7ES70_HUMAN Microfibril-associated glycoprotein 4 OS=Homo sapiens GN=MFAP4 PE=1 SV=1	2	3	3	3	0	1	1	3	1	1	2	3	1	0	1	1	3	1	1	2	3	1	0	1	1	3	1	1	2	3	1	263	263	263	28648	255	255;280	0	66947		By MS/MS	By MS/MS	By MS/MS	By matching
tr|B0QYH4|B0QYH4_HUMAN;tr|B0QYH5|B0QYH5_HUMAN;tr|B7ZLJ8|B7ZLJ8_HUMAN;sp|Q9BYH1|SE6L1_HUMAN	tr|B0QYH4|B0QYH4_HUMAN;tr|B0QYH5|B0QYH5_HUMAN;tr|B7ZLJ8|B7ZLJ8_HUMAN;sp|Q9BYH1|SE6L1_HUMAN	4;4;4;4	4;4;4;4	4;4;4;4	tr|B0QYH4|B0QYH4_HUMAN Seizure 6-like protein OS=Homo sapiens GN=SEZ6L PE=1 SV=1;tr|B0QYH5|B0QYH5_HUMAN Seizure 6-like protein OS=Homo sapiens GN=SEZ6L PE=1 SV=1;tr|B7ZLJ8|B7ZLJ8_HUMAN SEZ6L protein OS=Homo sapiens GN=SEZ6L PE=1 SV=1;sp|Q9BYH1|SE6L1_HUMAN	4	4	4	4	2	0	2	0	1	4	2	0	1	2	0	2	0	1	4	2	0	1	2	0	2	0	1	4	2	0	1	83	83	83	7964	720	720;796;1011;1024	0	25234	By MS/MS		By MS/MS		By matching
sp|P10619|PPGB_HUMAN;tr|X6R5C5|X6R5C5_HUMAN;tr|X6R8A1|X6R8A1_HUMAN;tr|S3KQ41|S3KQ41_HUMAN;tr|Q5JZH0|Q5JZH0_HUMAN	sp|P10619|PPGB_HUMAN;tr|X6R5C5|X6R5C5_HUMAN;tr|X6R8A1|X6R8A1_HUMAN	3;3;3;1;1	3;3;3;1;1	3;3;3;1;1	sp|P10619|PPGB_HUMAN Lysosomal protective protein OS=Homo sapiens GN=CTSA PE=1 SV=2;tr|X6R5C5|X6R5C5_HUMAN Carboxypeptidase OS=Homo sapiens GN=CTSA PE=1 SV=1;tr|X6R8A1|X6R8A1_HUMAN Carboxypeptidase OS=Homo sapiens GN=CTSA PE=1 SV=1	5	3	3	3	0	2	0	2	2	1	2	3	1	0	2	0	2	2	1	2	3	1	0	2	0	2	2	1	2	3	1	77	77	77	54465	480	480;481;498;109;202	0	16906		By MS/MS		By MS/MS	By MS/MS
sp|Q8NHM4|TRY6_HUMAN;tr|H0Y8D1|H0Y8D1_HUMAN;tr|A6XMV8|A6XMV8_HUMAN;tr|A0A0J9YYC8|A0A0J9YYC8_HUMAN;tr|A0A087WW55|A0A087WW55_HUMAN;sp|P07478|TRY2_HUMAN;sp|P07477|TRY1_HUMAN;CON__P07477;tr|E7EQ64|E7EQ64_HUMAN;tr|A6XMV9|A6XMV9_HUMAN	sp|Q8NHM4|TRY6_HUMAN;tr|H0Y8D1|H0Y8D1_HUMAN;tr|A6XMV8|A6XMV8_HUMAN;tr|A0A0J9YYC8|A0A0J9YYC8_HUMAN;tr|A0A087WW55|A0A087WW55_HUMAN;sp|P07478|TRY2_HUMAN;sp|P07477|TRY1_HUMAN;CON__P07477;tr|E7EQ64|E7EQ64_HUMAN;tr|A6XMV9|A6XMV9_HUMAN	2;1;1;1;1;1;1;1;1;1	1;1;1;1;1;1;1;1;1;1	1;1;1;1;1;1;1;1;1;1	sp|Q8NHM4|TRY6_HUMAN Putative trypsin-6 OS=Homo sapiens GN=PRSS3P2 PE=5 SV=2;tr|H0Y8D1|H0Y8D1_HUMAN Trypsin-1 (Fragment) OS=Homo sapiens GN=PRSS1 PE=1 SV=1;tr|A6XMV8|A6XMV8_HUMAN Protease serine 2 preproprotein OS=Homo sapiens GN=PRSS2 PE=1 SV=1;tr|A0A0J9Y	10	2	1	1	1	2	1	2	2	2	2	2	1	1	1	1	1	1	1	1	1	1	1	1	1	1	1	1	1	1	1	202	81	81	26537	247	247;142;246;247;247;247;247;247;261;261	0	14593	By MS/MS	By MS/MS	By MS/MS	By MS/MS	By MS/MS
sp|P28072|PSB6_HUMAN;tr|A0A087X2I4|A0A087X2I4_HUMAN;tr|I3L3X7|I3L3X7_HUMAN	sp|P28072|PSB6_HUMAN;tr|A0A087X2I4|A0A087X2I4_HUMAN	4;2;1	4;2;1	4;2;1	sp|P28072|PSB6_HUMAN Proteasome subunit beta type-6 OS=Homo sapiens GN=PSMB6 PE=1 SV=4;tr|A0A087X2I4|A0A087X2I4_HUMAN Proteasome subunit beta type OS=Homo sapiens GN=PSMB6 PE=1 SV=1	3	4	4	4	0	1	1	3	2	2	2	4	1	0	1	1	3	2	2	2	4	1	0	1	1	3	2	2	2	4	1	293	293	293	25357	239	239;213;102	0	12773		By MS/MS	By MS/MS	By MS/MS	By MS/MS
tr|A0A087WZC4|A0A087WZC4_HUMAN;tr|A0A087WVW4|A0A087WVW4_HUMAN;sp|O43548|TGM5_HUMAN	tr|A0A087WZC4|A0A087WZC4_HUMAN;tr|A0A087WVW4|A0A087WVW4_HUMAN;sp|O43548|TGM5_HUMAN	7;7;7	7;7;7	7;7;7	tr|A0A087WZC4|A0A087WZC4_HUMAN Protein-glutamine gamma-glutamyltransferase 5 OS=Homo sapiens GN=TGM5 PE=1 SV=1;tr|A0A087WVW4|A0A087WVW4_HUMAN Protein-glutamine gamma-glutamyltransferase 5 OS=Homo sapiens GN=TGM5 PE=1 SV=1;sp|O43548|TGM5_HUMAN Protein-gluta	3	7	7	7	0	1	2	4	2	4	2	7	1	0	1	2	4	2	4	2	7	1	0	1	2	4	2	4	2	7	1	196	196	196	71787	637	637;719;720	0	36068		By matching	By MS/MS	By MS/MS	By MS/MS
sp|P49721|PSB2_HUMAN;tr|A0A087WVV1|A0A087WVV1_HUMAN	sp|P49721|PSB2_HUMAN;tr|A0A087WVV1|A0A087WVV1_HUMAN	6;3	6;3	5;3	sp|P49721|PSB2_HUMAN Proteasome subunit beta type-2 OS=Homo sapiens GN=PSMB2 PE=1 SV=1;tr|A0A087WVV1|A0A087WVV1_HUMAN Proteasome subunit beta type-2 OS=Homo sapiens GN=PSMB2 PE=1 SV=1	2	6	6	5	0	1	1	4	3	2	2	5	1	0	1	1	4	3	2	2	5	1	0	1	1	4	3	2	2	5	1	433	433	338	22836	201	201;84	0	18525		By MS/MS	By MS/MS	By MS/MS	By MS/MS
sp|P25788|PSA3_HUMAN;tr|G3V3W4|G3V3W4_HUMAN;tr|G3V5N4|G3V5N4_HUMAN;tr|G3V4X5|G3V4X5_HUMAN	sp|P25788|PSA3_HUMAN	5;2;2;1	5;2;2;1	5;2;2;1	sp|P25788|PSA3_HUMAN Proteasome subunit alpha type-3 OS=Homo sapiens GN=PSMA3 PE=1 SV=2	4	5	5	5	0	0	2	3	3	4	2	5	1	0	0	2	3	3	4	2	5	1	0	0	2	3	3	4	2	5	1	251	251	251	28433	255	255;36;54;180	0	19285			By matching	By MS/MS	By MS/MS
sp|P43251|BTD_HUMAN;tr|C9JSN9|C9JSN9_HUMAN	sp|P43251|BTD_HUMAN	3;1	3;1	3;1	sp|P43251|BTD_HUMAN Biotinidase OS=Homo sapiens GN=BTD PE=1 SV=2	2	3	3	3	2	0	0	0	0	0	3	1	1	2	0	0	0	0	0	3	1	1	2	0	0	0	0	0	3	1	1	74	74	74	61132	543	543;251	0	22739	By MS/MS
sp|A0A0B4J1V0|HV315_HUMAN	sp|A0A0B4J1V0|HV315_HUMAN	3	3	2	sp|A0A0B4J1V0|HV315_HUMAN Immunoglobulin heavy variable 3-15 OS=Homo sapiens GN=IGHV3-15 PE=3 SV=1	1	3	3	2	0	1	0	1	0	0	3	2	1	0	1	0	1	0	0	3	2	1	0	0	0	0	0	0	2	1	1	328	328	269	12926	119	119	0	59974		By matching		By MS/MS
tr|A0A182DWH7|A0A182DWH7_HUMAN;sp|P49908|SEPP1_HUMAN	tr|A0A182DWH7|A0A182DWH7_HUMAN;sp|P49908|SEPP1_HUMAN	3;3	3;3	3;3	tr|A0A182DWH7|A0A182DWH7_HUMAN Selenoprotein P (Fragment) OS=Homo sapiens GN=SELENOP PE=1 SV=1;sp|P49908|SEPP1_HUMAN Selenoprotein P OS=Homo sapiens GN=SELENOP PE=1 SV=3	2	3	3	3	3	0	0	2	0	0	3	2	1	3	0	0	2	0	0	3	2	1	3	0	0	2	0	0	3	2	1	10	10	10	35116	310	310;381	0	4113	By MS/MS			By matching
sp|Q9SNW1|MINP1_HUMAN	sp|Q9SNW1|MINP1_HUMAN	3	3	3	sp|Q9SNW1|MINP1_HUMAN Multiple inositol polyphosphate phosphatase 1 OS=Homo sapiens GN=MINPP1 PE=1 SV=1	1	3	3	3	0	0	0	1	0	0	3	3	1	0	0	0	1	0	0	3	3	1	0	0	0	1	0	0	3	3	1	82	82	82	55051	487	487	0	31722				By MS/MS
sp|P06312|KV401_HUMAN	sp|P06312|KV401_HUMAN	3	3	3	sp|P06312|KV401_HUMAN Immunoglobulin kappa variable 4-1 OS=Homo sapiens GN=IGKV4-1 PE=1 SV=1	1	3	3	3	0	0	0	2	0	0	3	3	1	0	0	0	2	0	0	3	3	1	0	0	0	2	0	0	3	3	1	298	298	298	1338	121	121	0	19647				By MS/MS
tr|E9PJK1|E9PJK1_HUMAN;tr|E9PRJ8|E9PRJ8_HUMAN;tr|H0YDL9|H0YDL9_HUMAN;tr|H0YDJ9|H0YDJ9_HUMAN;sp|P60033|CD81_HUMAN;tr|E9PIF1|E9PIF1_HUMAN;tr|A6NMH8|A6NMH8_HUMAN;tr|E9PM31|E9PM31_HUMAN;tr|H0YEE2|H0YEE2_HUMAN	tr|E9PJK1|E9PJK1_HUMAN;tr|E9PRJ8|E9PRJ8_HUMAN;tr|H0YDL9|H0YDL9_HUMAN;tr|H0YDJ9|H0YDJ9_HUMAN;sp|P60033|CD81_HUMAN;tr|E9PIF1|E9PIF1_HUMAN;tr|A6NMH8|A6NMH8_HUMAN	3;3;3;3;3;3;3;1;1	3;3;3;3;3;3;3;1;1	3;3;3;3;3;3;3;1;1	tr|E9PJK1|E9PJK1_HUMAN Tetraspanin OS=Homo sapiens GN=CD81 PE=1 SV=1;tr|E9PRJ8|E9PRJ8_HUMAN Tetraspanin (Fragment) OS=Homo sapiens GN=CD81 PE=1 SV=1;tr|H0YDL9|H0YDL9_HUMAN Tetraspanin (Fragment) OS=Homo sapiens GN=CD81 PE=1 SV=1;tr|H0YDJ9|H0YDJ9_HUMAN Tetr	9	3	3	3	0	3	0	3	0	0	3	3	1	0	3	0	3	0	0	3	3	1	0	3	0	3	0	0	3	3	1	358	358	358	17963	165	165;209;221;225;236;242;274;92;148	0	29196		By MS/MS		By MS/MS
sp|P01764|HV323_HUMAN	sp|P01764|HV323_HUMAN	3	1	1	sp|P01764|HV323_HUMAN Immunoglobulin heavy variable 3-23 OS=Homo sapiens GN=IGHV3-23 PE=1 SV=2	1	3	1	1	0	2	1	3	0	1	3	3	1	0	0	0	1	0	0	1	1	0	0	0	0	1	0	0	1	1	0	35	162	162	12582	117	117	0	28574		By matching	By matching	By MS/MS
sp|O75787|RENR_HUMAN;tr|A0A1C7CYW4|A0A1C7CYW4_HUMAN;tr|A0A1B0GVW0|A0A1B0GVW0_HUMAN;tr|A0A1B0GVB9|A0A1B0GVB9_HUMAN;tr|A0A1B0GS12|A0A1B0GS12_HUMAN;tr|A0A1B0GST7|A0A1B0GST7_HUMAN;tr|A0A1B0GTS8|A0A1B0GTS8_HUMAN;tr|A0A1B0GTB0|A0A1B0GTB0_HUMAN;tr|B7Z413|B7Z413_HUMAN;tr|B7Z1I9|B7Z1I9_HUMAN;tr|H7C3E1|H7C3E1_HUMAN;tr|A0A1B0GWJ8|A0A1B0GWJ8_HUMAN;tr|A0A1B0GVC7|A0A1B0GVC7_HUMAN;tr|A0A1B0GVI9|A0A1B0GVI9_HUMAN…	sp|O75787|RENR_HUMAN;tr|A0A1C7CYW4|A0A1C7CYW4_HUMAN;tr|A0A1B0GVW0|A0A1B0GVW0_HUMAN;tr|A0A1B0GVB9|A0A1B0GVB9_HUMAN;tr|A0A1B0GS12|A0A1B0GS12_HUMAN;tr|A0A1B0GST7|A0A1B0GST7_HUMAN;tr|A0A1B0GTS8|A0A1B0GTS8_HUMAN;tr|A0A1B0GTB0|A0A1B0GTB0_HUMAN;tr|B7Z413|B7Z413_HUMAN;tr|B7Z1I9|B7Z1I9_HUMAN;tr|H7C3E1|H7C3E1_HUMAN;tr|A0A1B0GWJ8|A0A1B0GWJ8_HUMAN;tr|A0A1B0GVC7|A0A1B0GVC7_HUMAN;tr|A0A1B0GVI9|A0A1B0GVI9_HUMAN…	5;5;5;5;4;4;4;4;4;4;4;4;4;3;3;2;2;1;1;1	5;5;5;5;4;4;4;4;4;4;4;4;4;3;3;2;2;1;1;1	5;5;5;5;4;4;4;4;4;4;4;4;4;3;3;2;2;1;1;1	sp|O75787|RENR_HUMAN Renin receptor OS=Homo sapiens GN=ATP6AP2 PE=1 SV=2;tr|A0A1C7CYW4|A0A1C7CYW4_HUMAN Renin receptor OS=Homo sapiens GN=ATP6AP2 PE=1 SV=1;tr|A0A1B0GVW0|A0A1B0GVW0_HUMAN Renin receptor OS=Homo sapiens GN=ATP6AP2 PE=1 SV=1;tr|A0A1B0GVB9|A0A	20	5	5	5	0	4	1	5	0	1	3	5	1	0	4	1	5	0	1	3	5	1	0	4	1	5	0	1	3	5	1	229	229	229	39008	350	350;349;345;317;273;331;301;294;274;272;262;258;242;196;186;209;186;128;143;101	0	23553		By MS/MS	By matching	By MS/MS
tr|G5E9G7|G5E9G7_HUMAN;sp|Q9P2S2|NRX2A_HUMAN;sp|P58401|NRX2B_HUMAN;tr|A0A0D9SFY6|A0A0D9SFY6_HUMAN;tr|H7C2R8|H7C2R8_HUMAN	tr|G5E9G7|G5E9G7_HUMAN;sp|Q9P2S2|NRX2A_HUMAN	6;6;2;1;1	6;6;2;1;1	5;5;1;0;1	tr|G5E9G7|G5E9G7_HUMAN Neurexin 2, isoform CRA_a OS=Homo sapiens GN=NRXN2 PE=1 SV=1;sp|Q9P2S2|NRX2A_HUMAN Neurexin-2 OS=Homo sapiens GN=NRXN2 PE=2 SV=1	5	6	6	5	3	0	0	2	1	1	3	2	1	3	0	0	2	1	1	3	2	1	3	0	0	2	1	1	3	2	0	42	42	33	18411	1705	1705;1712;666;75;276	0	5237	By MS/MS			By matching	By matching
sp|O75340|PDCD6_HUMAN;tr|A0A024QZ42|A0A024QZ42_HUMAN;tr|H0Y9X3|H0Y9X3_HUMAN;tr|A0A087WZ38|A0A087WZ38_HUMAN	sp|O75340|PDCD6_HUMAN;tr|A0A024QZ42|A0A024QZ42_HUMAN	3;2;1;1	3;2;1;1	3;2;1;1	sp|O75340|PDCD6_HUMAN Programmed cell death protein 6 OS=Homo sapiens GN=PDCD6 PE=1 SV=1;tr|A0A024QZ42|A0A024QZ42_HUMAN HCG1985580, isoform CRA_c OS=Homo sapiens GN=PDCD6 PE=1 SV=1	4	3	3	3	0	1	0	3	1	0	3	3	1	0	1	0	3	1	0	3	3	1	0	1	0	3	1	0	3	3	1	168	168	168	21868	191	191;121;104;123	0	39493		By matching		By MS/MS	By matching
sp|P01615|KVD28_HUMAN;sp|A0A075B6P5|KV228_HUMAN;sp|A2NJV5|KV229_HUMAN;sp|A0A0A0MRZ7|KVD26_HUMAN;sp|A0A075B6S2|KVD29_HUMAN	sp|P01615|KVD28_HUMAN;sp|A0A075B6P5|KV228_HUMAN	4;4;1;1;1	4;4;1;1;1	2;2;0;0;0	sp|P01615|KVD28_HUMAN Immunoglobulin kappa variable 2D-28 OS=Homo sapiens GN=IGKV2D-28 PE=1 SV=2;sp|A0A075B6P5|KV228_HUMAN Immunoglobulin kappa variable 2-28 OS=Homo sapiens GN=IGKV2-28 PE=3 SV=1	5	4	4	2	2	1	1	3	1	1	3	3	1	2	1	1	3	1	1	3	3	1	0	0	0	2	0	0	2	2	0	458	458	292	12957	120	120;120;120;120;120	0	37259	By MS/MS	By MS/MS	By MS/MS	By MS/MS	By MS/MS
sp|P01624|KV315_HUMAN;tr|A0A0C4DH90|A0A0C4DH90_HUMAN;sp|A0A0C4DH55|KVD07_HUMAN	sp|P01624|KV315_HUMAN	3;1;1	3;1;1	0;0;0	sp|P01624|KV315_HUMAN Immunoglobulin kappa variable 3-15 OS=Homo sapiens GN=IGKV3-15 PE=1 SV=2	3	3	3	0	2	1	1	3	1	1	3	3	1	2	1	1	3	1	1	3	3	1	0	0	0	0	0	0	0	0	0	261	261	0	12496	115	115;116;119	0	28776	By MS/MS	By MS/MS	By MS/MS	By MS/MS	By matching
sp|P23490|LORI_HUMAN	sp|P23490|LORI_HUMAN	3	3	3	sp|P23490|LORI_HUMAN Loricrin OS=Homo sapiens GN=LOR PE=1 SV=2	1	3	3	3	0	2	0	2	2	3	3	3	1	0	2	0	2	2	3	3	3	1	0	2	0	2	2	3	3	3	1	67	67	67	2576	312	312	0	6291		By MS/MS		By MS/MS	By MS/MS
sp|Q15828|CYTM_HUMAN	sp|Q15828|CYTM_HUMAN	5	5	5	sp|Q15828|CYTM_HUMAN Cystatin-M OS=Homo sapiens GN=CST6 PE=1 SV=1	1	5	5	5	0	0	1	4	2	3	3	5	1	0	0	1	4	2	3	3	5	1	0	0	1	4	2	3	3	5	1	503	503	503	16511	149	149	0	1363			By MS/MS	By MS/MS	By MS/MS
sp|Q6P4A8|PLBL1_HUMAN;tr|F5H053|F5H053_HUMAN	sp|Q6P4A8|PLBL1_HUMAN	5;1	5;1	5;1	sp|Q6P4A8|PLBL1_HUMAN Phospholipase B-like 1 OS=Homo sapiens GN=PLBD1 PE=1 SV=2	2	5	5	5	0	1	1	5	2	3	3	5	1	0	1	1	5	2	3	3	5	1	0	1	1	5	2	3	3	5	1	143	143	143	63254	553	553;144	0	69407		By matching	By matching	By MS/MS	By MS/MS
sp|P41222|PTGDS_HUMAN;tr|Q5SQ11|Q5SQ11_HUMAN;tr|H0Y5A1|H0Y5A1_HUMAN	sp|P41222|PTGDS_HUMAN;tr|Q5SQ11|Q5SQ11_HUMAN;tr|H0Y5A1|H0Y5A1_HUMAN	14;8;7	14;8;7	14;8;7	sp|P41222|PTGDS_HUMAN Prostaglandin-H2 D-isomerase OS=Homo sapiens GN=PTGDS PE=1 SV=1;tr|Q5SQ11|Q5SQ11_HUMAN Prostaglandin-H2 D-isomerase (Fragment) OS=Homo sapiens GN=PTGDS PE=1 SV=1;tr|H0Y5A1|H0Y5A1_HUMAN Prostaglandin-H2 D-isomerase (Fragment) OS=Homo s	3	14	14	14	14	2	3	4	2	2	3	3	1	14	2	3	4	2	2	3	3	1	14	2	3	4	2	2	3	3	1	737	737	737	21029	190	190;195;124	0	32331	By MS/MS	By MS/MS	By MS/MS	By MS/MS	By MS/MS
sp|Q8NEX9|DR9C7_HUMAN	sp|Q8NEX9|DR9C7_HUMAN	5	5	5	sp|Q8NEX9|DR9C7_HUMAN Short-chain dehydrogenase/reductase family 9C member 7 OS=Homo sapiens GN=SDR9C7 PE=1 SV=1	1	5	5	5	0	3	3	4	3	5	3	4	1	0	3	3	4	3	5	3	4	1	0	3	3	4	3	5	3	4	1	153	153	153	35262	313	313	0	70434		By MS/MS	By MS/MS	By MS/MS	By matching
sp|P62873|GBB1_HUMAN;tr|B3KVK2|B3KVK2_HUMAN;tr|B1AKQ8|B1AKQ8_HUMAN;tr|F6X3N5|F6X3N5_HUMAN;tr|F6ST28|F6ST28_HUMAN;sp|Q9HAV0|GBB4_HUMAN	sp|P62873|GBB1_HUMAN;tr|B3KVK2|B3KVK2_HUMAN	5;3;2;2;2;1	5;3;2;2;2;1	2;2;0;0;0;0	sp|P62873|GBB1_HUMAN Guanine nucleotide-binding protein G(I)/G(S)/G(T) subunit beta-1 OS=Homo sapiens GN=GNB1 PE=1 SV=3;tr|B3KVK2|B3KVK2_HUMAN Guanine nucleotide-binding protein G(I)/G(S)/G(T) subunit beta-1 OS=Homo sapiens GN=GNB1 PE=1 SV=1	6	5	5	2	0	2	0	4	0	1	4	5	1	0	2	0	4	0	1	4	5	1	0	1	0	2	0	0	2	2	0	221	221	88	37377	340	340;240;107;163;165;340	0	29106		By MS/MS		By MS/MS
tr|A0A0J9YY99|A0A0J9YY99_HUMAN;sp|P0DP03|HV335_HUMAN;sp|P01768|HV330_HUMAN	tr|A0A0J9YY99|A0A0J9YY99_HUMAN;sp|P0DP03|HV335_HUMAN;sp|P01768|HV330_HUMAN	4;3;3	3;2;2	1;0;0	tr|A0A0J9YY99|A0A0J9YY99_HUMAN Sncharacterized protein (Fragment) OS=Homo sapiens PE=1 SV=1;sp|P0DP03|HV335_HUMAN Immunoglobulin heavy variable 3-30-5 OS=Homo sapiens GN=IGHV3-30-5 PE=3 SV=1;sp|P01768|HV330_HUMAN Immunoglobulin heavy variable 3-30 OS=Homo	3	4	3	1	0	2	1	4	0	1	4	4	1	0	1	1	3	0	0	3	3	1	0	0	0	1	0	0	1	1	0	427	333	77	12965	117	117;117;117	0	28855		By MS/MS	By matching	By MS/MS
sp|P05026|AT1B1_HUMAN;tr|V9GYR2|V9GYR2_HUMAN	sp|P05026|AT1B1_HUMAN;tr|V9GYR2|V9GYR2_HUMAN	4;2	4;2	4;2	sp|P05026|AT1B1_HUMAN Sodium/potassium-transporting ATPase subunit beta-1 OS=Homo sapiens GN=ATP1B1 PE=1 SV=1;tr|V9GYR2|V9GYR2_HUMAN Sodium/potassium-transporting ATPase subunit beta (Fragment) OS=Homo sapiens GN=ATP1B1 PE=1 SV=1	2	4	4	4	0	3	0	4	1	0	4	4	1	0	3	0	4	1	0	4	4	1	0	3	0	4	1	0	4	4	1	224	224	224	35061	303	303;130	0	92491		By MS/MS		By MS/MS	By matching
sp|P04433|KV311_HUMAN;sp|A0A0A0MRZ8|KVD11_HUMAN	sp|P04433|KV311_HUMAN;sp|A0A0A0MRZ8|KVD11_HUMAN	4;3	4;3	4;3	sp|P04433|KV311_HUMAN Immunoglobulin kappa variable 3-11 OS=Homo sapiens GN=IGKV3-11 PE=1 SV=1;sp|A0A0A0MRZ8|KVD11_HUMAN Immunoglobulin kappa variable 3D-11 OS=Homo sapiens GN=IGKV3D-11 PE=3 SV=6	2	4	4	4	2	1	1	4	1	1	4	4	1	2	1	1	4	1	1	4	4	1	2	1	1	4	1	1	4	4	1	522	522	522	12575	115	115;115	0	21142	By MS/MS	By MS/MS	By MS/MS	By MS/MS	By MS/MS
sp|A0A0B4J1X5|HV374_HUMAN;tr|A0A075B7E8|A0A075B7E8_HUMAN;sp|P01767|HV353_HUMAN;sp|A0A0C4DH42|HV366_HUMAN;tr|A0A0J9YVT0|A0A0J9YVT0_HUMAN;sp|P0DP02|HVC33_HUMAN	sp|A0A0B4J1X5|HV374_HUMAN;tr|A0A075B7E8|A0A075B7E8_HUMAN;sp|P01767|HV353_HUMAN;sp|A0A0C4DH42|HV366_HUMAN;tr|A0A0J9YVT0|A0A0J9YVT0_HUMAN;sp|P0DP02|HVC33_HUMAN	4;3;2;2;2;2	4;3;2;2;2;2	1;1;0;0;0;0	sp|A0A0B4J1X5|HV374_HUMAN Immunoglobulin heavy variable 3-74 OS=Homo sapiens GN=IGHV3-74 PE=3 SV=1;tr|A0A075B7E8|A0A075B7E8_HUMAN Immunoglobulin heavy variable 3/OR16-13 (non-functional) (Fragment) OS=Homo sapiens GN=IGHV3OR16-13 PE=4 SV=1;sp|P01767|HV353_	6	4	4	1	0	2	1	4	1	2	4	4	1	0	2	1	4	1	2	4	4	1	0	0	0	1	0	0	1	1	0	41	41	6	12839	117	117;117;116;116;117;117	0	27604		By MS/MS	By MS/MS	By MS/MS	By MS/MS
sp|Q9SK55|ZPI_HUMAN;tr|G3V2W1|G3V2W1_HUMAN;CON__ENSEMBL:ENSBTAP00000013050	sp|Q9SK55|ZPI_HUMAN;tr|G3V2W1|G3V2W1_HUMAN	5;5;1	5;5;1	5;5;1	sp|Q9SK55|ZPI_HUMAN Protein Z-dependent protease inhibitor OS=Homo sapiens GN=SERPINA10 PE=1 SV=1;tr|G3V2W1|G3V2W1_HUMAN Protein Z-dependent protease inhibitor OS=Homo sapiens GN=SERPINA10 PE=1 SV=1	3	5	5	5	0	0	0	1	0	0	5	2	1	0	0	0	1	0	0	5	2	1	0	0	0	1	0	0	5	2	1	173	173	173	50706	444	444;484;452	0	8747				By MS/MS
sp|P02743|SAMP_HUMAN	sp|P02743|SAMP_HUMAN	7	7	7	sp|P02743|SAMP_HUMAN Serum amyloid P-component OS=Homo sapiens GN=APCS PE=1 SV=2	1	7	7	7	0	1	0	6	0	0	5	6	1	0	1	0	6	0	0	5	6	1	0	1	0	6	0	0	5	6	1	354	354	354	25387	223	223	0	17185		By matching		By MS/MS
tr|A0A087X1J7|A0A087X1J7_HUMAN;sp|P22352|GPX3_HUMAN;tr|H0YBE4|H0YBE4_HUMAN;tr|E5RG32|E5RG32_HUMAN;tr|H0YC19|H0YC19_HUMAN	tr|A0A087X1J7|A0A087X1J7_HUMAN;sp|P22352|GPX3_HUMAN;tr|H0YBE4|H0YBE4_HUMAN	6;6;3;1;1	6;6;3;1;1	6;6;3;1;1	tr|A0A087X1J7|A0A087X1J7_HUMAN Glutathione peroxidase OS=Homo sapiens GN=GPX3 PE=1 SV=1;sp|P22352|GPX3_HUMAN Glutathione peroxidase 3 OS=Homo sapiens GN=GPX3 PE=1 SV=2;tr|H0YBE4|H0YBE4_HUMAN Glutathione peroxidase 3 (Fragment) OS=Homo sapiens GN=GPX3 PE=1	5	6	6	6	2	0	0	5	0	1	5	6	1	2	0	0	5	0	1	5	6	1	2	0	0	5	0	1	5	6	1	293	293	293	25402	225	225;226;79;138;174	0	14958	By MS/MS			By MS/MS
sp|Q13740|CD166_HUMAN;tr|F5GXJ9|F5GXJ9_HUMAN;tr|H7C543|H7C543_HUMAN	sp|Q13740|CD166_HUMAN;tr|F5GXJ9|F5GXJ9_HUMAN;tr|H7C543|H7C543_HUMAN	10;10;5	10;10;5	10;10;5	sp|Q13740|CD166_HUMAN CD166 antigen OS=Homo sapiens GN=ALCAM PE=1 SV=2;tr|F5GXJ9|F5GXJ9_HUMAN CD166 antigen OS=Homo sapiens GN=ALCAM PE=1 SV=1;tr|H7C543|H7C543_HUMAN CD166 antigen (Fragment) OS=Homo sapiens GN=ALCAM PE=1 SV=1	3	10	10	10	7	0	1	6	0	0	5	0	1	7	0	1	6	0	0	5	0	1	7	0	1	6	0	0	5	0	1	269	269	269	65102	583	583;532;344	0	32754	By MS/MS		By matching	By MS/MS
tr|F5H7V9|F5H7V9_HUMAN;tr|E9PC84|E9PC84_HUMAN;tr|J3QSS6|J3QSS6_HUMAN;sp|P24821|TENA_HUMAN;tr|H0YGZ3|H0YGZ3_HUMAN	tr|F5H7V9|F5H7V9_HUMAN;tr|E9PC84|E9PC84_HUMAN;tr|J3QSS6|J3QSS6_HUMAN;sp|P24821|TENA_HUMAN	5;5;5;5;2	5;5;5;5;2	5;5;5;5;2	tr|F5H7V9|F5H7V9_HUMAN Tenascin OS=Homo sapiens GN=TNC PE=1 SV=1;tr|E9PC84|E9PC84_HUMAN Tenascin OS=Homo sapiens GN=TNC PE=1 SV=1;tr|J3QSS6|J3QSS6_HUMAN Tenascin OS=Homo sapiens GN=TNC PE=1 SV=1;sp|P24821|TENA_HUMAN Tenascin OS=Homo sapiens GN=TNC PE=1 SV=	5	5	5	5	0	0	1	3	0	1	5	2	1	0	0	1	3	0	1	5	2	1	0	0	1	3	0	1	5	2	1	45	45	45	20114	1838	1838;1928;2019;2201;615	0	13247			By MS/MS	By MS/MS
sp|P02462|CO4A1_HUMAN;sp|P29400|CO4A5_HUMAN	sp|P02462|CO4A1_HUMAN	5;2	5;2	5;2	sp|P02462|CO4A1_HUMAN Collagen alpha-1(IV) chain OS=Homo sapiens GN=COL4A1 PE=1 SV=3	2	5	5	5	0	4	1	5	0	1	5	5	1	0	4	1	5	0	1	5	5	1	0	4	1	5	0	1	5	5	1	47	47	47	16061	1669	1669;1685	0	87016		By MS/MS	By matching	By MS/MS
sp|Q7Z7M0|MEGF8_HUMAN;tr|M0R0Q0|M0R0Q0_HUMAN	sp|Q7Z7M0|MEGF8_HUMAN	11;1	11;1	11;1	sp|Q7Z7M0|MEGF8_HUMAN Multiple epidermal growth factor-like domains protein 8 OS=Homo sapiens GN=MEGF8 PE=1 SV=2	2	11	11	11	9	0	2	3	2	5	6	0	1	9	0	2	3	2	5	6	0	1	9	0	2	3	2	5	6	0	1	6	6	6	3031	2845	2845;70	0	59435	By MS/MS		By MS/MS	By MS/MS	By matching
sp|P00742|FA10_HUMAN;tr|Q5JVE8|Q5JVE8_HUMAN;tr|B7ZBK1|B7ZBK1_HUMAN	sp|P00742|FA10_HUMAN	7;2;2	7;2;2	7;2;2	sp|P00742|FA10_HUMAN Coagulation factor X OS=Homo sapiens GN=F10 PE=1 SV=2	3	7	7	7	1	0	0	3	0	0	7	3	1	1	0	0	3	0	0	7	3	1	1	0	0	3	0	0	7	3	1	18	18	18	54731	488	488;332;334	0	81329	By MS/MS			By matching
sp|P01880|IGHD_HUMAN;tr|A0A0A0MS09|A0A0A0MS09_HUMAN	sp|P01880|IGHD_HUMAN;tr|A0A0A0MS09|A0A0A0MS09_HUMAN	9;9	9;9	9;9	sp|P01880|IGHD_HUMAN Immunoglobulin heavy constant delta OS=Homo sapiens GN=IGHD PE=1 SV=3;tr|A0A0A0MS09|A0A0A0MS09_HUMAN Immunoglobulin heavy constant delta (Fragment) OS=Homo sapiens GN=IGHD PE=1 SV=1	2	9	9	9	0	0	0	6	0	0	8	6	1	0	0	0	6	0	0	8	6	1	0	0	0	6	0	0	8	6	1	443	443	443	42352	384	384;430	0	72941				By MS/MS
sp|Q14520|HABP2_HUMAN	sp|Q14520|HABP2_HUMAN	9	9	9	sp|Q14520|HABP2_HUMAN Hyaluronan-binding protein 2 OS=Homo sapiens GN=HABP2 PE=1 SV=1	1	9	9	9	0	0	0	3	0	0	9	2	1	0	0	0	3	0	0	9	2	1	0	0	0	3	0	0	9	2	1	245	245	245	62671	560	560	0	15775				By MS/MS
sp|Q7Z7G0|TARSH_HUMAN;tr|D3YTG3|D3YTG3_HUMAN;tr|H0Y897|H0Y897_HUMAN;tr|Q5JPC9|Q5JPC9_HUMAN;tr|E9PPR9|E9PPR9_HUMAN;tr|H7C4X4|H7C4X4_HUMAN;tr|H0YEA0|H0YEA0_HUMAN;tr|H7C556|H7C556_HUMAN	sp|Q7Z7G0|TARSH_HUMAN;tr|D3YTG3|D3YTG3_HUMAN;tr|H0Y897|H0Y897_HUMAN	10;10;6;4;1;1;1;1	10;10;6;4;1;1;1;1	10;10;6;4;1;1;1;1	sp|Q7Z7G0|TARSH_HUMAN Target of Nesh-SH3 OS=Homo sapiens GN=ABI3BP PE=1 SV=1;tr|D3YTG3|D3YTG3_HUMAN Target of Nesh-SH3 OS=Homo sapiens GN=ABI3BP PE=1 SV=1;tr|H0Y897|H0Y897_HUMAN Target of Nesh-SH3 (Fragment) OS=Homo sapiens GN=ABI3BP PE=1 SV=1	8	10	10	10	0	5	1	9	2	3	10	10	1	0	5	1	9	2	3	10	10	1	0	5	1	9	2	3	10	10	1	14	14	14	11864	1075	1075;1777;1131;1005;161;187;191;233	0	17788		By MS/MS	By matching	By MS/MS	By MS/MS
sp|P07357|CO8A_HUMAN	sp|P07357|CO8A_HUMAN	12	12	12	sp|P07357|CO8A_HUMAN Complement component C8 alpha chain OS=Homo sapiens GN=C8A PE=1 SV=2	1	12	12	12	3	0	0	4	0	1	12	12	1	3	0	0	4	0	1	12	12	1	3	0	0	4	0	1	12	12	1	329	329	329	65163	584	584	0	86572	By MS/MS			By MS/MS
sp|P12110|CO6A2_HUMAN;tr|C9JH44|C9JH44_HUMAN;tr|H7C0M5|H7C0M5_HUMAN	sp|P12110|CO6A2_HUMAN	19;3;3	19;3;3	19;3;3	sp|P12110|CO6A2_HUMAN Collagen alpha-2(VI) chain OS=Homo sapiens GN=COL6A2 PE=1 SV=4	3	19	19	19	1	14	0	16	0	1	13	15	1	1	14	0	16	0	1	13	15	1	1	14	0	16	0	1	13	15	1	289	289	289	10858	1019	1019;180;250	0	19337	By MS/MS	By MS/MS		By MS/MS
sp|Q14112|NID2_HUMAN;tr|A0A087WZP6|A0A087WZP6_HUMAN;tr|H0YJV3|H0YJV3_HUMAN	sp|Q14112|NID2_HUMAN;tr|A0A087WZP6|A0A087WZP6_HUMAN;tr|H0YJV3|H0YJV3_HUMAN	20;17;14	19;16;13	19;16;13	sp|Q14112|NID2_HUMAN Nidogen-2 OS=Homo sapiens GN=NID2 PE=1 SV=3;tr|A0A087WZP6|A0A087WZP6_HUMAN Nidogen-2 OS=Homo sapiens GN=NID2 PE=1 SV=1;tr|H0YJV3|H0YJV3_HUMAN Nidogen-2 (Fragment) OS=Homo sapiens GN=NID2 PE=1 SV=1	3	20	19	19	2	9	0	17	0	0	13	18	1	2	8	0	16	0	0	12	17	0	2	8	0	16	0	0	12	17	0	193	185	185	15125	1375	1375;969;644	0	29578	By MS/MS	By MS/MS		By MS/MS
tr|I3L145|I3L145_HUMAN;sp|P04278|SHBG_HUMAN;tr|I3L2X4|I3L2X4_HUMAN;tr|B4DYS0|B4DYS0_HUMAN;tr|I3L1J1|I3L1J1_HUMAN;tr|A0A0C4DGN2|A0A0C4DGN2_HUMAN;tr|I3L2F1|I3L2F1_HUMAN;tr|B0FWH5|B0FWH5_HUMAN;tr|I3L4B9|I3L4B9_HUMAN;tr|B0FWH6|B0FWH6_HUMAN;tr|I3L1G4|I3L1G4_HUMAN;tr|I3L1C1|I3L1C1_HUMAN;tr|B0FWH7|B0FWH7_HUMAN;tr|I3L0M1|I3L0M1_HUMAN;CON__Q6T181	tr|I3L145|I3L145_HUMAN;sp|P04278|SHBG_HUMAN;tr|I3L2X4|I3L2X4_HUMAN;tr|B4DYS0|B4DYS0_HUMAN;tr|I3L1J1|I3L1J1_HUMAN;tr|A0A0C4DGN2|A0A0C4DGN2_HUMAN;tr|I3L2F1|I3L2F1_HUMAN;tr|B0FWH5|B0FWH5_HUMAN	14;14;11;10;9;9;7;7;6;6;4;4;4;3;1	14;14;11;10;9;9;7;7;6;6;4;4;4;3;1	14;14;11;10;9;9;7;7;6;6;4;4;4;3;1	tr|I3L145|I3L145_HUMAN Sex hormone-binding globulin OS=Homo sapiens GN=SHBG PE=1 SV=1;sp|P04278|SHBG_HUMAN Sex hormone-binding globulin OS=Homo sapiens GN=SHBG PE=1 SV=2;tr|I3L2X4|I3L2X4_HUMAN Sex hormone-binding globulin OS=Homo sapiens GN=SHBG PE=1 SV=1;	15	14	14	14	0	0	0	6	0	0	14	8	1	0	0	0	6	0	0	14	8	1	0	0	0	6	0	0	14	8	1	724	724	724	37487	344	344;402;290;235;229;260;181;212;175;206;82;93;113;181;401	0	65042				By MS/MS
sp|P03952|KLKB1_HUMAN;tr|H0YAC1|H0YAC1_HUMAN;tr|E9PBC5|E9PBC5_HUMAN;tr|C9JCT1|C9JCT1_HUMAN;tr|C9J075|C9J075_HUMAN;sp|P03951|FA11_HUMAN	sp|P03952|KLKB1_HUMAN;tr|H0YAC1|H0YAC1_HUMAN;tr|E9PBC5|E9PBC5_HUMAN	15;15;11;1;1;1	15;15;11;1;1;1	15;15;11;1;1;1	sp|P03952|KLKB1_HUMAN Plasma kallikrein OS=Homo sapiens GN=KLKB1 PE=1 SV=1;tr|H0YAC1|H0YAC1_HUMAN Plasma kallikrein (Fragment) OS=Homo sapiens GN=KLKB1 PE=1 SV=1;tr|E9PBC5|E9PBC5_HUMAN Plasma kallikrein OS=Homo sapiens GN=KLKB1 PE=1 SV=2	6	15	15	15	4	0	0	7	0	0	15	14	1	4	0	0	7	0	0	15	14	1	4	0	0	7	0	0	15	14	1	384	384	384	71369	638	638;686;514;141;148;625	0	70592	By MS/MS			By MS/MS
sp|Q9NYQ8|FAT2_HUMAN;tr|H0YBK2|H0YBK2_HUMAN	sp|Q9NYQ8|FAT2_HUMAN	18;1	18;1	18;1	sp|Q9NYQ8|FAT2_HUMAN Protocadherin Fat 2 OS=Homo sapiens GN=FAT2 PE=1 SV=2	2	18	18	18	0	4	0	14	0	0	16	6	1	0	4	0	14	0	0	16	6	1	0	4	0	14	0	0	16	6	1	79	79	79	47931	4349	4349;1122	0	57687		By MS/MS		By MS/MS
sp|P07358|CO8B_HUMAN;tr|F5GY80|F5GY80_HUMAN;tr|F5H7G1|F5H7G1_HUMAN	sp|P07358|CO8B_HUMAN;tr|F5GY80|F5GY80_HUMAN;tr|F5H7G1|F5H7G1_HUMAN	17;16;16	17;16;16	17;16;16	sp|P07358|CO8B_HUMAN Complement component C8 beta chain OS=Homo sapiens GN=C8B PE=1 SV=3;tr|F5GY80|F5GY80_HUMAN Complement component C8 beta chain OS=Homo sapiens GN=C8B PE=1 SV=1;tr|F5H7G1|F5H7G1_HUMAN Complement component C8 beta chain OS=Homo sapiens GN	3	17	17	17	1	4	0	11	0	2	16	14	1	1	4	0	11	0	2	16	14	1	1	4	0	11	0	2	16	14	1	409	409	409	67046	591	591;529;539	0	11743	By MS/MS	By MS/MS		By MS/MS
sp|P07942|LAMB1_HUMAN;tr|G3XAI2|G3XAI2_HUMAN;tr|E7EPA6|E7EPA6_HUMAN;tr|E9PCS6|E9PCS6_HUMAN;tr|C9J296|C9J296_HUMAN	sp|P07942|LAMB1_HUMAN;tr|G3XAI2|G3XAI2_HUMAN	49;49;22;1;1	49;49;22;1;1	49;49;22;1;1	sp|P07942|LAMB1_HUMAN Laminin subunit beta-1 OS=Homo sapiens GN=LAMB1 PE=1 SV=2;tr|G3XAI2|G3XAI2_HUMAN Laminin subunit beta-1 OS=Homo sapiens GN=LAMB1 PE=1 SV=1	5	49	49	49	1	37	1	45	0	3	45	43	1	1	37	1	45	0	3	45	43	1	1	37	1	45	0	3	45	43	1	394	394	394	19804	1786	1786;1810;850;91;183	0	32331	By matching	By MS/MS	By matching	By MS/MS
tr|A0A140TA52|A0A140TA52_HUMAN;tr|A0A140TA41|A0A140TA41_HUMAN;sp|P22105|TENX_HUMAN;tr|A0A140T9C0|A0A140T9C0_HUMAN;tr|A0A140T8Y3|A0A140T8Y3_HUMAN;tr|A0A140TA33|A0A140TA33_HUMAN;tr|A0A140T902|A0A140T902_HUMAN;tr|A0A140T8Z8|A0A140T8Z8_HUMAN;tr|A0A140T956|A0A140T956_HUMAN;tr|A0A087X0I0|A0A087X0I0_HUMAN;tr|A0A140T9L7|A0A140T9L7_HUMAN;tr|A0A087WWA5|A0A087WWA5_HUMAN;tr|A0A140T923|A0A140T923_HUMAN;sp|Q16…	tr|A0A140TA52|A0A140TA52_HUMAN;tr|A0A140TA41|A0A140TA41_HUMAN;sp|P22105|TENX_HUMAN;tr|A0A140T9C0|A0A140T9C0_HUMAN;tr|A0A140T8Y3|A0A140T8Y3_HUMAN;tr|A0A140TA33|A0A140TA33_HUMAN;tr|A0A140T902|A0A140T902_HUMAN;tr|A0A140T8Z8|A0A140T8Z8_HUMAN;tr|A0A140T956|A0A140T956_HUMAN;tr|A0A087X0I0|A0A087X0I0_HUMAN;tr|A0A140T9L7|A0A140T9L7_HUMAN	54;54;54;53;53;51;50;46;32;29;29;18;14;6;4	54;54;54;53;53;51;50;46;32;29;29;18;14;6;4	54;54;54;53;53;51;50;46;32;29;29;18;14;6;4	tr|A0A140TA52|A0A140TA52_HUMAN Tenascin-X OS=Homo sapiens GN=TNXB PE=1 SV=1;tr|A0A140TA41|A0A140TA41_HUMAN Tenascin-X OS=Homo sapiens GN=TNXB PE=1 SV=1;sp|P22105|TENX_HUMAN Tenascin-X OS=Homo sapiens GN=TNXB PE=1 SV=4;tr|A0A140T9C0|A0A140T9C0_HUMAN Tenasci	15	54	54	54	1	26	0	40	0	0	48	45	1	1	26	0	40	0	0	48	45	1	1	26	0	40	0	0	48	45	1	234	234	234	45826	4242	4242;4242;4242;4222;4222;4242;4222;3296;2280;1962;2149;1545;634;311;842	0	16863	By MS/MS	By MS/MS		By MS/MS
sp|P17655|CAN2_HUMAN	sp|P17655|CAN2_HUMAN	2	2	2	sp|P17655|CAN2_HUMAN Calpain-2 catalytic subunit OS=Homo sapiens GN=CAPN2 PE=1 SV=6	1	2	2	2	0	0	0	0	0	0	0	0	2	0	0	0	0	0	0	0	0	2	0	0	0	0	0	0	0	0	2	31	31	31	79994	700	700	0	4101
sp|P28325|CYTD_HUMAN	sp|P28325|CYTD_HUMAN	2	2	2	sp|P28325|CYTD_HUMAN Cystatin-D OS=Homo sapiens GN=CST5 PE=1 SV=1	1	2	2	2	0	0	0	0	0	0	0	0	2	0	0	0	0	0	0	0	0	2	0	0	0	0	0	0	0	0	2	204	204	204	1608	142	142	0	57805
sp|Q9BPY8|HOP_HUMAN	sp|Q9BPY8|HOP_HUMAN	2	2	2	sp|Q9BPY8|HOP_HUMAN Homeodomain-only protein OS=Homo sapiens GN=HOPX PE=1 SV=1	1	2	2	2	0	0	0	0	0	1	0	0	2	0	0	0	0	0	1	0	0	2	0	0	0	0	0	1	0	0	2	616	616	616	826	73	73	0	55531
sp|P09758|TACD2_HUMAN	sp|P09758|TACD2_HUMAN	2	2	2	sp|P09758|TACD2_HUMAN Tumor-associated calcium signal transducer 2 OS=Homo sapiens GN=TACSTD2 PE=1 SV=3	1	2	2	2	0	0	0	0	0	0	0	1	2	0	0	0	0	0	0	0	1	2	0	0	0	0	0	0	0	1	2	87	87	87	35709	323	323	0	37117
sp|P14550|AK1A1_HUMAN;tr|V9GYG2|V9GYG2_HUMAN;tr|V9GYP9|V9GYP9_HUMAN;tr|Q5T621|Q5T621_HUMAN	sp|P14550|AK1A1_HUMAN;tr|V9GYG2|V9GYG2_HUMAN;tr|V9GYP9|V9GYP9_HUMAN;tr|Q5T621|Q5T621_HUMAN	2;1;1;1	2;1;1;1	2;1;1;1	sp|P14550|AK1A1_HUMAN Alcohol dehydrogenase [NADP(+)] OS=Homo sapiens GN=AKR1A1 PE=1 SV=3;tr|V9GYG2|V9GYG2_HUMAN Alcohol dehydrogenase [NADP(+)] OS=Homo sapiens GN=AKR1A1 PE=1 SV=1;tr|V9GYP9|V9GYP9_HUMAN Alcohol dehydrogenase [NADP(+)] (Fragment) OS=Homo s	4	2	2	2	0	0	0	0	0	0	0	1	2	0	0	0	0	0	0	0	1	2	0	0	0	0	0	0	0	1	2	83	83	83	36573	325	325;119;140;147	0	23269
sp|P63167|DYL1_HUMAN;tr|F8VXI7|F8VXI7_HUMAN;tr|F8VXL2|F8VXL2_HUMAN;tr|F8VRV5|F8VRV5_HUMAN;sp|Q96FJ2|DYL2_HUMAN	sp|P63167|DYL1_HUMAN;tr|F8VXI7|F8VXI7_HUMAN;tr|F8VXL2|F8VXL2_HUMAN;tr|F8VRV5|F8VRV5_HUMAN;sp|Q96FJ2|DYL2_HUMAN	2;1;1;1;1	2;1;1;1;1	2;1;1;1;1	sp|P63167|DYL1_HUMAN Dynein light chain 1, cytoplasmic OS=Homo sapiens GN=DYNLL1 PE=1 SV=1;tr|F8VXI7|F8VXI7_HUMAN Dynein light chain 1, cytoplasmic (Fragment) OS=Homo sapiens GN=DYNLL1 PE=1 SV=1;tr|F8VXL2|F8VXL2_HUMAN Dynein light chain 1, cytoplasmic OS=H	5	2	2	2	0	0	0	0	0	0	0	1	2	0	0	0	0	0	0	0	1	2	0	0	0	0	0	0	0	1	2	371	371	371	10366	89	89;42;47;67;89	0	10964
sp|Q96LJ7|DHRS1_HUMAN;tr|H0YNC2|H0YNC2_HUMAN	sp|Q96LJ7|DHRS1_HUMAN;tr|H0YNC2|H0YNC2_HUMAN	2;1	2;1	2;1	sp|Q96LJ7|DHRS1_HUMAN Dehydrogenase/reductase SDR family member 1 OS=Homo sapiens GN=DHRS1 PE=1 SV=1;tr|H0YNC2|H0YNC2_HUMAN Dehydrogenase/reductase (SDR family) member 1, isoform CRA_b OS=Homo sapiens GN=DHRS1 PE=1 SV=1	2	2	2	2	0	0	0	0	0	0	0	1	2	0	0	0	0	0	0	0	1	2	0	0	0	0	0	0	0	1	2	121	121	121	33909	313	313;147	0	26233
tr|E7EX73|E7EX73_HUMAN;tr|E9PGM1|E9PGM1_HUMAN;sp|Q04637|IF4G1_HUMAN;tr|H7C044|H7C044_HUMAN;tr|C9J6B6|C9J6B6_HUMAN;tr|C9J2Z7|C9J2Z7_HUMAN;tr|C9K073|C9K073_HUMAN;tr|C9JF13|C9JF13_HUMAN	tr|E7EX73|E7EX73_HUMAN;tr|E9PGM1|E9PGM1_HUMAN;sp|Q04637|IF4G1_HUMAN;tr|H7C044|H7C044_HUMAN;tr|C9J6B6|C9J6B6_HUMAN;tr|C9J2Z7|C9J2Z7_HUMAN;tr|C9K073|C9K073_HUMAN;tr|C9JF13|C9JF13_HUMAN	2;2;2;1;1;1;1;1	2;2;2;1;1;1;1;1	2;2;2;1;1;1;1;1	tr|E7EX73|E7EX73_HUMAN Eukaryotic translation initiation factor 4 gamma 1 OS=Homo sapiens GN=EIF4G1 PE=1 SV=1;tr|E9PGM1|E9PGM1_HUMAN Eukaryotic translation initiation factor 4 gamma 1 OS=Homo sapiens GN=EIF4G1 PE=1 SV=1;sp|Q04637|IF4G1_HUMAN Eukaryotic tra	8	2	2	2	0	0	0	0	0	0	0	1	2	0	0	0	0	0	0	0	1	2	0	0	0	0	0	0	0	1	2	15	15	15	15864	1436	1436;1513;1599;226;757;833;869;903	0	21956
tr|M0R080|M0R080_HUMAN;sp|P25685|DNJB1_HUMAN;tr|M0R1D6|M0R1D6_HUMAN;tr|M0QZD0|M0QZD0_HUMAN;tr|M0QYT3|M0QYT3_HUMAN;tr|M0QXK0|M0QXK0_HUMAN;sp|Q9SDY4|DNJB4_HUMAN	tr|M0R080|M0R080_HUMAN;sp|P25685|DNJB1_HUMAN;tr|M0R1D6|M0R1D6_HUMAN;tr|M0QZD0|M0QZD0_HUMAN;tr|M0QYT3|M0QYT3_HUMAN;tr|M0QXK0|M0QXK0_HUMAN;sp|Q9SDY4|DNJB4_HUMAN	2;2;1;1;1;1;1	2;2;1;1;1;1;1	2;2;1;1;1;1;1	tr|M0R080|M0R080_HUMAN DnaJ homolog subfamily B member 1 (Fragment) OS=Homo sapiens GN=DNAJB1 PE=1 SV=1;sp|P25685|DNJB1_HUMAN DnaJ homolog subfamily B member 1 OS=Homo sapiens GN=DNAJB1 PE=1 SV=4;tr|M0R1D6|M0R1D6_HUMAN DnaJ homolog subfamily B member 1 (Fr	7	2	2	2	0	0	0	0	0	0	0	1	2	0	0	0	0	0	0	0	1	2	0	0	0	0	0	0	0	1	2	164	164	164	20497	183	183;340;91;107;116;162;337	83472	19817
sp|P52597|HNRPF_HUMAN	sp|P52597|HNRPF_HUMAN	2	1	1	sp|P52597|HNRPF_HUMAN Heterogeneous nuclear ribonucleoprotein F OS=Homo sapiens GN=HNRNPF PE=1 SV=3	1	2	1	1	0	0	0	1	0	0	0	1	2	0	0	0	0	0	0	0	1	1	0	0	0	0	0	0	0	1	1	82	41	41	45671	415	415	2443	17532				By matching
tr|E9PML4|E9PML4_HUMAN;tr|E9PL83|E9PL83_HUMAN;tr|E9PQT2|E9PQT2_HUMAN;sp|P35318|ADML_HUMAN	tr|E9PML4|E9PML4_HUMAN;tr|E9PL83|E9PL83_HUMAN;tr|E9PQT2|E9PQT2_HUMAN;sp|P35318|ADML_HUMAN	2;2;2;2	2;2;2;2	2;2;2;2	tr|E9PML4|E9PML4_HUMAN ADM OS=Homo sapiens GN=ADM PE=1 SV=1;tr|E9PL83|E9PL83_HUMAN ADM OS=Homo sapiens GN=ADM PE=1 SV=1;tr|E9PQT2|E9PQT2_HUMAN ADM OS=Homo sapiens GN=ADM PE=1 SV=1;sp|P35318|ADML_HUMAN ADM OS=Homo sapiens GN=ADM PE=1 SV=1	4	2	2	2	1	0	0	1	0	0	0	1	2	1	0	0	1	0	0	0	1	2	1	0	0	1	0	0	0	1	2	325	325	325	91856	83	83;138;139;185	0	21661	By MS/MS			By matching
sp|P13693|TCTP_HUMAN;tr|Q5W0H4|Q5W0H4_HUMAN;tr|A0A0B4J2C3|A0A0B4J2C3_HUMAN;tr|J3KPG2|J3KPG2_HUMAN;tr|E9PJF7|E9PJF7_HUMAN	sp|P13693|TCTP_HUMAN;tr|Q5W0H4|Q5W0H4_HUMAN;tr|A0A0B4J2C3|A0A0B4J2C3_HUMAN;tr|J3KPG2|J3KPG2_HUMAN;tr|E9PJF7|E9PJF7_HUMAN	2;2;2;1;1	2;2;2;1;1	2;2;2;1;1	sp|P13693|TCTP_HUMAN Translationally-controlled tumor protein OS=Homo sapiens GN=TPT1 PE=1 SV=1;tr|Q5W0H4|Q5W0H4_HUMAN Translationally-controlled tumor protein OS=Homo sapiens GN=TPT1 PE=1 SV=1;tr|A0A0B4J2C3|A0A0B4J2C3_HUMAN Translationally-controlled tumo	5	2	2	2	0	0	0	0	0	0	0	2	2	0	0	0	0	0	0	0	2	2	0	0	0	0	0	0	0	2	2	157	157	157	19595	172	172;188;197;160;162	0	57266
sp|P20290|BTF3_HUMAN;tr|H0Y9Y1|H0Y9Y1_HUMAN;tr|D6RDG3|D6RDG3_HUMAN	sp|P20290|BTF3_HUMAN;tr|H0Y9Y1|H0Y9Y1_HUMAN;tr|D6RDG3|D6RDG3_HUMAN	2;1;1	2;1;1	2;1;1	sp|P20290|BTF3_HUMAN Transcription factor BTF3 OS=Homo sapiens GN=BTF3 PE=1 SV=1;tr|H0Y9Y1|H0Y9Y1_HUMAN Transcription factor BTF3 (Fragment) OS=Homo sapiens GN=BTF3 PE=1 SV=2;tr|D6RDG3|D6RDG3_HUMAN Transcription factor BTF3 (Fragment) OS=Homo sapiens GN=BT	3	2	2	2	0	0	0	0	0	0	0	2	2	0	0	0	0	0	0	0	2	2	0	0	0	0	0	0	0	2	2	228	228	228	22168	206	206;86;109	0	41046
sp|P23246|SFPQ_HUMAN;tr|H0Y9K7|H0Y9K7_HUMAN	sp|P23246|SFPQ_HUMAN;tr|H0Y9K7|H0Y9K7_HUMAN	2;1	1;1	1;1	sp|P23246|SFPQ_HUMAN Splicing factor, proline- and glutamine-rich OS=Homo sapiens GN=SFPQ PE=1 SV=2;tr|H0Y9K7|H0Y9K7_HUMAN Splicing factor, proline- and glutamine-rich (Fragment) OS=Homo sapiens GN=SFPQ PE=1 SV=1	2	2	1	1	0	0	0	0	0	0	0	2	2	0	0	0	0	0	0	0	1	1	0	0	0	0	0	0	0	1	1	4	28	28	76149	707	707;223	0	33568
sp|P31948|STIP1_HUMAN;tr|F5GXD8|F5GXD8_HUMAN;tr|F5H783|F5H783_HUMAN	sp|P31948|STIP1_HUMAN;tr|F5GXD8|F5GXD8_HUMAN;tr|F5H783|F5H783_HUMAN	2;1;1	2;1;1	2;1;1	sp|P31948|STIP1_HUMAN Stress-induced-phosphoprotein 1 OS=Homo sapiens GN=STIP1 PE=1 SV=1;tr|F5GXD8|F5GXD8_HUMAN Stress-induced-phosphoprotein 1 OS=Homo sapiens GN=STIP1 PE=1 SV=1;tr|F5H783|F5H783_HUMAN Stress-induced-phosphoprotein 1 OS=Homo sapiens GN=STI	3	2	2	2	0	0	0	0	0	0	0	2	2	0	0	0	0	0	0	0	2	2	0	0	0	0	0	0	0	2	2	59	59	59	62639	543	543;138;236	0	29758
sp|P51991|ROA3_HUMAN	sp|P51991|ROA3_HUMAN	3	3	3	sp|P51991|ROA3_HUMAN Heterogeneous nuclear ribonucleoprotein A3 OS=Homo sapiens GN=HNRNPA3 PE=1 SV=2	1	3	3	3	0	0	0	0	0	0	0	2	2	0	0	0	0	0	0	0	2	2	0	0	0	0	0	0	0	2	2	95	95	95	39594	378	378	24311	16892
sp|P62280|RS11_HUMAN;tr|M0QZC5|M0QZC5_HUMAN;tr|M0R1H5|M0R1H5_HUMAN	sp|P62280|RS11_HUMAN;tr|M0QZC5|M0QZC5_HUMAN;tr|M0R1H5|M0R1H5_HUMAN	2;2;1	2;2;1	2;2;1	sp|P62280|RS11_HUMAN 40S ribosomal protein S11 OS=Homo sapiens GN=RPS11 PE=1 SV=3;tr|M0QZC5|M0QZC5_HUMAN 40S ribosomal protein S11 OS=Homo sapiens GN=RPS11 PE=1 SV=1;tr|M0R1H5|M0R1H5_HUMAN 40S ribosomal protein S11 OS=Homo sapiens GN=RPS11 PE=1 SV=1	3	2	2	2	0	0	0	0	0	0	0	2	2	0	0	0	0	0	0	0	2	2	0	0	0	0	0	0	0	2	2	133	133	133	18431	158	158;118;79	0	22988
sp|P62333|PRS10_HUMAN;tr|A0A087X2I1|A0A087X2I1_HUMAN;tr|H0YJE9|H0YJE9_HUMAN;tr|H0YJT1|H0YJT1_HUMAN;tr|H0YJC0|H0YJC0_HUMAN	sp|P62333|PRS10_HUMAN;tr|A0A087X2I1|A0A087X2I1_HUMAN;tr|H0YJE9|H0YJE9_HUMAN;tr|H0YJT1|H0YJT1_HUMAN;tr|H0YJC0|H0YJC0_HUMAN	2;2;1;1;1	2;2;1;1;1	2;2;1;1;1	sp|P62333|PRS10_HUMAN 26S protease regulatory subunit 10B OS=Homo sapiens GN=PSMC6 PE=1 SV=1;tr|A0A087X2I1|A0A087X2I1_HUMAN 26S protease regulatory subunit 10B OS=Homo sapiens GN=PSMC6 PE=1 SV=1;tr|H0YJE9|H0YJE9_HUMAN 26S protease regulatory subunit 10B OS	5	2	2	2	0	0	0	0	0	0	0	2	2	0	0	0	0	0	0	0	2	2	0	0	0	0	0	0	0	2	2	8	8	8	44172	389	389;403;70;97;262	0	45571
sp|P62851|RS25_HUMAN	sp|P62851|RS25_HUMAN	2	2	2	sp|P62851|RS25_HUMAN 40S ribosomal protein S25 OS=Homo sapiens GN=RPS25 PE=1 SV=1	1	2	2	2	2	0	0	0	0	0	0	2	2	2	0	0	0	0	0	0	2	2	2	0	0	0	0	0	0	2	2	152	152	152	13742	125	125	0	22097	By MS/MS
sp|P62913|RL11_HUMAN;tr|Q5VVC9|Q5VVC9_HUMAN;tr|Q5VVC8|Q5VVC8_HUMAN	sp|P62913|RL11_HUMAN;tr|Q5VVC9|Q5VVC9_HUMAN;tr|Q5VVC8|Q5VVC8_HUMAN	2;1;1	2;1;1	2;1;1	sp|P62913|RL11_HUMAN 60S ribosomal protein L11 OS=Homo sapiens GN=RPL11 PE=1 SV=2;tr|Q5VVC9|Q5VVC9_HUMAN 60S ribosomal protein L11 (Fragment) OS=Homo sapiens GN=RPL11 PE=1 SV=1;tr|Q5VVC8|Q5VVC8_HUMAN 60S ribosomal protein L11 (Fragment) OS=Homo sapiens GN=	3	2	2	2	1	0	0	0	0	0	0	2	2	1	0	0	0	0	0	0	2	2	1	0	0	0	0	0	0	2	2	129	129	129	20252	178	178;131;174	0	10962	By MS/MS
sp|Q71SM5|RS27L_HUMAN;sp|P42677|RS27_HUMAN;tr|H0YMV8|H0YMV8_HUMAN;tr|C9J1C5|C9J1C5_HUMAN;tr|Q5T4L4|Q5T4L4_HUMAN;tr|C9JLI6|C9JLI6_HUMAN	sp|Q71SM5|RS27L_HUMAN;sp|P42677|RS27_HUMAN;tr|H0YMV8|H0YMV8_HUMAN;tr|C9J1C5|C9J1C5_HUMAN;tr|Q5T4L4|Q5T4L4_HUMAN;tr|C9JLI6|C9JLI6_HUMAN	2;2;2;1;1;1	2;2;2;1;1;1	2;2;2;1;1;1	sp|Q71SM5|RS27L_HUMAN 40S ribosomal protein S27-like OS=Homo sapiens GN=RPS27L PE=1 SV=3;sp|P42677|RS27_HUMAN 40S ribosomal protein S27 OS=Homo sapiens GN=RPS27 PE=1 SV=3;tr|H0YMV8|H0YMV8_HUMAN 40S ribosomal protein S27 OS=Homo sapiens GN=RPS27L PE=1 SV=1;	6	2	2	2	0	0	0	0	0	0	0	2	2	0	0	0	0	0	0	0	2	2	0	0	0	0	0	0	0	2	2	25	25	25	94771	84	84;84;100;52;66;97	0	27368
sp|Q92841|DDX17_HUMAN;tr|J3KTA4|J3KTA4_HUMAN;sp|P17844|DDX5_HUMAN;tr|A0A0S1RQJ0|A0A0S1RQJ0_HUMAN	sp|Q92841|DDX17_HUMAN;tr|J3KTA4|J3KTA4_HUMAN;sp|P17844|DDX5_HUMAN	3;2;2;1	2;1;1;1	2;1;1;1	sp|Q92841|DDX17_HUMAN Probable ATP-dependent RNA helicase DDX17 OS=Homo sapiens GN=DDX17 PE=1 SV=2;tr|J3KTA4|J3KTA4_HUMAN Probable ATP-dependent RNA helicase DDX5 OS=Homo sapiens GN=DDX5 PE=1 SV=1;sp|P17844|DDX5_HUMAN Probable ATP-dependent RNA helicase DD	4	3	2	2	0	0	0	0	0	0	0	2	2	0	0	0	0	0	0	0	2	1	0	0	0	0	0	0	0	2	1	52	37	37	80272	729	729;614;614;56	38551	14323
sp|Q9SLV4|COR1C_HUMAN;tr|B4E3S0|B4E3S0_HUMAN;tr|H0YHL7|H0YHL7_HUMAN	sp|Q9SLV4|COR1C_HUMAN;tr|B4E3S0|B4E3S0_HUMAN;tr|H0YHL7|H0YHL7_HUMAN	2;2;1	2;2;1	2;2;1	sp|Q9SLV4|COR1C_HUMAN Coronin-1C OS=Homo sapiens GN=CORO1C PE=1 SV=1;tr|B4E3S0|B4E3S0_HUMAN Coronin OS=Homo sapiens GN=CORO1C PE=1 SV=1;tr|H0YHL7|H0YHL7_HUMAN Coronin-1C (Fragment) OS=Homo sapiens GN=CORO1C PE=1 SV=1	3	2	2	2	0	0	0	0	0	0	0	2	2	0	0	0	0	0	0	0	2	2	0	0	0	0	0	0	0	2	2	103	103	103	53248	474	474;369;165	0	46912
tr|A0A087WXM6|A0A087WXM6_HUMAN;tr|J3QQT2|J3QQT2_HUMAN;tr|J3QLC8|J3QLC8_HUMAN;tr|J3KRX5|J3KRX5_HUMAN;sp|P18621|RL17_HUMAN;tr|A0A0A0MRF8|A0A0A0MRF8_HUMAN;tr|A0A0A6YYL6|A0A0A6YYL6_HUMAN;tr|J3KRB3|J3KRB3_HUMAN;tr|A0A087WWH0|A0A087WWH0_HUMAN;tr|J3QS96|J3QS96_HUMAN	tr|A0A087WXM6|A0A087WXM6_HUMAN;tr|J3QQT2|J3QQT2_HUMAN;tr|J3QLC8|J3QLC8_HUMAN;tr|J3KRX5|J3KRX5_HUMAN;sp|P18621|RL17_HUMAN;tr|A0A0A0MRF8|A0A0A0MRF8_HUMAN;tr|A0A0A6YYL6|A0A0A6YYL6_HUMAN;tr|J3KRB3|J3KRB3_HUMAN;tr|A0A087WWH0|A0A087WWH0_HUMAN;tr|J3QS96|J3QS96_HUMAN	2;2;2;2;2;2;2;1;1;1	2;2;2;2;2;2;2;1;1;1	2;2;2;2;2;2;2;1;1;1	tr|A0A087WXM6|A0A087WXM6_HUMAN 60S ribosomal protein L17 (Fragment) OS=Homo sapiens GN=RPL17 PE=3 SV=1;tr|J3QQT2|J3QQT2_HUMAN 60S ribosomal protein L17 (Fragment) OS=Homo sapiens GN=RPL17 PE=3 SV=1;tr|J3QLC8|J3QLC8_HUMAN 60S ribosomal protein L17 OS=Homo s	10	2	2	2	0	0	0	0	0	0	0	2	2	0	0	0	0	0	0	0	2	2	0	0	0	0	0	0	0	2	2	178	178	178	19586	169	169;171;174;174;184;190;228;129;131;138	0	38005
tr|A2A3R7|A2A3R7_HUMAN;sp|P62753|RS6_HUMAN;tr|A2A3R5|A2A3R5_HUMAN	tr|A2A3R7|A2A3R7_HUMAN;sp|P62753|RS6_HUMAN	3;3;1	3;3;1	3;3;1	tr|A2A3R7|A2A3R7_HUMAN 40S ribosomal protein S6 OS=Homo sapiens GN=RPS6 PE=1 SV=1;sp|P62753|RS6_HUMAN 40S ribosomal protein S6 OS=Homo sapiens GN=RPS6 PE=1 SV=1	3	3	3	3	0	0	0	0	0	0	0	2	2	0	0	0	0	0	0	0	2	2	0	0	0	0	0	0	0	2	2	385	385	385	10415	91	91;249;218	0	41258
tr|A8MSD9|A8MSD9_HUMAN;sp|P18124|RL7_HUMAN	tr|A8MSD9|A8MSD9_HUMAN;sp|P18124|RL7_HUMAN	2;2	2;2	2;2	tr|A8MSD9|A8MSD9_HUMAN 60S ribosomal protein L7 OS=Homo sapiens GN=RPL7 PE=1 SV=1;sp|P18124|RL7_HUMAN 60S ribosomal protein L7 OS=Homo sapiens GN=RPL7 PE=1 SV=1	2	2	2	2	0	0	0	0	0	0	0	2	2	0	0	0	0	0	0	0	2	2	0	0	0	0	0	0	0	2	2	125	125	125	24433	208	208;248	0	26141
tr|C9JD32|C9JD32_HUMAN;tr|B9ZVP7|B9ZVP7_HUMAN;tr|J3KT29|J3KT29_HUMAN;sp|P62829|RL23_HUMAN	tr|C9JD32|C9JD32_HUMAN;tr|B9ZVP7|B9ZVP7_HUMAN;tr|J3KT29|J3KT29_HUMAN;sp|P62829|RL23_HUMAN	2;2;2;2	2;2;2;2	2;2;2;2	tr|C9JD32|C9JD32_HUMAN 60S ribosomal protein L23 (Fragment) OS=Homo sapiens GN=RPL23 PE=1 SV=1;tr|B9ZVP7|B9ZVP7_HUMAN 60S ribosomal protein L23 OS=Homo sapiens GN=RPL23 PE=1 SV=1;tr|J3KT29|J3KT29_HUMAN 60S ribosomal protein L23 OS=Homo sapiens GN=RPL23 PE=	4	2	2	2	1	0	0	0	0	0	0	2	2	1	0	0	0	0	0	0	2	2	1	0	0	0	0	0	0	2	2	385	385	385	96694	91	91;114;122;140	0	72164	By MS/MS
tr|E7EPB3|E7EPB3_HUMAN;sp|P50914|RL14_HUMAN	tr|E7EPB3|E7EPB3_HUMAN;sp|P50914|RL14_HUMAN	2;2	2;2	2;2	tr|E7EPB3|E7EPB3_HUMAN 60S ribosomal protein L14 OS=Homo sapiens GN=RPL14 PE=1 SV=1;sp|P50914|RL14_HUMAN 60S ribosomal protein L14 OS=Homo sapiens GN=RPL14 PE=1 SV=4	2	2	2	2	0	0	0	0	0	0	0	2	2	0	0	0	0	0	0	0	2	2	0	0	0	0	0	0	0	2	2	177	177	177	14558	124	124;215	83403	19815
sp|P62269|RS18_HUMAN;tr|J3JS69|J3JS69_HUMAN;tr|A0A0G2JQH2|A0A0G2JQH2_HUMAN;tr|Q5GGW2|Q5GGW2_HUMAN	sp|P62269|RS18_HUMAN;tr|J3JS69|J3JS69_HUMAN	4;2;1;1	4;2;1;1	4;2;1;1	sp|P62269|RS18_HUMAN 40S ribosomal protein S18 OS=Homo sapiens GN=RPS18 PE=1 SV=3;tr|J3JS69|J3JS69_HUMAN 40S ribosomal protein S18 OS=Homo sapiens GN=RPS18 PE=1 SV=1	4	4	4	4	1	0	0	1	0	0	0	2	2	1	0	0	1	0	0	0	2	2	1	0	0	1	0	0	0	2	2	276	276	276	17718	152	152;82;33;34	0	59386	By MS/MS			By matching
tr|G8JLB6|G8JLB6_HUMAN;sp|P31943|HNRH1_HUMAN;tr|E9PCY7|E9PCY7_HUMAN;tr|D6RIS0|D6RIS0_HUMAN;tr|H0YB39|H0YB39_HUMAN;tr|D6RBM0|D6RBM0_HUMAN;tr|E5RGH4|E5RGH4_HUMAN;tr|E5RGV0|E5RGV0_HUMAN;tr|D6RIT2|D6RIT2_HUMAN;tr|E7EN40|E7EN40_HUMAN;tr|D6RFM3|D6RFM3_HUMAN;tr|E7EQJ0|E7EQJ0_HUMAN;tr|D6RJ04|D6RJ04_HUMAN;tr|D6RIH9|D6RIH9_HUMAN;tr|H0YBG7|H0YBG7_HUMAN;tr|H0YBD7|H0YBD7_HUMAN;tr|D6R9T0|D6R9T0_HUMAN;tr|H0YAQ2…	tr|G8JLB6|G8JLB6_HUMAN;sp|P31943|HNRH1_HUMAN;tr|E9PCY7|E9PCY7_HUMAN;tr|D6RIS0|D6RIS0_HUMAN;tr|H0YB39|H0YB39_HUMAN;tr|D6RBM0|D6RBM0_HUMAN;tr|E5RGH4|E5RGH4_HUMAN;tr|E5RGV0|E5RGV0_HUMAN	3;3;3;2;2;2;2;2;1;1;1;1;1;1;1;1;1;1;1;1	1;1;1;0;1;0;0;0;0;0;0;0;0;0;1;1;0;0;0;0	0;0;0;0;0;0;0;0;0;0;0;0;0;0;0;0;0;0;0;0	tr|G8JLB6|G8JLB6_HUMAN Heterogeneous nuclear ribonucleoprotein H OS=Homo sapiens GN=HNRNPH1 PE=1 SV=1;sp|P31943|HNRH1_HUMAN Heterogeneous nuclear ribonucleoprotein H OS=Homo sapiens GN=HNRNPH1 PE=1 SV=4;tr|E9PCY7|E9PCY7_HUMAN Heterogeneous nuclear ribonucl	20	3	1	0	1	0	0	2	0	0	0	2	2	0	0	0	1	0	0	0	0	1	0	0	0	0	0	0	0	0	0	106	36	0	51229	472	472;449;429;168;277;212;100;155;164;166;163;115;172;184;185;194;161;131;130;171	0	91856	By matching			By matching
tr|J3QR09|J3QR09_HUMAN;tr|J3KTE4|J3KTE4_HUMAN;sp|P84098|RL19_HUMAN;tr|J3QL15|J3QL15_HUMAN	tr|J3QR09|J3QR09_HUMAN;tr|J3KTE4|J3KTE4_HUMAN;sp|P84098|RL19_HUMAN;tr|J3QL15|J3QL15_HUMAN	2;2;2;1	2;2;2;1	2;2;2;1	tr|J3QR09|J3QR09_HUMAN Ribosomal protein L19 OS=Homo sapiens GN=RPL19 PE=1 SV=1;tr|J3KTE4|J3KTE4_HUMAN Ribosomal protein L19 OS=Homo sapiens GN=RPL19 PE=1 SV=1;sp|P84098|RL19_HUMAN 60S ribosomal protein L19 OS=Homo sapiens GN=RPL19 PE=1 SV=1;tr|J3QL15|J3QL	4	2	2	2	0	0	0	0	0	1	0	2	2	0	0	0	0	0	1	0	2	2	0	0	0	0	0	1	0	2	2	135	135	135	23134	193	193;194;196;128	0	21073
sp|P07910|HNRPC_HUMAN;tr|G3V576|G3V576_HUMAN;tr|G3V2Q1|G3V2Q1_HUMAN;tr|G3V4C1|G3V4C1_HUMAN;tr|B2R5W2|B2R5W2_HUMAN;tr|B4DY08|B4DY08_HUMAN;tr|G3V4W0|G3V4W0_HUMAN;tr|G3V575|G3V575_HUMAN;tr|G3V555|G3V555_HUMAN;tr|B4DSS6|B4DSS6_HUMAN;tr|G3V251|G3V251_HUMAN;tr|G3V3K6|G3V3K6_HUMAN;tr|A0A0G2JNQ3|A0A0G2JNQ3_HUMAN;sp|B2RXH8|HNRC2_HUMAN;sp|B7ZW38|HNRC3_HUMAN;sp|O60812|HNRC1_HUMAN;sp|P0DMR1|HNRC4_HUMAN;tr|A0…	sp|P07910|HNRPC_HUMAN;tr|G3V576|G3V576_HUMAN;tr|G3V2Q1|G3V2Q1_HUMAN;tr|G3V4C1|G3V4C1_HUMAN;tr|B2R5W2|B2R5W2_HUMAN;tr|B4DY08|B4DY08_HUMAN;tr|G3V4W0|G3V4W0_HUMAN;tr|G3V575|G3V575_HUMAN;tr|G3V555|G3V555_HUMAN;tr|B4DSS6|B4DSS6_HUMAN;tr|G3V251|G3V251_HUMAN;tr|G3V3K6|G3V3K6_HUMAN;tr|A0A0G2JNQ3|A0A0G2JNQ3_HUMAN;sp|B2RXH8|HNRC2_HUMAN;sp|B7ZW38|HNRC3_HUMAN;sp|O60812|HNRC1_HUMAN;sp|P0DMR1|HNRC4_HUMAN;tr|A0…	3;3;3;3;3;3;3;2;2;2;2;2;2;2;2;2;2;2;2;1;1;1;1	3;3;3;3;3;3;3;2;2;2;2;2;2;2;2;2;2;2;2;1;1;1;1	3;3;3;3;3;3;3;2;2;2;2;2;2;2;2;2;2;2;2;1;1;1;1	sp|P07910|HNRPC_HUMAN Heterogeneous nuclear ribonucleoproteins C1/C2 OS=Homo sapiens GN=HNRNPC PE=1 SV=4;tr|G3V576|G3V576_HUMAN Heterogeneous nuclear ribonucleoproteins C1/C2 OS=Homo sapiens GN=HNRNPC PE=1 SV=1;tr|G3V2Q1|G3V2Q1_HUMAN Heterogeneous nuclear	23	3	3	3	1	0	0	0	0	0	0	3	2	1	0	0	0	0	0	0	3	2	1	0	0	0	0	0	0	3	2	124	124	124	3367	306	306;231;305;292;290;288;262;187;175;147;126;121;293;293;293;293;293;293;117;180;214;66;54	0	52709	By MS/MS
sp|P22695|QCR2_HUMAN;tr|H3BRG4|H3BRG4_HUMAN;tr|H3BP04|H3BP04_HUMAN;tr|H3BSJ9|H3BSJ9_HUMAN	sp|P22695|QCR2_HUMAN;tr|H3BRG4|H3BRG4_HUMAN	3;2;1;1	3;2;1;1	3;2;1;1	sp|P22695|QCR2_HUMAN Cytochrome b-c1 complex subunit 2, mitochondrial OS=Homo sapiens GN=SQCRC2 PE=1 SV=3;tr|H3BRG4|H3BRG4_HUMAN Cytochrome b-c1 complex subunit 2, mitochondrial OS=Homo sapiens GN=SQCRC2 PE=1 SV=1	4	3	3	3	0	0	0	0	0	0	0	3	2	0	0	0	0	0	0	0	3	2	0	0	0	0	0	0	0	3	2	119	119	119	48442	453	453;412;176;336	0	71529
sp|P45974|SBP5_HUMAN	sp|P45974|SBP5_HUMAN	3	3	3	sp|P45974|SBP5_HUMAN Sbiquitin carboxyl-terminal hydrolase 5 OS=Homo sapiens GN=SSP5 PE=1 SV=2	1	3	3	3	0	0	0	0	0	0	0	3	2	0	0	0	0	0	0	0	3	2	0	0	0	0	0	0	0	3	2	45	45	45	95785	858	858	0	31917
sp|P60866|RS20_HUMAN;tr|E5RJX2|E5RJX2_HUMAN;tr|E5RIP1|E5RIP1_HUMAN;tr|G3XAN0|G3XAN0_HUMAN	sp|P60866|RS20_HUMAN;tr|E5RJX2|E5RJX2_HUMAN	3;2;1;1	3;2;1;1	3;2;1;1	sp|P60866|RS20_HUMAN 40S ribosomal protein S20 OS=Homo sapiens GN=RPS20 PE=1 SV=1;tr|E5RJX2|E5RJX2_HUMAN 40S ribosomal protein S20 OS=Homo sapiens GN=RPS20 PE=1 SV=1	4	3	3	3	1	0	0	0	0	0	0	3	2	1	0	0	0	0	0	0	3	2	1	0	0	0	0	0	0	3	2	252	252	252	13373	119	119;61;46;64	0	34196	By MS/MS
sp|P62191|PRS4_HUMAN;tr|G3V4X1|G3V4X1_HUMAN	sp|P62191|PRS4_HUMAN	3;1	3;1	3;1	sp|P62191|PRS4_HUMAN 26S protease regulatory subunit 4 OS=Homo sapiens GN=PSMC1 PE=1 SV=1	2	3	3	3	0	0	0	0	0	0	0	3	2	0	0	0	0	0	0	0	3	2	0	0	0	0	0	0	0	3	2	127	127	127	49184	440	440;84	0	14044
sp|Q15181|IPYR_HUMAN;tr|Q5SQT6|Q5SQT6_HUMAN	sp|Q15181|IPYR_HUMAN	3;1	3;1	3;1	sp|Q15181|IPYR_HUMAN Inorganic pyrophosphatase OS=Homo sapiens GN=PPA1 PE=1 SV=2	2	3	3	3	0	0	0	0	0	0	0	3	2	0	0	0	0	0	0	0	3	2	0	0	0	0	0	0	0	3	2	152	152	152	3266	289	289;178	0	10909
sp|Q92747|ARC1A_HUMAN;tr|E9PF58|E9PF58_HUMAN;tr|F8WFD3|F8WFD3_HUMAN	sp|Q92747|ARC1A_HUMAN;tr|E9PF58|E9PF58_HUMAN	3;3;1	3;3;1	3;3;1	sp|Q92747|ARC1A_HUMAN Actin-related protein 2/3 complex subunit 1A OS=Homo sapiens GN=ARPC1A PE=1 SV=2;tr|E9PF58|E9PF58_HUMAN Actin-related protein 2/3 complex subunit 1A OS=Homo sapiens GN=ARPC1A PE=1 SV=1	3	3	3	3	0	0	0	0	0	0	0	3	2	0	0	0	0	0	0	0	3	2	0	0	0	0	0	0	0	3	2	135	135	135	41569	370	370;279;53	0	12376
tr|B3KQV6|B3KQV6_HUMAN;sp|P30153|2AAA_HUMAN;tr|E9PH38|E9PH38_HUMAN;tr|H0YDG7|H0YDG7_HUMAN;sp|P30154|2AAB_HUMAN	tr|B3KQV6|B3KQV6_HUMAN;sp|P30153|2AAA_HUMAN;tr|E9PH38|E9PH38_HUMAN	3;3;2;1;1	3;3;2;1;1	3;3;2;1;1	tr|B3KQV6|B3KQV6_HUMAN Serine/threonine-protein phosphatase 2A 65 kDa regulatory subunit A alpha isoform OS=Homo sapiens GN=PPP2R1A PE=1 SV=1;sp|P30153|2AAA_HUMAN Serine/threonine-protein phosphatase 2A 65 kDa regulatory subunit A alpha isoform OS=Homo sap	5	3	3	3	0	0	0	0	0	0	0	3	2	0	0	0	0	0	0	0	3	2	0	0	0	0	0	0	0	3	2	122	122	122	45604	410	410;589;132;224;601	0	64256
tr|F8W0G4|F8W0G4_HUMAN;tr|F8VXH9|F8VXH9_HUMAN;tr|F8VZX2|F8VZX2_HUMAN;sp|Q15366|PCBP2_HUMAN;tr|F8W1G6|F8W1G6_HUMAN;tr|H3BND9|H3BND9_HUMAN	tr|F8W0G4|F8W0G4_HUMAN;tr|F8VXH9|F8VXH9_HUMAN;tr|F8VZX2|F8VZX2_HUMAN;sp|Q15366|PCBP2_HUMAN;tr|F8W1G6|F8W1G6_HUMAN	3;3;3;3;2;1	2;2;2;2;2;1	2;2;2;2;2;1	tr|F8W0G4|F8W0G4_HUMAN Poly(rC)-binding protein 2 (Fragment) OS=Homo sapiens GN=PCBP2 PE=1 SV=1;tr|F8VXH9|F8VXH9_HUMAN Poly(rC)-binding protein 2 (Fragment) OS=Homo sapiens GN=PCBP2 PE=1 SV=1;tr|F8VZX2|F8VZX2_HUMAN Poly(rC)-binding protein 2 OS=Homo sapien	6	3	2	2	0	0	0	0	0	0	0	3	2	0	0	0	0	0	0	0	2	1	0	0	0	0	0	0	0	2	1	354	228	228	16637	158	158;160;321;365;202;112	83195	19747
tr|H7C367|H7C367_HUMAN;sp|Q15233|NONO_HUMAN;tr|C9IZL7|C9IZL7_HUMAN;tr|C9JYS8|C9JYS8_HUMAN	tr|H7C367|H7C367_HUMAN;sp|Q15233|NONO_HUMAN	3;3;1;1	3;3;1;1	2;2;0;1	tr|H7C367|H7C367_HUMAN Non-POS domain-containing octamer-binding protein (Fragment) OS=Homo sapiens GN=NONO PE=1 SV=8;sp|Q15233|NONO_HUMAN Non-POS domain-containing octamer-binding protein OS=Homo sapiens GN=NONO PE=1 SV=4	4	3	3	2	0	0	0	0	0	0	0	3	2	0	0	0	0	0	0	0	3	2	0	0	0	0	0	0	0	2	1	175	175	141	2809	234	234;471;207;247	82583	12916
tr|K7ELC7|K7ELC7_HUMAN;sp|P61353|RL27_HUMAN;tr|K7EQQ9|K7EQQ9_HUMAN	tr|K7ELC7|K7ELC7_HUMAN;sp|P61353|RL27_HUMAN;tr|K7EQQ9|K7EQQ9_HUMAN	3;3;2	3;3;2	3;3;2	tr|K7ELC7|K7ELC7_HUMAN 60S ribosomal protein L27 (Fragment) OS=Homo sapiens GN=RPL27 PE=1 SV=1;sp|P61353|RL27_HUMAN 60S ribosomal protein L27 OS=Homo sapiens GN=RPL27 PE=1 SV=2;tr|K7EQQ9|K7EQQ9_HUMAN 60S ribosomal protein L27 OS=Homo sapiens GN=RPL27 PE=1	3	3	3	3	0	0	0	0	0	0	0	3	2	0	0	0	0	0	0	0	3	2	0	0	0	0	0	0	0	3	2	285	285	285	16359	144	144;136;80	0	24913
tr|M0R0Y2|M0R0Y2_HUMAN;sp|P54920|SNAA_HUMAN;tr|M0R213|M0R213_HUMAN;tr|M0QZM9|M0QZM9_HUMAN;tr|M0QZN5|M0QZN5_HUMAN;tr|M0R031|M0R031_HUMAN;tr|M0R2M1|M0R2M1_HUMAN;sp|Q9H115|SNAB_HUMAN;tr|A0A087WZQ7|A0A087WZQ7_HUMAN	tr|M0R0Y2|M0R0Y2_HUMAN;sp|P54920|SNAA_HUMAN;tr|M0R213|M0R213_HUMAN	3;3;2;1;1;1;1;1;1	3;3;2;1;1;1;1;1;1	3;3;2;1;1;1;1;1;1	tr|M0R0Y2|M0R0Y2_HUMAN Alpha-soluble NSF attachment protein OS=Homo sapiens GN=NAPA PE=1 SV=1;sp|P54920|SNAA_HUMAN Alpha-soluble NSF attachment protein OS=Homo sapiens GN=NAPA PE=1 SV=3;tr|M0R213|M0R213_HUMAN Alpha-soluble NSF attachment protein (Fragment)	9	3	3	3	0	0	0	0	0	0	0	3	2	0	0	0	0	0	0	0	3	2	0	0	0	0	0	0	0	3	2	164	164	164	29163	256	256;295;83;35;60;74;268;298;302	0	25263
tr|M0R3D6|M0R3D6_HUMAN;tr|M0R1A7|M0R1A7_HUMAN;tr|M0R117|M0R117_HUMAN;sp|Q02543|RL18A_HUMAN;tr|M0R0P7|M0R0P7_HUMAN	tr|M0R3D6|M0R3D6_HUMAN;tr|M0R1A7|M0R1A7_HUMAN;tr|M0R117|M0R117_HUMAN;sp|Q02543|RL18A_HUMAN;tr|M0R0P7|M0R0P7_HUMAN	3;3;3;3;2	3;3;3;3;2	3;3;3;3;2	tr|M0R3D6|M0R3D6_HUMAN 60S ribosomal protein L18a (Fragment) OS=Homo sapiens GN=RPL18A PE=1 SV=1;tr|M0R1A7|M0R1A7_HUMAN 60S ribosomal protein L18a OS=Homo sapiens GN=RPL18A PE=1 SV=1;tr|M0R117|M0R117_HUMAN 60S ribosomal protein L18a OS=Homo sapiens GN=RPL1	5	3	3	3	0	0	0	0	0	0	0	3	2	0	0	0	0	0	0	0	3	2	0	0	0	0	0	0	0	3	2	255	255	255	16714	141	141;147;154;176;137	82769	13005
tr|E9PL09|E9PL09_HUMAN;sp|P23396|RS3_HUMAN;tr|E9PSF4|E9PSF4_HUMAN;tr|E9PPS1|E9PPS1_HUMAN;tr|E9PQ96|E9PQ96_HUMAN;tr|E9PJH4|E9PJH4_HUMAN;tr|F2Z2S8|F2Z2S8_HUMAN;tr|H0YF32|H0YF32_HUMAN;tr|E9PK82|E9PK82_HUMAN;tr|H0YCJ7|H0YCJ7_HUMAN	tr|E9PL09|E9PL09_HUMAN;sp|P23396|RS3_HUMAN;tr|E9PSF4|E9PSF4_HUMAN;tr|E9PPS1|E9PPS1_HUMAN	3;3;2;2;1;1;1;1;1;1	3;3;2;2;1;1;1;1;1;1	3;3;2;2;1;1;1;1;1;1	tr|E9PL09|E9PL09_HUMAN 40S ribosomal protein S3 OS=Homo sapiens GN=RPS3 PE=1 SV=1;sp|P23396|RS3_HUMAN 40S ribosomal protein S3 OS=Homo sapiens GN=RPS3 PE=1 SV=2;tr|E9PSF4|E9PSF4_HUMAN 40S ribosomal protein S3 OS=Homo sapiens GN=RPS3 PE=1 SV=1;tr|E9PPS1|E9P	10	3	3	3	0	0	0	1	0	0	0	3	2	0	0	0	1	0	0	0	3	2	0	0	0	1	0	0	0	3	2	177	177	177	25371	231	231;243;103;158;91;115;117;123;128;135	0	88968				By matching
sp|O43175|SERA_HUMAN;tr|Q5SZS1|Q5SZS1_HUMAN	sp|O43175|SERA_HUMAN;tr|Q5SZS1|Q5SZS1_HUMAN	3;2	3;2	3;2	sp|O43175|SERA_HUMAN D-3-phosphoglycerate dehydrogenase OS=Homo sapiens GN=PHGDH PE=1 SV=4;tr|Q5SZS1|Q5SZS1_HUMAN D-3-phosphoglycerate dehydrogenase OS=Homo sapiens GN=PHGDH PE=1 SV=1	2	3	3	3	0	0	0	0	0	1	0	3	2	0	0	0	0	0	1	0	3	2	0	0	0	0	0	1	0	3	2	54	54	54	5665	533	533;499	0	28225
sp|O43396|TXNL1_HUMAN;tr|K7ER96|K7ER96_HUMAN;tr|K7EML9|K7EML9_HUMAN;tr|K7EKG2|K7EKG2_HUMAN;tr|K7EPB7|K7EPB7_HUMAN	sp|O43396|TXNL1_HUMAN;tr|K7ER96|K7ER96_HUMAN;tr|K7EML9|K7EML9_HUMAN	4;3;2;1;1	4;3;2;1;1	4;3;2;1;1	sp|O43396|TXNL1_HUMAN Thioredoxin-like protein 1 OS=Homo sapiens GN=TXNL1 PE=1 SV=3;tr|K7ER96|K7ER96_HUMAN Thioredoxin-like protein 1 (Fragment) OS=Homo sapiens GN=TXNL1 PE=1 SV=1;tr|K7EML9|K7EML9_HUMAN Thioredoxin-like protein 1 (Fragment) OS=Homo sapiens	5	4	4	4	0	0	0	0	0	0	0	4	2	0	0	0	0	0	0	0	4	2	0	0	0	0	0	0	0	4	2	19	19	19	32251	289	289;281;138;27;69	0	46713
sp|P48643|TCPE_HUMAN;tr|E7ENZ3|E7ENZ3_HUMAN;tr|B7ZAR1|B7ZAR1_HUMAN;tr|E9PCA1|E9PCA1_HUMAN;tr|D6RIZ7|D6RIZ7_HUMAN	sp|P48643|TCPE_HUMAN;tr|E7ENZ3|E7ENZ3_HUMAN;tr|B7ZAR1|B7ZAR1_HUMAN;tr|E9PCA1|E9PCA1_HUMAN	4;3;3;3;1	4;3;3;3;1	4;3;3;3;1	sp|P48643|TCPE_HUMAN T-complex protein 1 subunit epsilon OS=Homo sapiens GN=CCT5 PE=1 SV=1;tr|E7ENZ3|E7ENZ3_HUMAN T-complex protein 1 subunit epsilon OS=Homo sapiens GN=CCT5 PE=1 SV=1;tr|B7ZAR1|B7ZAR1_HUMAN T-complex protein 1 subunit epsilon OS=Homo sapie	5	4	4	4	0	0	0	0	0	0	0	4	2	0	0	0	0	0	0	0	4	2	0	0	0	0	0	0	0	4	2	142	142	142	5967	541	541;486;503;520;44	0	16729
sp|Q04760|LGSL_HUMAN	sp|Q04760|LGSL_HUMAN	4	4	4	sp|Q04760|LGSL_HUMAN Lactoylglutathione lyase OS=Homo sapiens GN=GLO1 PE=1 SV=4	1	4	4	4	0	0	0	0	0	0	0	4	2	0	0	0	0	0	0	0	4	2	0	0	0	0	0	0	0	4	2	293	293	293	20777	184	184	0	88448
sp|Q15084|PDIA6_HUMAN	sp|Q15084|PDIA6_HUMAN	4	4	4	sp|Q15084|PDIA6_HUMAN Protein disulfide-isomerase A6 OS=Homo sapiens GN=PDIA6 PE=1 SV=1	1	4	4	4	3	0	0	0	0	0	0	4	2	3	0	0	0	0	0	0	4	2	3	0	0	0	0	0	0	4	2	134	134	134	48121	440	440	0	11834	By MS/MS
tr|A0A024R4M0|A0A024R4M0_HUMAN;sp|P46781|RS9_HUMAN;tr|B5MCT8|B5MCT8_HUMAN;tr|C9JM19|C9JM19_HUMAN	tr|A0A024R4M0|A0A024R4M0_HUMAN;sp|P46781|RS9_HUMAN;tr|B5MCT8|B5MCT8_HUMAN;tr|C9JM19|C9JM19_HUMAN	4;4;3;3	4;4;3;3	4;4;3;3	tr|A0A024R4M0|A0A024R4M0_HUMAN 40S ribosomal protein S9 OS=Homo sapiens GN=RPS9 PE=1 SV=1;sp|P46781|RS9_HUMAN 40S ribosomal protein S9 OS=Homo sapiens GN=RPS9 PE=1 SV=3;tr|B5MCT8|B5MCT8_HUMAN 40S ribosomal protein S9 OS=Homo sapiens GN=RPS9 PE=1 SV=1;tr|C9	4	4	4	4	0	0	0	0	0	0	0	4	2	0	0	0	0	0	0	0	4	2	0	0	0	0	0	0	0	4	2	165	165	165	22591	194	194;194;139;156	0	24706
sp|P55795|HNRH2_HUMAN	sp|P55795|HNRH2_HUMAN	4	4	2	sp|P55795|HNRH2_HUMAN Heterogeneous nuclear ribonucleoprotein H2 OS=Homo sapiens GN=HNRNPH2 PE=1 SV=1	1	4	4	2	1	0	0	1	0	0	0	4	2	1	0	0	1	0	0	0	4	2	0	0	0	0	0	0	0	2	1	136	136	62	49263	449	449	0	44901	By MS/MS			By matching
sp|P50990|TCPQ_HUMAN;tr|H7C4C8|H7C4C8_HUMAN	sp|P50990|TCPQ_HUMAN;tr|H7C4C8|H7C4C8_HUMAN	5;3	5;3	5;3	sp|P50990|TCPQ_HUMAN T-complex protein 1 subunit theta OS=Homo sapiens GN=CCT8 PE=1 SV=4;tr|H7C4C8|H7C4C8_HUMAN T-complex protein 1 subunit theta (Fragment) OS=Homo sapiens GN=CCT8 PE=1 SV=1	2	5	5	5	0	0	0	0	0	0	0	5	2	0	0	0	0	0	0	0	5	2	0	0	0	0	0	0	0	5	2	111	111	111	5962	548	548;323	82521	12906
tr|F5H6T1|F5H6T1_HUMAN;sp|P61160|ARP2_HUMAN	tr|F5H6T1|F5H6T1_HUMAN;sp|P61160|ARP2_HUMAN	5;5	5;5	5;5	tr|F5H6T1|F5H6T1_HUMAN ARP2 actin-related protein 2 homolog (Yeast), isoform CRA_d OS=Homo sapiens GN=ACTR2 PE=1 SV=2;sp|P61160|ARP2_HUMAN Actin-related protein 2 OS=Homo sapiens GN=ACTR2 PE=1 SV=1	2	5	5	5	0	0	0	0	0	0	0	5	2	0	0	0	0	0	0	0	5	2	0	0	0	0	0	0	0	5	2	204	204	204	38841	339	339;394	0	84186
sp|O15144|ARPC2_HUMAN;tr|H7C3F9|H7C3F9_HUMAN	sp|O15144|ARPC2_HUMAN	6;1	6;1	6;1	sp|O15144|ARPC2_HUMAN Actin-related protein 2/3 complex subunit 2 OS=Homo sapiens GN=ARPC2 PE=1 SV=1	2	6	6	6	0	0	0	0	0	0	0	6	2	0	0	0	0	0	0	0	6	2	0	0	0	0	0	0	0	6	2	247	247	247	34333	300	300;165	0	69279
sp|P17987|TCPA_HUMAN;tr|E7ERF2|E7ERF2_HUMAN;tr|F5GZ03|F5GZ03_HUMAN;tr|F5H282|F5H282_HUMAN;tr|E7EQR6|E7EQR6_HUMAN;tr|F5GZI8|F5GZI8_HUMAN;tr|F5H726|F5H726_HUMAN;tr|F5H676|F5H676_HUMAN;tr|F5H136|F5H136_HUMAN;tr|F5GYL4|F5GYL4_HUMAN	sp|P17987|TCPA_HUMAN;tr|E7ERF2|E7ERF2_HUMAN;tr|F5GZ03|F5GZ03_HUMAN;tr|F5H282|F5H282_HUMAN;tr|E7EQR6|E7EQR6_HUMAN	7;6;4;4;4;3;2;2;2;1	7;6;4;4;4;3;2;2;2;1	6;5;3;4;4;2;2;2;2;0	sp|P17987|TCPA_HUMAN T-complex protein 1 subunit alpha OS=Homo sapiens GN=TCP1 PE=1 SV=1;tr|E7ERF2|E7ERF2_HUMAN T-complex protein 1 subunit alpha OS=Homo sapiens GN=TCP1 PE=1 SV=1;tr|F5GZ03|F5GZ03_HUMAN T-complex protein 1 subunit alpha (Fragment) OS=Homo	10	7	7	6	0	0	0	0	0	0	0	6	2	0	0	0	0	0	0	0	6	2	0	0	0	0	0	0	0	6	2	174	174	155	60343	556	556;433;221;332;401;100;91;111;136;65	0	43566
tr|R4GNH3|R4GNH3_HUMAN;tr|E9PN50|E9PN50_HUMAN;tr|E9PM69|E9PM69_HUMAN;sp|P17980|PRS6A_HUMAN;tr|E9PMD8|E9PMD8_HUMAN;tr|E9PKD5|E9PKD5_HUMAN;tr|E9PLG2|E9PLG2_HUMAN	tr|R4GNH3|R4GNH3_HUMAN;tr|E9PN50|E9PN50_HUMAN;tr|E9PM69|E9PM69_HUMAN;sp|P17980|PRS6A_HUMAN;tr|E9PMD8|E9PMD8_HUMAN;tr|E9PKD5|E9PKD5_HUMAN	6;5;5;5;4;3;2	6;5;5;5;4;3;2	6;5;5;5;4;3;2	tr|R4GNH3|R4GNH3_HUMAN 26S protease regulatory subunit 6A OS=Homo sapiens GN=PSMC3 PE=1 SV=1;tr|E9PN50|E9PN50_HUMAN 26S protease regulatory subunit 6A (Fragment) OS=Homo sapiens GN=PSMC3 PE=1 SV=9;tr|E9PM69|E9PM69_HUMAN 26S protease regulatory subunit 6A O	7	6	6	6	0	0	0	0	0	0	0	6	2	0	0	0	0	0	0	0	6	2	0	0	0	0	0	0	0	6	2	225	225	225	47352	423	423;257;397;439;301;311;184	0	14801
sp|O60741|HCN1_HUMAN	sp|O60741|HCN1_HUMAN	2	2	2	sp|O60741|HCN1_HUMAN Potassium/sodium hyperpolarization-activated cyclic nucleotide-gated channel 1 OS=Homo sapiens GN=HCN1 PE=1 SV=3	1	2	2	2	0	0	1	0	0	0	0	0	2	0	0	1	0	0	0	0	0	2	0	0	1	0	0	0	0	0	2	35	35	35	98795	890	890	82335	12787			By matching
tr|E9PPJ5|E9PPJ5_HUMAN;sp|P21741|MK_HUMAN;tr|E9PLM6|E9PLM6_HUMAN	tr|E9PPJ5|E9PPJ5_HUMAN;sp|P21741|MK_HUMAN;tr|E9PLM6|E9PLM6_HUMAN	2;2;2	2;2;2	2;2;2	tr|E9PPJ5|E9PPJ5_HUMAN Midkine (Fragment) OS=Homo sapiens GN=MDK PE=1 SV=1;sp|P21741|MK_HUMAN Midkine OS=Homo sapiens GN=MDK PE=1 SV=1;tr|E9PLM6|E9PLM6_HUMAN Midkine OS=Homo sapiens GN=MDK PE=1 SV=1	3	2	2	2	0	0	1	0	0	1	0	0	2	0	0	1	0	0	1	0	0	2	0	0	1	0	0	1	0	0	2	237	237	237	14374	131	131;143;156	0	68751			By MS/MS
sp|Q9NYX4|CALY_HUMAN	sp|Q9NYX4|CALY_HUMAN	3	3	3	sp|Q9NYX4|CALY_HUMAN Neuron-specific vesicular protein calcyon OS=Homo sapiens GN=CALY PE=1 SV=1	1	3	3	3	1	0	1	0	0	2	0	0	2	1	0	1	0	0	2	0	0	2	1	0	1	0	0	2	0	0	2	129	129	129	23433	217	217	0	67006	By MS/MS		By MS/MS
sp|Q9Y6N5|SQRD_HUMAN;tr|H3BNP9|H3BNP9_HUMAN	sp|Q9Y6N5|SQRD_HUMAN;tr|H3BNP9|H3BNP9_HUMAN	2;1	2;1	2;1	sp|Q9Y6N5|SQRD_HUMAN Sulfide:quinone oxidoreductase, mitochondrial OS=Homo sapiens GN=SQRDL PE=1 SV=1;tr|H3BNP9|H3BNP9_HUMAN Sulfide:quinone oxidoreductase, mitochondrial (Fragment) OS=Homo sapiens GN=SQRDL PE=1 SV=1	2	2	2	2	0	0	1	0	0	0	0	2	2	0	0	1	0	0	0	0	2	2	0	0	1	0	0	0	0	2	2	78	78	78	4996	450	450;124	0	37902			By matching
tr|I3L397|I3L397_HUMAN;sp|P63241|IF5A1_HUMAN;tr|I3L504|I3L504_HUMAN;tr|F8WCJ1|F8WCJ1_HUMAN;tr|C9J7B5|C9J7B5_HUMAN;tr|C9J4W5|C9J4W5_HUMAN;sp|Q9GZV4|IF5A2_HUMAN;sp|Q6IS14|IF5AL_HUMAN	tr|I3L397|I3L397_HUMAN;sp|P63241|IF5A1_HUMAN;tr|I3L504|I3L504_HUMAN	3;3;3;1;1;1;1;1	3;3;3;1;1;1;1;1	3;3;3;1;1;1;1;1	tr|I3L397|I3L397_HUMAN Eukaryotic translation initiation factor 5A (Fragment) OS=Homo sapiens GN=EIF5A PE=1 SV=8;sp|P63241|IF5A1_HUMAN Eukaryotic translation initiation factor 5A-1 OS=Homo sapiens GN=EIF5A PE=1 SV=2;tr|I3L504|I3L504_HUMAN Eukaryotic transl	8	3	3	3	0	0	1	1	0	0	0	3	2	0	0	1	1	0	0	0	3	2	0	0	1	1	0	0	0	3	2	247	247	247	16019	146	146;154;186;105;109;115;153;154	0	26564			By matching	By matching
tr|E5RJY1|E5RJY1_HUMAN;tr|E7ESM1|E7ESM1_HUMAN;sp|Q92597|NDRG1_HUMAN	tr|E5RJY1|E5RJY1_HUMAN;tr|E7ESM1|E7ESM1_HUMAN;sp|Q92597|NDRG1_HUMAN	2;2;2	2;2;2	2;2;2	tr|E5RJY1|E5RJY1_HUMAN Protein NDRG1 OS=Homo sapiens GN=NDRG1 PE=1 SV=1;tr|E7ESM1|E7ESM1_HUMAN Protein NDRG1 OS=Homo sapiens GN=NDRG1 PE=1 SV=1;sp|Q92597|NDRG1_HUMAN Protein NDRG1 OS=Homo sapiens GN=NDRG1 PE=1 SV=1	3	2	2	2	0	0	2	0	0	2	0	0	2	0	0	2	0	0	2	0	0	2	0	0	2	0	0	2	0	0	2	379	379	379	10979	103	103;141;394	0	66845			By MS/MS
tr|E9PR75|E9PR75_HUMAN;tr|E9PPT7|E9PPT7_HUMAN;tr|E9PQR0|E9PQR0_HUMAN;tr|E9PR84|E9PR84_HUMAN;tr|E9PJR2|E9PJR2_HUMAN;tr|H0YC99|H0YC99_HUMAN;tr|E9PKW1|E9PKW1_HUMAN;sp|Q9NS15|LTBP3_HUMAN	tr|E9PR75|E9PR75_HUMAN;tr|E9PPT7|E9PPT7_HUMAN;tr|E9PQR0|E9PQR0_HUMAN;tr|E9PR84|E9PR84_HUMAN;tr|E9PJR2|E9PJR2_HUMAN;tr|H0YC99|H0YC99_HUMAN;tr|E9PKW1|E9PKW1_HUMAN;sp|Q9NS15|LTBP3_HUMAN	2;2;2;2;2;2;2;2	2;2;2;2;2;2;2;2	2;2;2;2;2;2;2;2	tr|E9PR75|E9PR75_HUMAN Latent-transforming growth factor beta-binding protein 3 (Fragment) OS=Homo sapiens GN=LTBP3 PE=1 SV=8;tr|E9PPT7|E9PPT7_HUMAN Latent-transforming growth factor beta-binding protein 3 (Fragment) OS=Homo sapiens GN=LTBP3 PE=1 SV=8;tr|E	8	2	2	2	0	0	2	0	0	2	0	0	2	0	0	2	0	0	2	0	0	2	0	0	2	0	0	2	0	0	2	285	285	285	13166	123	123;221;259;306;733;907;1136;1303	0	44974			By MS/MS
tr|F8W1N5|F8W1N5_HUMAN;tr|F8VZJ2|F8VZJ2_HUMAN;tr|F8VNW4|F8VNW4_HUMAN;tr|F8W0W4|F8W0W4_HUMAN;tr|H0YHX9|H0YHX9_HUMAN;sp|Q13765|NACA_HUMAN;sp|E9PAV3|NACAM_HUMAN;tr|F8VZ58|F8VZ58_HUMAN;sp|Q9BZK3|NACP1_HUMAN	tr|F8W1N5|F8W1N5_HUMAN;tr|F8VZJ2|F8VZJ2_HUMAN;tr|F8VNW4|F8VNW4_HUMAN;tr|F8W0W4|F8W0W4_HUMAN;tr|H0YHX9|H0YHX9_HUMAN;sp|Q13765|NACA_HUMAN;sp|E9PAV3|NACAM_HUMAN	3;3;3;3;3;3;3;1;1	3;3;3;3;3;3;3;1;1	3;3;3;3;3;3;3;1;1	tr|F8W1N5|F8W1N5_HUMAN Nascent polypeptide-associated complex subunit alpha (Fragment) OS=Homo sapiens GN=NACA PE=1 SV=1;tr|F8VZJ2|F8VZJ2_HUMAN Nascent polypeptide-associated complex subunit alpha OS=Homo sapiens GN=NACA PE=1 SV=1;tr|F8VNW4|F8VNW4_HUMAN Na	9	3	3	3	0	0	0	1	1	1	0	3	2	0	0	0	1	1	1	0	3	2	0	0	0	1	1	1	0	3	2	592	592	592	7813	71	71;136;148;198;213;215;2078;126;213	0	12358				By matching	By MS/MS
sp|Q9BWD1|THIC_HUMAN	sp|Q9BWD1|THIC_HUMAN	5	5	5	sp|Q9BWD1|THIC_HUMAN Acetyl-CoA acetyltransferase, cytosolic OS=Homo sapiens GN=ACAT2 PE=1 SV=2	1	5	5	5	0	0	0	2	1	1	0	5	2	0	0	0	2	1	1	0	5	2	0	0	0	2	1	1	0	5	2	368	368	368	4135	397	397	0	11245				By MS/MS	By matching
sp|Q9SLI3|HEG1_HUMAN	sp|Q9SLI3|HEG1_HUMAN	2	2	2	sp|Q9SLI3|HEG1_HUMAN Protein HEG homolog 1 OS=Homo sapiens GN=HEG1 PE=1 SV=3	1	2	2	2	1	0	1	0	1	1	0	0	2	1	0	1	0	1	1	0	0	2	1	0	1	0	1	1	0	0	2	27	27	27	14746	1381	1381	0	91651	By MS/MS		By MS/MS		By matching
sp|P02814|SMR3B_HUMAN	sp|P02814|SMR3B_HUMAN	2	2	2	sp|P02814|SMR3B_HUMAN Submaxillary gland androgen-regulated protein 3B OS=Homo sapiens GN=SMR3B PE=1 SV=2	1	2	2	2	0	0	1	0	2	2	0	2	2	0	0	1	0	2	2	0	2	2	0	0	1	0	2	2	0	2	2	658	658	658	81875	79	79	0	64508			By matching		By matching
sp|Q9BXJ4|C1QT3_HUMAN;tr|E9PGA6|E9PGA6_HUMAN	sp|Q9BXJ4|C1QT3_HUMAN;tr|E9PGA6|E9PGA6_HUMAN	2;2	2;2	2;2	sp|Q9BXJ4|C1QT3_HUMAN Complement C1q tumor necrosis factor-related protein 3 OS=Homo sapiens GN=C1QTNF3 PE=1 SV=1;tr|E9PGA6|E9PGA6_HUMAN C1QTNF3-AMACR readthrough (NMD candidate) OS=Homo sapiens GN=C1QTNF3-AMACR PE=4 SV=1	2	2	2	2	0	0	2	0	2	2	0	0	2	0	0	2	0	2	2	0	0	2	0	0	2	0	2	2	0	0	2	81	81	81	26994	246	246;284	0	31997			By MS/MS		By MS/MS
sp|O00151|PDLI1_HUMAN	sp|O00151|PDLI1_HUMAN	3	3	2	sp|O00151|PDLI1_HUMAN PDZ and LIM domain protein 1 OS=Homo sapiens GN=PDLIM1 PE=1 SV=4	1	3	3	2	0	0	0	1	0	0	1	0	2	0	0	0	1	0	0	1	0	2	0	0	0	0	0	0	0	0	2	131	131	82	36071	329	329	0	2115				By matching
tr|E9PJP4|E9PJP4_HUMAN;tr|E9PQN0|E9PQN0_HUMAN;tr|E9PRG1|E9PRG1_HUMAN;tr|E9PIG0|E9PIG0_HUMAN;tr|E9PQD2|E9PQD2_HUMAN;tr|E9PII3|E9PII3_HUMAN;tr|E9PK52|E9PK52_HUMAN;tr|E9PHY5|E9PHY5_HUMAN;sp|O43491|E41L2_HUMAN	tr|E9PJP4|E9PJP4_HUMAN;tr|E9PQN0|E9PQN0_HUMAN;tr|E9PRG1|E9PRG1_HUMAN;tr|E9PIG0|E9PIG0_HUMAN;tr|E9PQD2|E9PQD2_HUMAN;tr|E9PII3|E9PII3_HUMAN;tr|E9PK52|E9PK52_HUMAN;tr|E9PHY5|E9PHY5_HUMAN;sp|O43491|E41L2_HUMAN	2;2;2;2;2;2;2;2;2	2;2;2;2;2;2;2;2;2	2;2;2;2;2;2;2;2;2	tr|E9PJP4|E9PJP4_HUMAN Band 4.1-like protein 2 (Fragment) OS=Homo sapiens GN=EPB41L2 PE=1 SV=1;tr|E9PQN0|E9PQN0_HUMAN Band 4.1-like protein 2 (Fragment) OS=Homo sapiens GN=EPB41L2 PE=1 SV=1;tr|E9PRG1|E9PRG1_HUMAN Band 4.1-like protein 2 (Fragment) OS=Homo	9	2	2	2	0	0	0	0	0	1	1	0	2	0	0	0	0	0	1	1	0	2	0	0	0	0	0	1	1	0	2	102	102	102	13111	118	118;127;153;162;179;706;811;935;1005	24291	16872
sp|P24592|IBP6_HUMAN;tr|F8VYK9|F8VYK9_HUMAN;tr|F8VVA5|F8VVA5_HUMAN	sp|P24592|IBP6_HUMAN;tr|F8VYK9|F8VYK9_HUMAN	5;5;1	5;5;1	5;5;1	sp|P24592|IBP6_HUMAN Insulin-like growth factor-binding protein 6 OS=Homo sapiens GN=IGFBP6 PE=1 SV=1;tr|F8VYK9|F8VYK9_HUMAN Insulin-like growth factor-binding protein 6 OS=Homo sapiens GN=IGFBP6 PE=1 SV=1	3	5	5	5	5	0	0	1	0	1	1	1	2	5	0	0	1	0	1	1	1	2	5	0	0	1	0	1	1	1	2	275	275	275	25322	240	240;238;136	0	76065	By MS/MS			By matching
sp|P60903|S10AA_HUMAN	sp|P60903|S10AA_HUMAN	2	2	2	sp|P60903|S10AA_HUMAN Protein S100-A10 OS=Homo sapiens GN=S100A10 PE=1 SV=2	1	2	2	2	0	1	0	2	0	0	1	2	2	0	1	0	2	0	0	1	2	2	0	1	0	2	0	0	1	2	2	351	351	351	11203	97	97	0	90728		By MS/MS		By MS/MS
tr|H3BMH2|H3BMH2_HUMAN;tr|H3BSC1|H3BSC1_HUMAN;sp|P62491|RB11A_HUMAN;sp|Q15907|RB11B_HUMAN;tr|B4DQS5|B4DQS5_HUMAN	tr|H3BMH2|H3BMH2_HUMAN;tr|H3BSC1|H3BSC1_HUMAN;sp|P62491|RB11A_HUMAN;sp|Q15907|RB11B_HUMAN	4;4;4;4;1	4;4;4;4;1	4;4;4;4;1	tr|H3BMH2|H3BMH2_HUMAN Ras-related protein Rab-11A (Fragment) OS=Homo sapiens GN=RAB11A PE=4 SV=1;tr|H3BSC1|H3BSC1_HUMAN Ras-related protein Rab-11A OS=Homo sapiens GN=RAB11A PE=1 SV=1;sp|P62491|RB11A_HUMAN Ras-related protein Rab-11A OS=Homo sapiens GN=RA	5	4	4	4	0	0	0	0	0	0	1	4	2	0	0	0	0	0	0	1	4	2	0	0	0	0	0	0	1	4	2	316	316	316	17668	155	155;198;216;218;146	0	29679
tr|E7ESV6|E7ESV6_HUMAN;tr|E7ESP0|E7ESP0_HUMAN;tr|E7EX52|E7EX52_HUMAN;tr|E7EN28|E7EN28_HUMAN;tr|E7EVD6|E7EVD6_HUMAN;tr|E7ETE3|E7ETE3_HUMAN;tr|E7ESW2|E7ESW2_HUMAN	tr|E7ESV6|E7ESV6_HUMAN;tr|E7ESP0|E7ESP0_HUMAN;tr|E7EX52|E7EX52_HUMAN;tr|E7EN28|E7EN28_HUMAN;tr|E7EVD6|E7EVD6_HUMAN;tr|E7ETE3|E7ETE3_HUMAN;tr|E7ESW2|E7ESW2_HUMAN	2;2;2;2;2;2;2	2;2;2;2;2;2;2	2;2;2;2;2;2;2	tr|E7ESV6|E7ESV6_HUMAN Adhesion G protein-coupled receptor L3 OS=Homo sapiens GN=ADGRL3 PE=1 SV=1;tr|E7ESP0|E7ESP0_HUMAN Adhesion G protein-coupled receptor L3 OS=Homo sapiens GN=ADGRL3 PE=1 SV=1;tr|E7EX52|E7EX52_HUMAN Adhesion G protein-coupled receptor L	7	2	2	2	0	0	1	0	0	2	1	0	2	0	0	1	0	0	2	1	0	2	0	0	1	0	0	2	1	0	2	15	15	15	14506	1299	1299;1308;1342;1351;1528;1571;1580	0	2433			By MS/MS
sp|Q9BYD5|CNFN_HUMAN	sp|Q9BYD5|CNFN_HUMAN	2	2	2	sp|Q9BYD5|CNFN_HUMAN Cornifelin OS=Homo sapiens GN=CNFN PE=1 SV=2	1	2	2	2	0	0	0	2	1	1	1	0	2	0	0	0	2	1	1	1	0	2	0	0	0	2	1	1	1	0	2	438	438	438	12376	112	112	0	10739				By MS/MS	By matching
sp|Q6SXB8|PI16_HUMAN	sp|Q6SXB8|PI16_HUMAN	4	4	4	sp|Q6SXB8|PI16_HUMAN Peptidase inhibitor 16 OS=Homo sapiens GN=PI16 PE=1 SV=1	1	4	4	4	3	0	0	0	1	4	1	0	2	3	0	0	0	1	4	1	0	2	3	0	0	0	1	4	1	0	2	127	127	127	49471	463	463	0	10893	By MS/MS				By matching
sp|O95502|NPTXR_HUMAN	sp|O95502|NPTXR_HUMAN	8	8	8	sp|O95502|NPTXR_HUMAN Neuronal pentraxin receptor OS=Homo sapiens GN=NPTXR PE=3 SV=2	1	8	8	8	6	0	0	1	1	2	1	1	2	6	0	0	1	1	2	1	1	2	6	0	0	1	1	2	1	1	2	228	228	228	52846	500	500	0	32155	By MS/MS			By matching	By matching
sp|P35321|SPR1A_HUMAN	sp|P35321|SPR1A_HUMAN	2	1	1	sp|P35321|SPR1A_HUMAN Cornifin-A OS=Homo sapiens GN=SPRR1A PE=1 SV=2	1	2	1	1	0	0	0	2	1	2	1	2	2	0	0	0	1	0	1	0	1	1	0	0	0	1	0	1	0	1	1	348	191	191	98774	89	89	0	44035				By matching	By matching
sp|Q71DI3|H32_HUMAN	sp|Q71DI3|H32_HUMAN	6	6	1	sp|Q71DI3|H32_HUMAN Histone H3.2 OS=Homo sapiens GN=HIST2H3A PE=1 SV=3	1	6	6	1	4	0	0	1	1	0	1	3	2	4	0	0	1	1	0	1	3	2	0	0	0	0	0	0	0	1	0	456	456	235	15388	136	136	0	82534	By MS/MS			By matching	By matching
tr|F8VZI9|F8VZI9_HUMAN;tr|A0A0A0MTP9|A0A0A0MTP9_HUMAN;sp|Q9BWQ8|LFG2_HUMAN	tr|F8VZI9|F8VZI9_HUMAN;tr|A0A0A0MTP9|A0A0A0MTP9_HUMAN;sp|Q9BWQ8|LFG2_HUMAN	2;2;2	2;2;2	2;2;2	tr|F8VZI9|F8VZI9_HUMAN Protein lifeguard 2 OS=Homo sapiens GN=FAIM2 PE=1 SV=1;tr|A0A0A0MTP9|A0A0A0MTP9_HUMAN Protein lifeguard 2 (Fragment) OS=Homo sapiens GN=FAIM2 PE=1 SV=1;sp|Q9BWQ8|LFG2_HUMAN Protein lifeguard 2 OS=Homo sapiens GN=FAIM2 PE=1 SV=1	3	2	2	2	0	0	1	0	1	1	1	0	2	0	0	1	0	1	1	1	0	2	0	0	1	0	1	1	1	0	2	111	111	111	2268	208	208;248;316	0	11626			By MS/MS		By MS/MS
sp|Q9SM47|NOTC3_HUMAN;tr|M0R3C9|M0R3C9_HUMAN	sp|Q9SM47|NOTC3_HUMAN;tr|M0R3C9|M0R3C9_HUMAN	2;1	2;1	2;1	sp|Q9SM47|NOTC3_HUMAN Neurogenic locus notch homolog protein 3 OS=Homo sapiens GN=NOTCH3 PE=1 SV=2;tr|M0R3C9|M0R3C9_HUMAN Neurogenic locus notch homolog protein 3 (Fragment) OS=Homo sapiens GN=NOTCH3 PE=1 SV=1	2	2	2	2	0	0	1	1	1	1	1	0	2	0	0	1	1	1	1	1	0	2	0	0	1	1	1	1	1	0	2	1	1	1	24363	2321	2321;1286	0	48084			By MS/MS	By matching	By matching
tr|S3KQL7|S3KQL7_HUMAN;sp|Q9Y287|ITM2B_HUMAN	tr|S3KQL7|S3KQL7_HUMAN;sp|Q9Y287|ITM2B_HUMAN	3;3	3;3	3;3	tr|S3KQL7|S3KQL7_HUMAN Integral membrane protein 2B (Fragment) OS=Homo sapiens GN=ITM2B PE=1 SV=1;sp|Q9Y287|ITM2B_HUMAN Integral membrane protein 2B OS=Homo sapiens GN=ITM2B PE=1 SV=1	2	3	3	3	3	0	1	0	1	2	1	0	2	3	0	1	0	1	2	1	0	2	3	0	1	0	1	2	1	0	2	793	793	793	32127	29	29;266	0	25975	By MS/MS		By MS/MS		By matching
sp|P05408|7B2_HUMAN;tr|C9JNY7|C9JNY7_HUMAN;tr|H7C4X7|H7C4X7_HUMAN	sp|P05408|7B2_HUMAN	3;1;1	3;1;1	3;1;1	sp|P05408|7B2_HUMAN Neuroendocrine protein 7B2 OS=Homo sapiens GN=SCG5 PE=1 SV=2	3	3	3	3	3	0	1	0	1	1	1	1	2	3	0	1	0	1	1	1	1	2	3	0	1	0	1	1	1	1	2	165	165	165	23729	212	212;194;216	0	11132	By MS/MS		By MS/MS		By MS/MS
sp|Q99983|OMD_HUMAN	sp|Q99983|OMD_HUMAN	2	2	2	sp|Q99983|OMD_HUMAN Osteomodulin OS=Homo sapiens GN=OMD PE=1 SV=1	1	2	2	2	0	0	1	1	1	2	1	1	2	0	0	1	1	1	2	1	1	2	0	0	1	1	1	2	1	1	2	78	78	78	49492	421	421	0	22884			By MS/MS	By matching	By matching
sp|P07585|PGS2_HUMAN;tr|F8VX58|F8VX58_HUMAN;tr|F8VXZ8|F8VXZ8_HUMAN;tr|F8VSF6|F8VSF6_HUMAN;tr|F8VWS0|F8VWS0_HUMAN	sp|P07585|PGS2_HUMAN;tr|F8VX58|F8VX58_HUMAN;tr|F8VXZ8|F8VXZ8_HUMAN;tr|F8VSF6|F8VSF6_HUMAN;tr|F8VWS0|F8VWS0_HUMAN	2;1;1;1;1	2;1;1;1;1	2;1;1;1;1	sp|P07585|PGS2_HUMAN Decorin OS=Homo sapiens GN=DCN PE=1 SV=1;tr|F8VX58|F8VX58_HUMAN Decorin (Fragment) OS=Homo sapiens GN=DCN PE=1 SV=1;tr|F8VXZ8|F8VXZ8_HUMAN Decorin (Fragment) OS=Homo sapiens GN=DCN PE=1 SV=1;tr|F8VSF6|F8VSF6_HUMAN Decorin (Fragment) OS	5	2	2	2	0	1	1	1	1	2	1	1	2	0	1	1	1	1	2	1	1	2	0	1	1	1	1	2	1	1	2	67	67	67	39746	359	359;119;174;178;179	38373	14132		By MS/MS	By MS/MS	By MS/MS	By MS/MS
sp|P80723|BASP1_HUMAN	sp|P80723|BASP1_HUMAN	2	2	2	sp|P80723|BASP1_HUMAN Brain acid soluble protein 1 OS=Homo sapiens GN=BASP1 PE=1 SV=2	1	2	2	2	0	1	1	1	1	2	1	1	2	0	1	1	1	1	2	1	1	2	0	1	1	1	1	2	1	1	2	167	167	167	22693	227	227	0	19572		By MS/MS	By MS/MS	By MS/MS	By MS/MS
sp|Q86VR8|FJX1_HUMAN	sp|Q86VR8|FJX1_HUMAN	2	2	2	sp|Q86VR8|FJX1_HUMAN Four-jointed box protein 1 OS=Homo sapiens GN=FJX1 PE=2 SV=1	1	2	2	2	0	1	1	1	1	2	1	1	2	0	1	1	1	1	2	1	1	2	0	1	1	1	1	2	1	1	2	57	57	57	48506	437	437	0	22598		By MS/MS	By matching	By matching	By matching
tr|F5H0N9|F5H0N9_HUMAN;tr|F5H191|F5H191_HUMAN;tr|F5GZA6|F5GZA6_HUMAN;sp|Q8IYJ0|PIANP_HUMAN	tr|F5H0N9|F5H0N9_HUMAN;tr|F5H191|F5H191_HUMAN;tr|F5GZA6|F5GZA6_HUMAN;sp|Q8IYJ0|PIANP_HUMAN	2;2;2;2	2;2;2;2	2;2;2;2	tr|F5H0N9|F5H0N9_HUMAN PILR alpha-associated neural protein (Fragment) OS=Homo sapiens GN=PIANP PE=4 SV=8;tr|F5H191|F5H191_HUMAN PILR alpha-associated neural protein (Fragment) OS=Homo sapiens GN=PIANP PE=4 SV=8;tr|F5GZA6|F5GZA6_HUMAN PILR alpha-associated	4	2	2	2	1	1	1	1	1	2	1	1	2	1	1	1	1	1	2	1	1	2	1	1	1	1	1	2	1	1	2	25	25	25	82366	76	76;110;171;282	0	60932	By MS/MS	By MS/MS	By MS/MS	By MS/MS	By MS/MS
sp|P06748|NPM_HUMAN;tr|E5RI98|E5RI98_HUMAN	sp|P06748|NPM_HUMAN	3;1	3;1	3;1	sp|P06748|NPM_HUMAN Nucleophosmin OS=Homo sapiens GN=NPM1 PE=1 SV=2	2	3	3	3	1	0	1	2	1	1	1	3	2	1	0	1	2	1	1	1	3	2	1	0	1	2	1	1	1	3	2	218	218	218	32575	294	294;111	0	45914	By MS/MS		By MS/MS	By MS/MS	By MS/MS
tr|M0QZ52|M0QZ52_HUMAN;sp|P62158|CALM_HUMAN;tr|H0Y7A7|H0Y7A7_HUMAN;tr|F8WBR5|F8WBR5_HUMAN;tr|G3V479|G3V479_HUMAN;tr|E7ETZ0|E7ETZ0_HUMAN;tr|E7EMB3|E7EMB3_HUMAN;tr|Q96HY3|Q96HY3_HUMAN	tr|M0QZ52|M0QZ52_HUMAN;sp|P62158|CALM_HUMAN;tr|H0Y7A7|H0Y7A7_HUMAN;tr|F8WBR5|F8WBR5_HUMAN;tr|G3V479|G3V479_HUMAN;tr|E7ETZ0|E7ETZ0_HUMAN;tr|E7EMB3|E7EMB3_HUMAN	5;5;5;4;4;4;4;1	3;3;3;2;2;2;2;1	3;3;3;2;2;2;2;1	tr|M0QZ52|M0QZ52_HUMAN Calmodulin OS=Homo sapiens GN=CALM3 PE=1 SV=1;sp|P62158|CALM_HUMAN Calmodulin OS=Homo sapiens GN=CALM1 PE=1 SV=2;tr|H0Y7A7|H0Y7A7_HUMAN Calmodulin (Fragment) OS=Homo sapiens GN=CALM2 PE=1 SV=1;tr|F8WBR5|F8WBR5_HUMAN Calmodulin OS=Hom	8	5	3	3	0	1	1	2	1	2	1	5	2	0	1	1	1	1	1	1	3	1	0	1	1	1	1	1	1	3	1	711	627	627	93542	83	83;149;187;65;83;150;196;113	0	27258		By MS/MS	By MS/MS	By matching	By MS/MS
tr|B1AK87|B1AK87_HUMAN;sp|P47756|CAPZB_HUMAN;tr|B1AK88|B1AK88_HUMAN;tr|B1AK85|B1AK85_HUMAN	tr|B1AK87|B1AK87_HUMAN;sp|P47756|CAPZB_HUMAN;tr|B1AK88|B1AK88_HUMAN;tr|B1AK85|B1AK85_HUMAN	7;7;7;5	7;7;7;5	7;7;7;5	tr|B1AK87|B1AK87_HUMAN Capping protein (Actin filament) muscle Z-line, beta, isoform CRA_a OS=Homo sapiens GN=CAPZB PE=1 SV=1;sp|P47756|CAPZB_HUMAN F-actin-capping protein subunit beta OS=Homo sapiens GN=CAPZB PE=1 SV=4;tr|B1AK88|B1AK88_HUMAN Capping prote	4	7	7	7	0	1	1	2	1	2	1	7	2	0	1	1	2	1	2	1	7	2	0	1	1	2	1	2	1	7	2	315	315	315	29295	260	260;277;301;260	0	47636		By matching	By matching	By MS/MS	By MS/MS
tr|J3KQ45|J3KQ45_HUMAN;tr|F8W8W7|F8W8W7_HUMAN;sp|O43493|TGON2_HUMAN	tr|J3KQ45|J3KQ45_HUMAN;tr|F8W8W7|F8W8W7_HUMAN;sp|O43493|TGON2_HUMAN	2;2;2	2;2;2	2;2;2	tr|J3KQ45|J3KQ45_HUMAN Trans-Golgi network integral membrane protein 2 OS=Homo sapiens GN=TGOLN2 PE=1 SV=1;tr|F8W8W7|F8W8W7_HUMAN Trans-Golgi network integral membrane protein 2 OS=Homo sapiens GN=TGOLN2 PE=1 SV=2;sp|O43493|TGON2_HUMAN Trans-Golgi network	3	2	2	2	0	0	2	0	1	2	1	0	2	0	0	2	0	1	2	1	0	2	0	0	2	0	1	2	1	0	2	93	93	93	47879	454	454;479;480	0	35631			By MS/MS		By MS/MS
sp|P62328|TYB4_HUMAN	sp|P62328|TYB4_HUMAN	3	3	3	sp|P62328|TYB4_HUMAN Thymosin beta-4 OS=Homo sapiens GN=TMSB4X PE=1 SV=2	1	3	3	3	1	1	3	1	1	1	1	1	2	1	1	3	1	1	1	1	1	2	1	1	3	1	1	1	1	1	2	614	614	614	50526	44	44	0	26395	By MS/MS	By MS/MS	By MS/MS	By matching	By MS/MS
sp|P20073|ANXA7_HUMAN	sp|P20073|ANXA7_HUMAN	3	3	3	sp|P20073|ANXA7_HUMAN Annexin A7 OS=Homo sapiens GN=ANXA7 PE=1 SV=3	1	3	3	3	0	1	0	3	2	0	1	3	2	0	1	0	3	2	0	1	3	2	0	1	0	3	2	0	1	3	2	82	82	82	52739	488	488	0	24302		By matching		By MS/MS	By matching
tr|J3KMY5|J3KMY5_HUMAN;sp|P61916|NPC2_HUMAN;tr|G3V3E8|G3V3E8_HUMAN;tr|E7EMS2|E7EMS2_HUMAN;tr|G3V3D1|G3V3D1_HUMAN;tr|G3V2V8|G3V2V8_HUMAN;tr|H0YIZ1|H0YIZ1_HUMAN	tr|J3KMY5|J3KMY5_HUMAN;sp|P61916|NPC2_HUMAN;tr|G3V3E8|G3V3E8_HUMAN;tr|E7EMS2|E7EMS2_HUMAN;tr|G3V3D1|G3V3D1_HUMAN;tr|G3V2V8|G3V2V8_HUMAN;tr|H0YIZ1|H0YIZ1_HUMAN	4;4;4;4;4;3;3	4;4;4;4;4;3;3	4;4;4;4;4;3;3	tr|J3KMY5|J3KMY5_HUMAN Epididymal secretory protein E1 OS=Homo sapiens GN=NPC2 PE=1 SV=1;sp|P61916|NPC2_HUMAN Epididymal secretory protein E1 OS=Homo sapiens GN=NPC2 PE=1 SV=1;tr|G3V3E8|G3V3E8_HUMAN Epididymal secretory protein E1 OS=Homo sapiens GN=NPC2 P	7	4	4	4	3	0	1	0	2	2	1	1	2	3	0	1	0	2	2	1	1	2	3	0	1	0	2	2	1	1	2	405	405	405	1623	148	148;151;174;201;221;122;173	0	26882	By MS/MS		By matching		By MS/MS
sp|P09603|CSF1_HUMAN;tr|E9PJA2|E9PJA2_HUMAN	sp|P09603|CSF1_HUMAN	3;1	3;1	3;1	sp|P09603|CSF1_HUMAN Macrophage colony-stimulating factor 1 OS=Homo sapiens GN=CSF1 PE=1 SV=2	2	3	3	3	2	0	2	0	2	3	1	0	2	2	0	2	0	2	3	1	0	2	2	0	2	0	2	3	1	0	2	79	79	79	60179	554	554;285	0	12878	By MS/MS		By MS/MS		By MS/MS
tr|C9JG41|C9JG41_HUMAN;sp|Q9NQX7|ITM2C_HUMAN	tr|C9JG41|C9JG41_HUMAN;sp|Q9NQX7|ITM2C_HUMAN	2;2	2;2	2;2	tr|C9JG41|C9JG41_HUMAN Integral membrane protein 2C (Fragment) OS=Homo sapiens GN=ITM2C PE=1 SV=1;sp|Q9NQX7|ITM2C_HUMAN Integral membrane protein 2C OS=Homo sapiens GN=ITM2C PE=1 SV=1	2	2	2	2	0	0	2	0	2	2	1	1	2	0	0	2	0	2	2	1	1	2	0	0	2	0	2	2	1	1	2	172	172	172	20056	180	180;267	0	62627			By MS/MS		By MS/MS
tr|A0A0A0MTJ2|A0A0A0MTJ2_HUMAN;sp|Q9BQ16|TICN3_HUMAN	tr|A0A0A0MTJ2|A0A0A0MTJ2_HUMAN;sp|Q9BQ16|TICN3_HUMAN	2;2	1;1	1;1	tr|A0A0A0MTJ2|A0A0A0MTJ2_HUMAN Sparc/osteonectin, cwcv and kazal-like domains proteoglycan (Testican) 3, isoform CRA_b OS=Homo sapiens GN=SPOCK3 PE=1 SV=1;sp|Q9BQ16|TICN3_HUMAN Testican-3 OS=Homo sapiens GN=SPOCK3 PE=1 SV=2	2	2	1	1	1	0	2	1	2	2	1	1	2	1	0	1	1	1	1	1	1	1	1	0	1	1	1	1	1	1	1	58	29	29	394	344	344;436	23659	15433	By MS/MS		By MS/MS	By matching	By MS/MS
sp|P54826|GAS1_HUMAN	sp|P54826|GAS1_HUMAN	2	2	2	sp|P54826|GAS1_HUMAN Growth arrest-specific protein 1 OS=Homo sapiens GN=GAS1 PE=2 SV=2	1	2	2	2	0	1	2	1	2	2	1	1	2	0	1	2	1	2	2	1	1	2	0	1	2	1	2	2	1	1	2	61	61	61	35693	345	345	30936	14468		By MS/MS	By MS/MS	By MS/MS	By MS/MS
sp|P61586|RHOA_HUMAN;tr|Q5JR07|Q5JR07_HUMAN;tr|C9JNR4|C9JNR4_HUMAN;tr|E9PQH6|E9PQH6_HUMAN;tr|C9JX21|C9JX21_HUMAN;tr|Q5JR08|Q5JR08_HUMAN;sp|P08134|RHOC_HUMAN;tr|Q5JR05|Q5JR05_HUMAN;tr|E9PLA2|E9PLA2_HUMAN;tr|C9JRM1|C9JRM1_HUMAN;tr|Q5JR06|Q5JR06_HUMAN;tr|E9PN11|E9PN11_HUMAN;tr|S3KQA9|S3KQA9_HUMAN;tr|S3KQV3|S3KQV3_HUMAN	sp|P61586|RHOA_HUMAN;tr|Q5JR07|Q5JR07_HUMAN;tr|C9JNR4|C9JNR4_HUMAN;tr|E9PQH6|E9PQH6_HUMAN;tr|C9JX21|C9JX21_HUMAN;tr|Q5JR08|Q5JR08_HUMAN;sp|P08134|RHOC_HUMAN;tr|Q5JR05|Q5JR05_HUMAN	3;2;2;2;2;2;2;2;1;1;1;1;1;1	3;2;2;2;2;2;2;2;1;1;1;1;1;1	3;2;2;2;2;2;2;2;1;1;1;1;1;1	sp|P61586|RHOA_HUMAN Transforming protein RhoA OS=Homo sapiens GN=RHOA PE=1 SV=1;tr|Q5JR07|Q5JR07_HUMAN Rho-related GTP-binding protein RhoC (Fragment) OS=Homo sapiens GN=RHOC PE=1 SV=1;tr|C9JNR4|C9JNR4_HUMAN Transforming protein RhoA (Fragment) OS=Homo sa	14	3	3	3	0	0	0	3	0	0	2	2	2	0	0	0	3	0	0	2	2	2	0	0	0	3	0	0	2	2	2	192	192	192	21768	193	193;127;129;169;187;188;193;199;66;90;91;129;248;271	0	29174				By MS/MS
tr|B9A041|B9A041_HUMAN;sp|P40925|MDHC_HUMAN;tr|C9JF79|C9JF79_HUMAN;tr|C9JRL4|C9JRL4_HUMAN;tr|B8ZZ51|B8ZZ51_HUMAN	tr|B9A041|B9A041_HUMAN;sp|P40925|MDHC_HUMAN;tr|C9JF79|C9JF79_HUMAN;tr|C9JRL4|C9JRL4_HUMAN	5;5;4;3;2	5;5;4;3;2	5;5;4;3;2	tr|B9A041|B9A041_HUMAN Malate dehydrogenase, cytoplasmic OS=Homo sapiens GN=MDH1 PE=1 SV=1;sp|P40925|MDHC_HUMAN Malate dehydrogenase, cytoplasmic OS=Homo sapiens GN=MDH1 PE=1 SV=4;tr|C9JF79|C9JF79_HUMAN Malate dehydrogenase (Fragment) OS=Homo sapiens GN=MD	5	5	5	5	3	2	0	1	0	1	2	4	2	3	2	0	1	0	1	2	4	2	3	2	0	1	0	1	2	4	2	305	305	305	23038	210	210;334;222;119;169	0	12482	By MS/MS	By MS/MS		By MS/MS
sp|Q96L46|CPNS2_HUMAN	sp|Q96L46|CPNS2_HUMAN	3	2	2	sp|Q96L46|CPNS2_HUMAN Calpain small subunit 2 OS=Homo sapiens GN=CAPNS2 PE=2 SV=2	1	3	2	2	0	1	1	3	0	2	2	3	2	0	1	1	2	0	1	1	2	1	0	1	1	2	0	1	1	2	1	161	133	133	2766	248	248	0	43266		By MS/MS	By matching	By matching
sp|P14174|MIF_HUMAN	sp|P14174|MIF_HUMAN	2	2	2	sp|P14174|MIF_HUMAN Macrophage migration inhibitory factor OS=Homo sapiens GN=MIF PE=1 SV=4	1	2	2	2	2	0	0	2	1	0	2	2	2	2	0	0	2	1	0	2	2	2	2	0	0	2	1	0	2	2	2	174	174	174	12476	115	115	0	59844	By MS/MS			By MS/MS	By matching
tr|A0A075B6H7|A0A075B6H7_HUMAN	tr|A0A075B6H7|A0A075B6H7_HUMAN	2	1	1	tr|A0A075B6H7|A0A075B6H7_HUMAN Immunoglobulin kappa variable 3-7 (non-functional) (Fragment) OS=Homo sapiens GN=IGKV3-7 PE=1 SV=1	1	2	1	1	2	1	1	2	1	1	2	2	2	1	0	0	1	0	0	1	1	1	1	0	0	1	0	0	1	1	1	233	155	155	12783	116	116	0	35978	By MS/MS	By matching	By matching	By matching	By matching
tr|Q8IWY7|Q8IWY7_HUMAN;tr|A0A0B4J292|A0A0B4J292_HUMAN;sp|Q6IQ55|TTBK2_HUMAN	tr|Q8IWY7|Q8IWY7_HUMAN;tr|A0A0B4J292|A0A0B4J292_HUMAN;sp|Q6IQ55|TTBK2_HUMAN	2;1;1	1;1;1	1;1;1	tr|Q8IWY7|Q8IWY7_HUMAN Tau-tubulin kinase OS=Homo sapiens GN=TTBK2 PE=1 SV=1;tr|A0A0B4J292|A0A0B4J292_HUMAN Tau-tubulin kinase 2 OS=Homo sapiens GN=TTBK2 PE=1 SV=1;sp|Q6IQ55|TTBK2_HUMAN Tau-tubulin kinase 2 OS=Homo sapiens GN=TTBK2 PE=1 SV=2	3	2	1	1	0	1	1	2	1	1	2	2	2	0	0	0	1	0	0	1	1	1	0	0	0	1	0	0	1	1	1	14	8	8	18246	1649	1649;443;1244	1	-2		By matching	By matching	By matching	By matching
sp|A0A0C4DH25|KVD20_HUMAN	sp|A0A0C4DH25|KVD20_HUMAN	3	1	1	sp|A0A0C4DH25|KVD20_HUMAN Immunoglobulin kappa variable 3D-20 OS=Homo sapiens GN=IGKV3D-20 PE=3 SV=1	1	3	1	1	3	2	1	3	1	2	2	2	2	1	1	0	1	0	0	1	1	1	1	1	0	1	0	0	1	1	1	276	78	78	12515	116	116	0	22549	By MS/MS	By MS/MS	By matching	By MS/MS	By matching
sp|O14773|TPP1_HUMAN	sp|O14773|TPP1_HUMAN	4	4	4	sp|O14773|TPP1_HUMAN Tripeptidyl-peptidase 1 OS=Homo sapiens GN=TPP1 PE=1 SV=2	1	4	4	4	3	0	1	2	1	3	2	2	2	3	0	1	2	1	3	2	2	2	3	0	1	2	1	3	2	2	2	139	139	139	61247	563	563	0	10315	By MS/MS		By MS/MS	By MS/MS	By MS/MS
sp|Q9Y337|KLK5_HUMAN;tr|M0QXX2|M0QXX2_HUMAN	sp|Q9Y337|KLK5_HUMAN;tr|M0QXX2|M0QXX2_HUMAN	3;2	3;2	3;2	sp|Q9Y337|KLK5_HUMAN Kallikrein-5 OS=Homo sapiens GN=KLK5 PE=1 SV=2;tr|M0QXX2|M0QXX2_HUMAN Kallikrein-5 (Fragment) OS=Homo sapiens GN=KLK5 PE=1 SV=2	2	3	3	3	0	0	1	2	1	2	2	3	2	0	0	1	2	1	2	2	3	2	0	0	1	2	1	2	2	3	2	147	147	147	32019	293	293;205	0	1527			By matching	By matching	By matching
sp|P48163|MAOX_HUMAN;tr|E9PMB9|E9PMB9_HUMAN;sp|Q16798|MAON_HUMAN	sp|P48163|MAOX_HUMAN	10;1;1	10;1;1	10;1;1	sp|P48163|MAOX_HUMAN NADP-dependent malic enzyme OS=Homo sapiens GN=ME1 PE=1 SV=1	3	10	10	10	0	0	1	6	1	2	2	10	2	0	0	1	6	1	2	2	10	2	0	0	1	6	1	2	2	10	2	245	245	245	64149	572	572;580;604	0	23839			By matching	By MS/MS	By matching
tr|S4R460|S4R460_HUMAN;tr|A0A0B4J2B5|A0A0B4J2B5_HUMAN;tr|A0A075B7F0|A0A075B7F0_HUMAN	tr|S4R460|S4R460_HUMAN;tr|A0A0B4J2B5|A0A0B4J2B5_HUMAN;tr|A0A075B7F0|A0A075B7F0_HUMAN	2;2;1	1;1;0	1;1;0	tr|S4R460|S4R460_HUMAN Immunoglobulin heavy variable 3/OR16-9 (non-functional) OS=Homo sapiens GN=IGHV3OR16-9 PE=1 SV=2;tr|A0A0B4J2B5|A0A0B4J2B5_HUMAN Immunoglobulin heavy variable 3/OR16-9 (non-functional) (Fragment) OS=Homo sapiens GN=IGHV3OR16-9 PE=1 SV	3	2	1	1	1	2	2	2	1	2	2	2	2	1	1	1	1	1	1	1	1	1	1	1	1	1	1	1	1	1	1	312	198	198	10429	96	96;98;116	0	8064	By MS/MS	By MS/MS	By MS/MS	By MS/MS	By MS/MS
sp|P61026|RAB10_HUMAN;tr|H0YLJ8|H0YLJ8_HUMAN;tr|H0YL94|H0YL94_HUMAN;tr|H0YMN7|H0YMN7_HUMAN;tr|H0YNE9|H0YNE9_HUMAN;sp|P51153|RAB13_HUMAN;sp|Q92930|RAB8B_HUMAN;sp|P61006|RAB8A_HUMAN;sp|P59190|RAB15_HUMAN	sp|P61026|RAB10_HUMAN;tr|H0YLJ8|H0YLJ8_HUMAN;tr|H0YL94|H0YL94_HUMAN;tr|H0YMN7|H0YMN7_HUMAN;tr|H0YNE9|H0YNE9_HUMAN;sp|P51153|RAB13_HUMAN;sp|Q92930|RAB8B_HUMAN;sp|P61006|RAB8A_HUMAN;sp|P59190|RAB15_HUMAN	2;1;1;1;1;1;1;1;1	1;0;0;0;0;0;0;0;0	1;0;0;0;0;0;0;0;0	sp|P61026|RAB10_HUMAN Ras-related protein Rab-10 OS=Homo sapiens GN=RAB10 PE=1 SV=1;tr|H0YLJ8|H0YLJ8_HUMAN Ras-related protein Rab-8B OS=Homo sapiens GN=RAB8B PE=4 SV=1;tr|H0YL94|H0YL94_HUMAN Ras-related protein Rab-8B OS=Homo sapiens GN=RAB8B PE=4 SV=1;tr	9	2	1	1	0	1	0	2	2	1	2	2	2	0	0	0	1	1	1	1	1	1	0	0	0	1	1	1	1	1	1	11	55	55	22541	200	200;47;48;92;188;203;207;207;212	0	21432		By matching		By MS/MS	By matching
sp|Q9SKK9|NSDT5_HUMAN;tr|A6NFX8|A6NFX8_HUMAN;tr|H0YEY4|H0YEY4_HUMAN;tr|A6NCQ0|A6NCQ0_HUMAN;tr|A6NJS6|A6NJS6_HUMAN	sp|Q9SKK9|NSDT5_HUMAN;tr|A6NFX8|A6NFX8_HUMAN;tr|H0YEY4|H0YEY4_HUMAN;tr|A6NCQ0|A6NCQ0_HUMAN;tr|A6NJS6|A6NJS6_HUMAN	4;4;2;2;2	4;4;2;2;2	4;4;2;2;2	sp|Q9SKK9|NSDT5_HUMAN ADP-sugar pyrophosphatase OS=Homo sapiens GN=NSDT5 PE=1 SV=1;tr|A6NFX8|A6NFX8_HUMAN ADP-sugar pyrophosphatase OS=Homo sapiens GN=NSDT5 PE=1 SV=1;tr|H0YEY4|H0YEY4_HUMAN ADP-sugar pyrophosphatase (Fragment) OS=Homo sapiens GN=NSDT5 PE=1	5	4	4	4	0	0	0	3	2	2	2	4	2	0	0	0	3	2	2	2	4	2	0	0	0	3	2	2	2	4	2	219	219	219	24327	219	219;232;137;180;186	0	78792				By matching	By MS/MS
sp|P22528|SPR1B_HUMAN	sp|P22528|SPR1B_HUMAN	2	2	1	sp|P22528|SPR1B_HUMAN Cornifin-B OS=Homo sapiens GN=SPRR1B PE=1 SV=2	1	2	2	1	0	1	1	2	2	2	2	2	2	0	1	1	2	2	2	2	2	2	0	1	1	1	1	1	1	1	1	348	348	191	98875	89	89	0	13166		By MS/MS	By MS/MS	By MS/MS	By MS/MS
sp|P15531|NDKA_HUMAN;tr|E7ERL0|E7ERL0_HUMAN;tr|J3KPD9|J3KPD9_HUMAN;sp|O60361|NDK8_HUMAN	sp|P15531|NDKA_HUMAN;tr|E7ERL0|E7ERL0_HUMAN;tr|J3KPD9|J3KPD9_HUMAN;sp|O60361|NDK8_HUMAN	4;3;3;2	1;0;0;0	1;0;0;0	sp|P15531|NDKA_HUMAN Nucleoside diphosphate kinase A OS=Homo sapiens GN=NME1 PE=1 SV=1;tr|E7ERL0|E7ERL0_HUMAN Nucleoside diphosphate kinase A OS=Homo sapiens GN=NME1 PE=1 SV=1;tr|J3KPD9|J3KPD9_HUMAN NME1-NME2 readthrough OS=Homo sapiens GN=NME1-NME2 PE=1 S	4	4	1	1	1	0	1	1	2	2	2	4	2	0	0	0	0	0	0	0	1	0	0	0	0	0	0	0	0	1	0	388	92	92	17149	152	152;139;197;137	2439	1745	By matching		By matching	By matching	By matching
sp|Q9SKB5|AJAP1_HUMAN	sp|Q9SKB5|AJAP1_HUMAN	2	2	2	sp|Q9SKB5|AJAP1_HUMAN Adherens junction-associated protein 1 OS=Homo sapiens GN=AJAP1 PE=1 SV=1	1	2	2	2	0	0	2	1	2	2	2	2	2	0	0	2	1	2	2	2	2	2	0	0	2	1	2	2	2	2	2	9	9	9	44536	411	411	0	51273			By MS/MS	By matching	By MS/MS
sp|P59666|DEF3_HUMAN;sp|P59665|DEF1_HUMAN	sp|P59666|DEF3_HUMAN;sp|P59665|DEF1_HUMAN	2;2	2;2	2;2	sp|P59666|DEF3_HUMAN Neutrophil defensin 3 OS=Homo sapiens GN=DEFA3 PE=1 SV=1;sp|P59665|DEF1_HUMAN Neutrophil defensin 1 OS=Homo sapiens GN=DEFA1 PE=1 SV=1	2	2	2	2	2	2	2	2	2	2	2	2	2	2	2	2	2	2	2	2	2	2	2	2	2	2	2	2	2	2	2	191	191	191	10245	94	94;94	0	29111	By MS/MS	By MS/MS	By MS/MS	By MS/MS	By MS/MS
sp|Q6ZSJ9|SHSA6_HUMAN	sp|Q6ZSJ9|SHSA6_HUMAN	2	2	2	sp|Q6ZSJ9|SHSA6_HUMAN Protein shisa-6 homolog OS=Homo sapiens GN=SHISA6 PE=2 SV=2	1	2	2	2	1	2	2	2	2	2	2	2	2	1	2	2	2	2	2	2	2	2	1	2	2	2	2	2	2	2	2	44	44	44	55763	500	500	0	16434	By matching	By MS/MS	By MS/MS	By MS/MS	By MS/MS
sp|Q9GZZ8|LACRT_HUMAN;tr|F8W0V3|F8W0V3_HUMAN;tr|H0YI00|H0YI00_HUMAN	sp|Q9GZZ8|LACRT_HUMAN;tr|F8W0V3|F8W0V3_HUMAN	3;2;1	3;2;1	3;2;1	sp|Q9GZZ8|LACRT_HUMAN Extracellular glycoprotein lacritin OS=Homo sapiens GN=LACRT PE=1 SV=1;tr|F8W0V3|F8W0V3_HUMAN Extracellular glycoprotein lacritin OS=Homo sapiens GN=LACRT PE=1 SV=1	3	3	3	3	0	1	2	3	2	2	2	2	2	0	1	2	3	2	2	2	2	2	0	1	2	3	2	2	2	2	2	217	217	217	14246	138	138;127;85	0	54516		By matching	By MS/MS	By MS/MS	By MS/MS
sp|P10124|SRGN_HUMAN	sp|P10124|SRGN_HUMAN	3	3	3	sp|P10124|SRGN_HUMAN Serglycin OS=Homo sapiens GN=SRGN PE=1 SV=3	1	3	3	3	0	2	2	1	2	3	2	2	2	0	2	2	1	2	3	2	2	2	0	2	2	1	2	3	2	2	2	297	297	297	17652	158	158	0	17215		By MS/MS	By MS/MS	By MS/MS	By MS/MS
sp|O14732|IMPA2_HUMAN;tr|K7EL65|K7EL65_HUMAN;tr|K7ELF8|K7ELF8_HUMAN;tr|Q6PIP6|Q6PIP6_HUMAN	sp|O14732|IMPA2_HUMAN;tr|K7EL65|K7EL65_HUMAN;tr|K7ELF8|K7ELF8_HUMAN	4;2;2;1	4;2;2;1	4;2;2;1	sp|O14732|IMPA2_HUMAN Inositol monophosphatase 2 OS=Homo sapiens GN=IMPA2 PE=1 SV=1;tr|K7EL65|K7EL65_HUMAN Inositol monophosphatase 2 OS=Homo sapiens GN=IMPA2 PE=1 SV=1;tr|K7ELF8|K7ELF8_HUMAN Inositol monophosphatase 2 OS=Homo sapiens GN=IMPA2 PE=1 SV=1	4	4	4	4	0	1	1	3	3	3	2	4	2	0	1	1	3	3	3	2	4	2	0	1	1	3	3	3	2	4	2	184	184	184	31321	288	288;116;163;85	0	12943		By matching	By MS/MS	By MS/MS	By MS/MS
sp|Q7L5L3|GDPD3_HUMAN	sp|Q7L5L3|GDPD3_HUMAN	4	4	4	sp|Q7L5L3|GDPD3_HUMAN Glycerophosphodiester phosphodiesterase domain-containing protein 3 OS=Homo sapiens GN=GDPD3 PE=2 SV=3	1	4	4	4	0	1	1	4	3	3	2	4	2	0	1	1	4	3	3	2	4	2	0	1	1	4	3	3	2	4	2	17	17	17	36596	318	318	0	78961		By matching	By matching	By MS/MS	By matching
tr|A0A024RA52|A0A024RA52_HUMAN;sp|P25787|PSA2_HUMAN;tr|H3BT36|H3BT36_HUMAN;tr|C9JCK5|C9JCK5_HUMAN;tr|H7C402|H7C402_HUMAN	tr|A0A024RA52|A0A024RA52_HUMAN;sp|P25787|PSA2_HUMAN	5;5;2;2;1	5;5;2;2;1	5;5;2;2;1	tr|A0A024RA52|A0A024RA52_HUMAN Proteasome subunit alpha type OS=Homo sapiens GN=PSMA2 PE=1 SV=1;sp|P25787|PSA2_HUMAN Proteasome subunit alpha type-2 OS=Homo sapiens GN=PSMA2 PE=1 SV=2	5	5	5	5	0	1	2	4	4	2	2	5	2	0	1	2	4	4	2	2	5	2	0	1	2	4	4	2	2	5	2	38	38	38	25898	234	234;234;48;164;36	0	28852		By MS/MS	By MS/MS	By MS/MS	By MS/MS
tr|A6NNI4|A6NNI4_HUMAN;tr|G8JLH6|G8JLH6_HUMAN;sp|P21926|CD9_HUMAN;tr|F5GXT1|F5GXT1_HUMAN;tr|A0A087WS13|A0A087WS13_HUMAN	tr|A6NNI4|A6NNI4_HUMAN;tr|G8JLH6|G8JLH6_HUMAN;sp|P21926|CD9_HUMAN	3;3;3;1;1	3;3;3;1;1	3;3;3;1;1	tr|A6NNI4|A6NNI4_HUMAN Tetraspanin OS=Homo sapiens GN=CD9 PE=1 SV=1;tr|G8JLH6|G8JLH6_HUMAN Tetraspanin (Fragment) OS=Homo sapiens GN=CD9 PE=1 SV=1;sp|P21926|CD9_HUMAN CD9 antigen OS=Homo sapiens GN=CD9 PE=1 SV=4	5	3	3	3	0	3	0	3	0	1	3	2	2	0	3	0	3	0	1	3	2	2	0	3	0	3	0	1	3	2	2	264	264	264	17764	159	159;228;228;141;182	0	60916		By MS/MS		By MS/MS
sp|P63000|RAC1_HUMAN;tr|J3KSC4|J3KSC4_HUMAN;tr|J3QLK0|J3QLK0_HUMAN;tr|B1AH77|B1AH77_HUMAN;tr|B1AH80|B1AH80_HUMAN;sp|P60763|RAC3_HUMAN;sp|P15153|RAC2_HUMAN;tr|B1AH78|B1AH78_HUMAN	sp|P63000|RAC1_HUMAN;tr|J3KSC4|J3KSC4_HUMAN;tr|J3QLK0|J3QLK0_HUMAN;tr|B1AH77|B1AH77_HUMAN;tr|B1AH80|B1AH80_HUMAN;sp|P60763|RAC3_HUMAN;sp|P15153|RAC2_HUMAN	3;2;2;2;2;2;2;1	3;2;2;2;2;2;2;1	3;2;2;2;2;2;2;1	sp|P63000|RAC1_HUMAN Ras-related C3 botulinum toxin substrate 1 OS=Homo sapiens GN=RAC1 PE=1 SV=1;tr|J3KSC4|J3KSC4_HUMAN Ras-related C3 botulinum toxin substrate 3 (Fragment) OS=Homo sapiens GN=RAC3 PE=1 SV=1;tr|J3QLK0|J3QLK0_HUMAN Ras-related C3 botulinum	8	3	3	3	0	1	0	1	0	0	3	3	2	0	1	0	1	0	0	3	3	2	0	1	0	1	0	0	3	3	2	167	167	167	2145	192	192;130;136;148;185;192;192;166	31177	14848		By MS/MS		By matching
sp|P02656|APOC3_HUMAN;tr|B0YIW2|B0YIW2_HUMAN	sp|P02656|APOC3_HUMAN;tr|B0YIW2|B0YIW2_HUMAN	4;4	4;4	4;4	sp|P02656|APOC3_HUMAN Apolipoprotein C-III OS=Homo sapiens GN=APOC3 PE=1 SV=1;tr|B0YIW2|B0YIW2_HUMAN Apolipoprotein C-III OS=Homo sapiens GN=APOC3 PE=1 SV=1	2	4	4	4	2	0	0	2	0	0	3	3	2	2	0	0	2	0	0	3	3	2	2	0	0	2	0	0	3	3	2	374	374	374	10852	99	99;117	0	86711	By MS/MS			By MS/MS
sp|P01602|KV105_HUMAN	sp|P01602|KV105_HUMAN	3	3	3	sp|P01602|KV105_HUMAN Immunoglobulin kappa variable 1-5 OS=Homo sapiens GN=IGKV1-5 PE=1 SV=2	1	3	3	3	1	0	0	3	0	0	3	3	2	1	0	0	3	0	0	3	3	2	1	0	0	3	0	0	3	3	2	248	248	248	12781	117	117	0	23208	By matching			By MS/MS
tr|E9PNW4|E9PNW4_HUMAN;sp|P13987|CD59_HUMAN;tr|E9PR17|E9PR17_HUMAN;tr|H0YET2|H0YET2_HUMAN	tr|E9PNW4|E9PNW4_HUMAN;sp|P13987|CD59_HUMAN;tr|E9PR17|E9PR17_HUMAN	7;7;7;3	7;7;7;3	7;7;7;3	tr|E9PNW4|E9PNW4_HUMAN CD59 glycoprotein OS=Homo sapiens GN=CD59 PE=1 SV=1;sp|P13987|CD59_HUMAN CD59 glycoprotein OS=Homo sapiens GN=CD59 PE=1 SV=1;tr|E9PR17|E9PR17_HUMAN CD59 glycoprotein OS=Homo sapiens GN=CD59 PE=1 SV=1	4	7	7	7	7	2	0	2	0	1	3	3	2	7	2	0	2	0	1	3	3	2	7	2	0	2	0	1	3	3	2	333	333	333	11985	108	108;128;130;52	0	22073	By MS/MS	By MS/MS		By MS/MS
sp|A0A0C4DH38|HV551_HUMAN	sp|A0A0C4DH38|HV551_HUMAN	3	3	2	sp|A0A0C4DH38|HV551_HUMAN Immunoglobulin heavy variable 5-51 OS=Homo sapiens GN=IGHV5-51 PE=3 SV=1	1	3	3	2	0	0	0	3	0	1	3	3	2	0	0	0	3	0	1	3	3	2	0	0	0	2	0	0	2	2	1	359	359	265	12674	117	117	0	16692				By MS/MS
tr|A0A096LPE2|A0A096LPE2_HUMAN;sp|P35542|SAA4_HUMAN;tr|E9PR14|E9PR14_HUMAN;tr|G3V1D9|G3V1D9_HUMAN;sp|P0DJI9|SAA2_HUMAN	tr|A0A096LPE2|A0A096LPE2_HUMAN;sp|P35542|SAA4_HUMAN	4;3;1;1;1	4;3;1;1;1	3;3;0;0;0	tr|A0A096LPE2|A0A096LPE2_HUMAN SAA2-SAA4 readthrough OS=Homo sapiens GN=SAA2-SAA4 PE=4 SV=1;sp|P35542|SAA4_HUMAN Serum amyloid A-4 protein OS=Homo sapiens GN=SAA4 PE=1 SV=2	5	4	4	3	3	1	1	4	1	2	3	2	2	3	1	1	4	1	2	3	2	2	3	1	1	3	1	2	2	1	2	212	212	144	23353	208	208;130;80;113;122	0	91708	By MS/MS	By MS/MS	By MS/MS	By MS/MS	By matching
sp|Q8N428|GLT16_HUMAN	sp|Q8N428|GLT16_HUMAN	3	3	3	sp|Q8N428|GLT16_HUMAN Polypeptide N-acetylgalactosaminyltransferase 16 OS=Homo sapiens GN=GALNT16 PE=1 SV=2	1	3	3	3	0	0	2	2	1	3	3	2	2	0	0	2	2	1	3	3	2	2	0	0	2	2	1	3	3	2	2	124	124	124	63073	558	558	0	45303			By matching	By matching	By matching
sp|A0A0B4J1V1|HV321_HUMAN;sp|P01763|HV348_HUMAN;sp|A0A0J9YVY3|HV741_HUMAN	sp|A0A0B4J1V1|HV321_HUMAN;sp|P01763|HV348_HUMAN	3;2;1	1;0;0	1;0;0	sp|A0A0B4J1V1|HV321_HUMAN Immunoglobulin heavy variable 3-21 OS=Homo sapiens GN=IGHV3-21 PE=1 SV=1;sp|P01763|HV348_HUMAN Immunoglobulin heavy variable 3-48 OS=Homo sapiens GN=IGHV3-48 PE=1 SV=2	3	3	1	1	0	2	2	2	1	2	3	3	2	0	0	0	0	0	0	1	1	0	0	0	0	0	0	0	1	1	0	35	162	162	12839	117	117;117;117	94408	10847		By matching	By matching	By matching	By matching
sp|P01762|HV311_HUMAN	sp|P01762|HV311_HUMAN	3	1	1	sp|P01762|HV311_HUMAN Immunoglobulin heavy variable 3-11 OS=Homo sapiens GN=IGHV3-11 PE=1 SV=2	1	3	1	1	0	2	2	2	1	2	3	3	2	0	0	0	0	0	0	1	1	0	0	0	0	0	0	0	1	1	0	35	162	162	12909	117	117	0	31046		By matching	By matching	By matching	By matching
tr|H0YF95|H0YF95_HUMAN;sp|Q53EL9|SEZ6_HUMAN;tr|A0A0A0MSS7|A0A0A0MSS7_HUMAN;tr|C9JFF1|C9JFF1_HUMAN;tr|H0YFX0|H0YFX0_HUMAN	tr|H0YF95|H0YF95_HUMAN;sp|Q53EL9|SEZ6_HUMAN;tr|A0A0A0MSS7|A0A0A0MSS7_HUMAN;tr|C9JFF1|C9JFF1_HUMAN;tr|H0YFX0|H0YFX0_HUMAN	6;6;5;4;3	6;6;5;4;3	6;6;5;4;3	tr|H0YF95|H0YF95_HUMAN Seizure protein 6 homolog (Fragment) OS=Homo sapiens GN=SEZ6 PE=1 SV=2;sp|Q53EL9|SEZ6_HUMAN Seizure protein 6 homolog OS=Homo sapiens GN=SEZ6 PE=1 SV=2;tr|A0A0A0MSS7|A0A0A0MSS7_HUMAN Seizure protein 6 homolog OS=Homo sapiens GN=SEZ6	5	6	6	6	4	0	2	2	2	3	3	2	2	4	0	2	2	2	3	3	2	2	4	0	2	2	2	3	3	2	2	99	99	99	99683	919	919;994;980;994;454	0	66827	By MS/MS		By matching	By MS/MS	By matching
sp|P25786|PSA1_HUMAN;tr|B4DEV8|B4DEV8_HUMAN;tr|F5GX11|F5GX11_HUMAN	sp|P25786|PSA1_HUMAN;tr|B4DEV8|B4DEV8_HUMAN;tr|F5GX11|F5GX11_HUMAN	7;5;5	7;5;5	7;5;5	sp|P25786|PSA1_HUMAN Proteasome subunit alpha type-1 OS=Homo sapiens GN=PSMA1 PE=1 SV=1;tr|B4DEV8|B4DEV8_HUMAN Proteasome subunit alpha type OS=Homo sapiens PE=2 SV=1;tr|F5GX11|F5GX11_HUMAN Proteasome endopeptidase complex OS=Homo sapiens GN=PSMA1 PE=1 SV=	3	7	7	7	0	0	2	6	2	3	3	7	2	0	0	2	6	2	3	3	7	2	0	0	2	6	2	3	3	7	2	323	323	323	29555	263	263;164;238	0	16741			By MS/MS	By MS/MS	By matching
sp|O75635|SPB7_HUMAN;tr|C9JM00|C9JM00_HUMAN;tr|C9JA68|C9JA68_HUMAN;tr|A0A1B0GX82|A0A1B0GX82_HUMAN	sp|O75635|SPB7_HUMAN	5;2;1;1	5;2;1;1	5;2;1;1	sp|O75635|SPB7_HUMAN Serpin B7 OS=Homo sapiens GN=SERPINB7 PE=1 SV=1	4	5	5	5	0	2	1	1	3	3	3	5	2	0	2	1	1	3	3	3	5	2	0	2	1	1	3	3	3	5	2	179	179	179	42904	380	380;164;127;128	0	26212		By matching	By MS/MS	By matching	By MS/MS
sp|P49720|PSB3_HUMAN;tr|A0A087WSL2|A0A087WSL2_HUMAN;tr|A0A087WXQ8|A0A087WXQ8_HUMAN;tr|A0A087WY10|A0A087WY10_HUMAN	sp|P49720|PSB3_HUMAN;tr|A0A087WSL2|A0A087WSL2_HUMAN;tr|A0A087WXQ8|A0A087WXQ8_HUMAN;tr|A0A087WY10|A0A087WY10_HUMAN	5;4;3;3	5;4;3;3	5;4;3;3	sp|P49720|PSB3_HUMAN Proteasome subunit beta type-3 OS=Homo sapiens GN=PSMB3 PE=1 SV=2;tr|A0A087WSL2|A0A087WSL2_HUMAN Proteasome subunit beta type-3 (Fragment) OS=Homo sapiens GN=PSMB3 PE=1 SV=1;tr|A0A087WXQ8|A0A087WXQ8_HUMAN Proteasome subunit beta type-3	4	5	5	5	0	2	2	5	3	2	3	5	2	0	2	2	5	3	2	3	5	2	0	2	2	5	3	2	3	5	2	341	341	341	22949	205	205;145;107;112	0	20912		By MS/MS	By MS/MS	By MS/MS	By MS/MS
tr|K7ERI9|K7ERI9_HUMAN;sp|P02654|APOC1_HUMAN;tr|K7EKP1|K7EKP1_HUMAN;tr|K7EJI9|K7EJI9_HUMAN;tr|K7ELM9|K7ELM9_HUMAN;tr|K7EPF9|K7EPF9_HUMAN	tr|K7ERI9|K7ERI9_HUMAN;sp|P02654|APOC1_HUMAN;tr|K7EKP1|K7EKP1_HUMAN;tr|K7EJI9|K7EJI9_HUMAN;tr|K7ELM9|K7ELM9_HUMAN;tr|K7EPF9|K7EPF9_HUMAN	4;4;2;2;2;2	4;4;2;2;2;2	4;4;2;2;2;2	tr|K7ERI9|K7ERI9_HUMAN Apolipoprotein C-I (Fragment) OS=Homo sapiens GN=APOC1 PE=1 SV=1;sp|P02654|APOC1_HUMAN Apolipoprotein C-I OS=Homo sapiens GN=APOC1 PE=1 SV=1;tr|K7EKP1|K7EKP1_HUMAN Apolipoprotein C-I (Fragment) OS=Homo sapiens GN=APOC1 PE=1 SV=8;tr|K	6	4	4	4	0	1	0	2	0	0	4	2	2	0	1	0	2	0	0	4	2	2	0	1	0	2	0	0	4	2	2	286	286	286	8647	77	77;83;53;83;92;129	0	11346		By matching		By MS/MS
sp|P13796|PLSL_HUMAN;tr|Q5TBN3|Q5TBN3_HUMAN	sp|P13796|PLSL_HUMAN	6;2	4;0	4;0	sp|P13796|PLSL_HUMAN Plastin-2 OS=Homo sapiens GN=LCP1 PE=1 SV=6	2	6	4	4	2	0	0	0	0	1	4	5	2	1	0	0	0	0	1	4	4	0	1	0	0	0	0	1	4	4	0	148	113	113	70288	627	627;246	0	96091	By MS/MS
sp|P62879|GBB2_HUMAN;tr|C9JIS1|C9JIS1_HUMAN;tr|C9JXA5|C9JXA5_HUMAN;tr|E7EP32|E7EP32_HUMAN;tr|C9JZN1|C9JZN1_HUMAN	sp|P62879|GBB2_HUMAN;tr|C9JIS1|C9JIS1_HUMAN;tr|C9JXA5|C9JXA5_HUMAN;tr|E7EP32|E7EP32_HUMAN;tr|C9JZN1|C9JZN1_HUMAN	5;4;4;4;3	2;2;2;1;1	2;2;2;1;1	sp|P62879|GBB2_HUMAN Guanine nucleotide-binding protein G(I)/G(S)/G(T) subunit beta-2 OS=Homo sapiens GN=GNB2 PE=1 SV=3;tr|C9JIS1|C9JIS1_HUMAN Guanine nucleotide-binding protein G(I)/G(S)/G(T) subunit beta-2 (Fragment) OS=Homo sapiens GN=GNB2 PE=1 SV=1;tr|	5	5	2	2	0	1	0	4	0	1	4	5	2	0	0	0	2	0	0	2	2	1	0	0	0	2	0	0	2	2	1	224	91	91	37331	340	340;232;251;296;152	82781	19027		By matching		By MS/MS
sp|Q07954|LRP1_HUMAN	sp|Q07954|LRP1_HUMAN	5	5	5	sp|Q07954|LRP1_HUMAN Prolow-density lipoprotein receptor-related protein 1 OS=Homo sapiens GN=LRP1 PE=1 SV=2	1	5	5	5	1	0	1	2	1	2	4	0	2	1	0	1	2	1	2	4	0	2	1	0	1	2	1	2	4	0	2	13	13	13	5046	4544	4544	0	43256	By MS/MS		By MS/MS	By MS/MS	By matching
sp|P01619|KV320_HUMAN	sp|P01619|KV320_HUMAN	5	5	3	sp|P01619|KV320_HUMAN Immunoglobulin kappa variable 3-20 OS=Homo sapiens GN=IGKV3-20 PE=1 SV=2	1	5	5	3	3	2	2	5	2	3	4	4	2	3	2	2	5	2	3	4	4	2	1	1	1	3	1	1	3	3	1	466	466	267	12557	116	116	0	32331	By MS/MS	By MS/MS	By MS/MS	By MS/MS	By MS/MS
sp|P26038|MOES_HUMAN;tr|V9GZ54|V9GZ54_HUMAN	sp|P26038|MOES_HUMAN	9;2	4;1	4;1	sp|P26038|MOES_HUMAN Moesin OS=Homo sapiens GN=MSN PE=1 SV=3	2	9	4	4	0	3	0	5	0	1	5	9	2	0	0	0	2	0	0	2	4	0	0	0	0	2	0	0	2	4	0	168	69	69	67819	577	577;103	24	16202		By matching		By matching
sp|P80188|NGAL_HUMAN;tr|X6R8F3|X6R8F3_HUMAN	sp|P80188|NGAL_HUMAN;tr|X6R8F3|X6R8F3_HUMAN	7;7	7;7	7;7	sp|P80188|NGAL_HUMAN Neutrophil gelatinase-associated lipocalin OS=Homo sapiens GN=LCN2 PE=1 SV=2;tr|X6R8F3|X6R8F3_HUMAN Neutrophil gelatinase-associated lipocalin OS=Homo sapiens GN=LCN2 PE=1 SV=1	2	7	7	7	0	0	1	3	4	2	5	7	2	0	0	1	3	4	2	5	7	2	0	0	1	3	4	2	5	7	2	49	49	49	22588	198	198;200	0	1648			By matching	By MS/MS	By MS/MS
sp|P18428|LBP_HUMAN	sp|P18428|LBP_HUMAN	6	6	6	sp|P18428|LBP_HUMAN Lipopolysaccharide-binding protein OS=Homo sapiens GN=LBP PE=1 SV=3	1	6	6	6	0	2	0	5	0	0	6	5	2	0	2	0	5	0	0	6	5	2	0	2	0	5	0	0	6	5	2	162	162	162	53383	481	481	0	12425		By MS/MS		By MS/MS
sp|P17174|AATC_HUMAN	sp|P17174|AATC_HUMAN	9	9	9	sp|P17174|AATC_HUMAN Aspartate aminotransferase, cytoplasmic OS=Homo sapiens GN=GOT1 PE=1 SV=3	1	9	9	9	5	0	0	7	1	2	6	9	2	5	0	0	7	1	2	6	9	2	5	0	0	7	1	2	6	9	2	387	387	387	46247	413	413	0	67072	By MS/MS			By MS/MS	By matching
sp|P07996|TSP1_HUMAN;CON__Q28194;tr|A8MZG1|A8MZG1_HUMAN	sp|P07996|TSP1_HUMAN;CON__Q28194	7;5;1	7;5;1	6;5;1	sp|P07996|TSP1_HUMAN Thrombospondin-1 OS=Homo sapiens GN=THBS1 PE=1 SV=2;	3	7	7	6	0	0	0	1	0	2	7	1	2	0	0	0	1	0	2	7	1	2	0	0	0	1	0	2	6	1	2	69	69	57	12938	1170	1170;1170;94	0	11692				By matching
sp|P80108|PHLD_HUMAN	sp|P80108|PHLD_HUMAN	7	7	7	sp|P80108|PHLD_HUMAN Phosphatidylinositol-glycan-specific phospholipase D OS=Homo sapiens GN=GPLD1 PE=1 SV=3	1	7	7	7	0	0	0	1	0	1	7	5	2	0	0	0	1	0	1	7	5	2	0	0	0	1	0	1	7	5	2	124	124	124	92335	840	840	0	13242				By MS/MS
tr|E9PHK0|E9PHK0_HUMAN;sp|P05452|TETN_HUMAN;CON__Q2KIS7	tr|E9PHK0|E9PHK0_HUMAN;sp|P05452|TETN_HUMAN	11;11;3	11;11;3	11;11;3	tr|E9PHK0|E9PHK0_HUMAN Tetranectin OS=Homo sapiens GN=CLEC3B PE=1 SV=1;sp|P05452|TETN_HUMAN Tetranectin OS=Homo sapiens GN=CLEC3B PE=1 SV=3	3	11	11	11	9	0	0	4	0	0	8	5	2	9	0	0	4	0	0	8	5	2	9	0	0	4	0	0	8	5	2	794	794	794	17794	160	160;202;202	0	90415	By MS/MS			By MS/MS
sp|O14791|APOL1_HUMAN;tr|B1AH96|B1AH96_HUMAN;tr|B1AH94|B1AH94_HUMAN	sp|O14791|APOL1_HUMAN	8;2;1	8;2;1	8;2;1	sp|O14791|APOL1_HUMAN Apolipoprotein L1 OS=Homo sapiens GN=APOL1 PE=1 SV=5	3	8	8	8	1	1	0	6	0	1	8	5	2	1	1	0	6	0	1	8	5	2	1	1	0	6	0	1	8	5	2	317	317	317	43974	398	398;159;118	0	60358	By MS/MS	By matching		By MS/MS
sp|P04899|GNAI2_HUMAN;sp|P63096|GNAI1_HUMAN;sp|P09471|GNAO_HUMAN;tr|A0A087WTB6|A0A087WTB6_HUMAN;tr|A2A2R6|A2A2R6_HUMAN;sp|P63092|GNAS2_HUMAN;sp|P38405|GNAL_HUMAN;sp|A8MTJ3|GNAT3_HUMAN;sp|P19087|GNAT2_HUMAN;sp|P11488|GNAT1_HUMAN;tr|H0Y7F4|H0Y7F4_HUMAN;tr|Q5JWE9|Q5JWE9_HUMAN;tr|C9JPP4|C9JPP4_HUMAN;tr|A0A087WZE5|A0A087WZE5_HUMAN;tr|H3BTM2|H3BTM2_HUMAN;tr|H0Y7E8|H0Y7E8_HUMAN;tr|Q5JWD1|Q5JWD1_HUMAN;sp…	sp|P04899|GNAI2_HUMAN	8;2;2;1;1;1;1;1;1;1;1;1;1;1;1;1;1;1	8;2;2;1;1;1;1;1;1;1;1;1;1;1;1;1;1;1	6;0;0;0;0;0;0;0;0;0;0;0;0;0;0;0;0;0	sp|P04899|GNAI2_HUMAN Guanine nucleotide-binding protein G(i) subunit alpha-2 OS=Homo sapiens GN=GNAI2 PE=1 SV=3	18	8	8	6	0	5	0	7	0	0	8	8	2	0	5	0	7	0	0	8	8	2	0	3	0	6	0	0	6	6	1	318	318	254	4045	355	355;354;354;54;61;394;381;354;354;350;199;193;144;123;110;93;87;1037	0	57616		By MS/MS		By MS/MS
sp|P02750|A2GL_HUMAN	sp|P02750|A2GL_HUMAN	13	13	13	sp|P02750|A2GL_HUMAN Leucine-rich alpha-2-glycoprotein OS=Homo sapiens GN=LRG1 PE=1 SV=2	1	13	13	13	9	0	0	6	0	0	8	9	2	9	0	0	6	0	0	8	9	2	9	0	0	6	0	0	8	9	2	458	458	458	38177	347	347	0	15474	By MS/MS			By MS/MS
sp|Q92911|SC5A5_HUMAN	sp|Q92911|SC5A5_HUMAN	8	8	8	sp|Q92911|SC5A5_HUMAN Sodium/iodide cotransporter OS=Homo sapiens GN=SLC5A5 PE=1 SV=1	1	8	8	8	0	8	0	7	1	1	8	7	2	0	8	0	7	1	1	8	7	2	0	8	0	7	1	1	8	7	2	149	149	149	68666	643	643	0	74177		By MS/MS		By MS/MS	By matching
sp|O75342|LX12B_HUMAN	sp|O75342|LX12B_HUMAN	16	16	16	sp|O75342|LX12B_HUMAN Arachidonate 12-lipoxygenase, 12R-type OS=Homo sapiens GN=ALOX12B PE=1 SV=1	1	16	16	16	0	9	9	14	12	14	9	11	2	0	9	9	14	12	14	9	11	2	0	9	9	14	12	14	9	11	2	358	358	358	80355	701	701	0	10192		By MS/MS	By MS/MS	By MS/MS	By MS/MS
sp|P05543|THBG_HUMAN;CON__Q9TT36	sp|P05543|THBG_HUMAN	11;2	11;2	11;2	sp|P05543|THBG_HUMAN Thyroxine-binding globulin OS=Homo sapiens GN=SERPINA7 PE=1 SV=2	2	11	11	11	0	0	0	9	0	0	11	9	2	0	0	0	9	0	0	11	9	2	0	0	0	9	0	0	11	9	2	414	414	414	46324	415	415;411	0	42858				By MS/MS
tr|A0A087X0A8|A0A087X0A8_HUMAN;tr|D6RGG3|D6RGG3_HUMAN;sp|Q99715|COCA1_HUMAN;tr|H0Y5N9|H0Y5N9_HUMAN;tr|H0Y4P7|H0Y4P7_HUMAN;tr|H0Y991|H0Y991_HUMAN	tr|A0A087X0A8|A0A087X0A8_HUMAN;tr|D6RGG3|D6RGG3_HUMAN;sp|Q99715|COCA1_HUMAN	13;13;13;6;5;2	13;13;13;6;5;2	13;13;13;6;5;2	tr|A0A087X0A8|A0A087X0A8_HUMAN Collagen alpha-1(XII) chain OS=Homo sapiens GN=COL12A1 PE=1 SV=1;tr|D6RGG3|D6RGG3_HUMAN Collagen alpha-1(XII) chain OS=Homo sapiens GN=COL12A1 PE=1 SV=1;sp|Q99715|COCA1_HUMAN Collagen alpha-1(XII) chain OS=Homo sapiens GN=COL	6	13	13	13	1	2	0	10	0	1	13	10	2	1	2	0	10	0	1	13	10	2	1	2	0	10	0	1	13	10	2	115	115	115	20311	1874	1874;3062;3063;756;638;207	0	20522	By matching	By MS/MS		By MS/MS
sp|P04275|VWF_HUMAN	sp|P04275|VWF_HUMAN	49	49	49	sp|P04275|VWF_HUMAN von Willebrand factor OS=Homo sapiens GN=VWF PE=1 SV=4	1	49	49	49	0	33	1	44	1	1	45	44	2	0	33	1	44	1	1	45	44	2	0	33	1	44	1	1	45	44	2	271	271	271	30926	2813	2813	0	15668		By MS/MS	By matching	By MS/MS	By matching
sp|Q6ZMP0|THSD4_HUMAN	sp|Q6ZMP0|THSD4_HUMAN	3	3	3	sp|Q6ZMP0|THSD4_HUMAN Thrombospondin type-1 domain-containing protein 4 OS=Homo sapiens GN=THSD4 PE=2 SV=2	1	3	3	3	0	0	0	0	0	1	0	0	3	0	0	0	0	0	1	0	0	3	0	0	0	0	0	1	0	0	3	28	28	28	11245	1018	1018	0	43122
tr|H0Y704|H0Y704_HUMAN;sp|O15231|ZN185_HUMAN	tr|H0Y704|H0Y704_HUMAN;sp|O15231|ZN185_HUMAN	3;3	3;3	3;3	tr|H0Y704|H0Y704_HUMAN Zinc finger protein 185 (Fragment) OS=Homo sapiens GN=ZNF185 PE=1 SV=2;sp|O15231|ZN185_HUMAN Zinc finger protein 185 OS=Homo sapiens GN=ZNF185 PE=1 SV=3	2	3	3	3	0	0	0	0	0	0	0	1	3	0	0	0	0	0	0	0	1	3	0	0	0	0	0	0	0	1	3	89	89	89	47401	448	448;689	0	45669
sp|O60716|CTND1_HUMAN;tr|C9JZR2|C9JZR2_HUMAN;tr|H0YC95|H0YC95_HUMAN	sp|O60716|CTND1_HUMAN;tr|C9JZR2|C9JZR2_HUMAN	3;3;1	3;3;1	3;3;1	sp|O60716|CTND1_HUMAN Catenin delta-1 OS=Homo sapiens GN=CTNND1 PE=1 SV=1;tr|C9JZR2|C9JZR2_HUMAN Catenin delta-1 OS=Homo sapiens GN=CTNND1 PE=1 SV=2	3	3	3	3	0	0	0	0	0	0	0	2	3	0	0	0	0	0	0	0	2	3	0	0	0	0	0	0	0	2	3	44	44	44	10817	968	968;938;123	0	64657
sp|O60784|TOM1_HUMAN;tr|B0QY01|B0QY01_HUMAN;tr|V9GZ68|V9GZ68_HUMAN;tr|V9GYF4|V9GYF4_HUMAN;tr|B0QY02|B0QY02_HUMAN;tr|Q6SW50|Q6SW50_HUMAN	sp|O60784|TOM1_HUMAN;tr|B0QY01|B0QY01_HUMAN	3;2;1;1;1;1	3;2;1;1;1;1	3;2;1;1;1;1	sp|O60784|TOM1_HUMAN Target of Myb protein 1 OS=Homo sapiens GN=TOM1 PE=1 SV=2;tr|B0QY01|B0QY01_HUMAN Target of Myb protein 1 (Fragment) OS=Homo sapiens GN=TOM1 PE=1 SV=8	6	3	3	3	0	0	0	0	0	0	0	2	3	0	0	0	0	0	0	0	2	3	0	0	0	0	0	0	0	2	3	116	116	116	53818	492	492;334;125;134;151;209	0	66971
sp|P60985|KTDAP_HUMAN	sp|P60985|KTDAP_HUMAN	3	3	3	sp|P60985|KTDAP_HUMAN Keratinocyte differentiation-associated protein OS=Homo sapiens GN=KRTDAP PE=1 SV=1	1	3	3	3	0	0	0	0	0	0	0	2	3	0	0	0	0	0	0	0	2	3	0	0	0	0	0	0	0	2	3	273	273	273	1105	99	99	0	56312
tr|E7EQV9|E7EQV9_HUMAN;sp|P61313|RL15_HUMAN;tr|E7ENS7|E7ENS7_HUMAN;tr|E7EX53|E7EX53_HUMAN	tr|E7EQV9|E7EQV9_HUMAN;sp|P61313|RL15_HUMAN;tr|E7ENS7|E7ENS7_HUMAN	3;3;2;1	3;3;2;1	3;3;2;1	tr|E7EQV9|E7EQV9_HUMAN Ribosomal protein L15 (Fragment) OS=Homo sapiens GN=RPL15 PE=1 SV=1;sp|P61313|RL15_HUMAN 60S ribosomal protein L15 OS=Homo sapiens GN=RPL15 PE=1 SV=2;tr|E7ENS7|E7ENS7_HUMAN Ribosomal protein L15 (Fragment) OS=Homo sapiens GN=RPL15 PE	4	3	3	3	0	0	0	0	0	0	0	2	3	0	0	0	0	0	0	0	2	3	0	0	0	0	0	0	0	2	3	195	195	195	2051	174	174;204;175;133	0	33506
sp|P35268|RL22_HUMAN;tr|K7EJT5|K7EJT5_HUMAN;tr|K7EP65|K7EP65_HUMAN;tr|K7ELC4|K7ELC4_HUMAN;tr|K7EMH1|K7EMH1_HUMAN;tr|K7ERI7|K7ERI7_HUMAN	sp|P35268|RL22_HUMAN;tr|K7EJT5|K7EJT5_HUMAN;tr|K7EP65|K7EP65_HUMAN;tr|K7ELC4|K7ELC4_HUMAN;tr|K7EMH1|K7EMH1_HUMAN;tr|K7ERI7|K7ERI7_HUMAN	3;2;2;2;2;2	3;2;2;2;2;2	3;2;2;2;2;2	sp|P35268|RL22_HUMAN 60S ribosomal protein L22 OS=Homo sapiens GN=RPL22 PE=1 SV=2;tr|K7EJT5|K7EJT5_HUMAN 60S ribosomal protein L22 (Fragment) OS=Homo sapiens GN=RPL22 PE=1 SV=1;tr|K7EP65|K7EP65_HUMAN 60S ribosomal protein L22 (Fragment) OS=Homo sapiens GN=	6	3	3	3	0	0	0	0	0	0	0	3	3	0	0	0	0	0	0	0	3	3	0	0	0	0	0	0	0	3	3	391	391	391	14787	128	128;47;48;79;89;95	0	18007
sp|P40939|ECHA_HUMAN;tr|H0YFD6|H0YFD6_HUMAN	sp|P40939|ECHA_HUMAN	3;1	3;1	3;1	sp|P40939|ECHA_HUMAN Trifunctional enzyme subunit alpha, mitochondrial OS=Homo sapiens GN=HADHA PE=1 SV=2	2	3	3	3	0	0	0	0	0	0	0	3	3	0	0	0	0	0	0	0	3	3	0	0	0	0	0	0	0	3	3	67	67	67	82999	763	763;250	0	30534
sp|P46777|RL5_HUMAN;tr|Q5T7N0|Q5T7N0_HUMAN	sp|P46777|RL5_HUMAN	3;1	3;1	3;1	sp|P46777|RL5_HUMAN 60S ribosomal protein L5 OS=Homo sapiens GN=RPL5 PE=1 SV=3	2	3	3	3	0	0	0	0	0	0	0	3	3	0	0	0	0	0	0	0	3	3	0	0	0	0	0	0	0	3	3	145	145	145	34362	297	297;130	0	39436
sp|P62277|RS13_HUMAN;tr|J3KMX5|J3KMX5_HUMAN	sp|P62277|RS13_HUMAN;tr|J3KMX5|J3KMX5_HUMAN	3;2	3;2	3;2	sp|P62277|RS13_HUMAN 40S ribosomal protein S13 OS=Homo sapiens GN=RPS13 PE=1 SV=2;tr|J3KMX5|J3KMX5_HUMAN 40S ribosomal protein S13 OS=Homo sapiens GN=RPS13 PE=1 SV=1	2	3	3	3	0	0	0	0	0	0	0	3	3	0	0	0	0	0	0	0	3	3	0	0	0	0	0	0	0	3	3	225	225	225	17222	151	151;148	0	24853
sp|P62701|RS4X_HUMAN	sp|P62701|RS4X_HUMAN	3	3	3	sp|P62701|RS4X_HUMAN 40S ribosomal protein S4, X isoform OS=Homo sapiens GN=RPS4X PE=1 SV=2	1	3	3	3	1	0	0	0	0	0	0	3	3	1	0	0	0	0	0	0	3	3	1	0	0	0	0	0	0	3	3	148	148	148	29597	263	263	0	44715	By MS/MS
sp|Q07021|C1QBP_HUMAN;tr|I3L3Q7|I3L3Q7_HUMAN;tr|I3L3B0|I3L3B0_HUMAN	sp|Q07021|C1QBP_HUMAN	3;1;1	3;1;1	3;1;1	sp|Q07021|C1QBP_HUMAN Complement component 1 Q subcomponent-binding protein, mitochondrial OS=Homo sapiens GN=C1QBP PE=1 SV=1	3	3	3	3	0	0	0	0	0	0	0	3	3	0	0	0	0	0	0	0	3	3	0	0	0	0	0	0	0	3	3	121	121	121	31362	282	282;177;178	0	45143
sp|Q9SQ80|PA2G4_HUMAN;tr|F8VR77|F8VR77_HUMAN;tr|H0YIN7|H0YIN7_HUMAN;tr|F8W0A3|F8W0A3_HUMAN	sp|Q9SQ80|PA2G4_HUMAN;tr|F8VR77|F8VR77_HUMAN	3;2;1;1	3;2;1;1	3;2;1;1	sp|Q9SQ80|PA2G4_HUMAN Proliferation-associated protein 2G4 OS=Homo sapiens GN=PA2G4 PE=1 SV=3;tr|F8VR77|F8VR77_HUMAN Proliferation-associated protein 2G4 OS=Homo sapiens GN=PA2G4 PE=1 SV=1	4	3	3	3	0	0	0	0	0	0	0	3	3	0	0	0	0	0	0	0	3	3	0	0	0	0	0	0	0	3	3	119	119	119	43786	394	394;284;160;187	0	66718
tr|G3V203|G3V203_HUMAN;tr|H0YHA7|H0YHA7_HUMAN;sp|Q07020|RL18_HUMAN;tr|J3QQ67|J3QQ67_HUMAN;tr|F8VSA6|F8VSA6_HUMAN;tr|F8VYV2|F8VYV2_HUMAN;tr|A0A075B7A0|A0A075B7A0_HUMAN	tr|G3V203|G3V203_HUMAN;tr|H0YHA7|H0YHA7_HUMAN;sp|Q07020|RL18_HUMAN;tr|J3QQ67|J3QQ67_HUMAN;tr|F8VSA6|F8VSA6_HUMAN;tr|F8VYV2|F8VYV2_HUMAN;tr|A0A075B7A0|A0A075B7A0_HUMAN	3;3;3;3;2;2;2	3;3;3;3;2;2;2	3;3;3;3;2;2;2	tr|G3V203|G3V203_HUMAN 60S ribosomal protein L18 OS=Homo sapiens GN=RPL18 PE=1 SV=1;tr|H0YHA7|H0YHA7_HUMAN 60S ribosomal protein L18 (Fragment) OS=Homo sapiens GN=RPL18 PE=1 SV=1;sp|Q07020|RL18_HUMAN 60S ribosomal protein L18 OS=Homo sapiens GN=RPL18 PE=1	7	3	3	3	0	0	0	0	0	0	0	3	3	0	0	0	0	0	0	0	3	3	0	0	0	0	0	0	0	3	3	226	226	226	18756	164	164;167;188;190;130;133;138	0	38671
tr|H7C5W9|H7C5W9_HUMAN;sp|P16615|AT2A2_HUMAN;sp|Q93084|AT2A3_HUMAN	tr|H7C5W9|H7C5W9_HUMAN;sp|P16615|AT2A2_HUMAN	3;3;1	3;3;1	3;3;1	tr|H7C5W9|H7C5W9_HUMAN Sarcoplasmic/endoplasmic reticulum calcium ATPase 2 (Fragment) OS=Homo sapiens GN=ATP2A2 PE=1 SV=1;sp|P16615|AT2A2_HUMAN Sarcoplasmic/endoplasmic reticulum calcium ATPase 2 OS=Homo sapiens GN=ATP2A2 PE=1 SV=1	3	3	3	3	0	0	0	0	0	0	0	3	3	0	0	0	0	0	0	0	3	3	0	0	0	0	0	0	0	3	3	42	42	42	10248	933	933;1042;1043	0	66633
sp|P22626|ROA2_HUMAN;tr|A0A087WSI2|A0A087WSI2_HUMAN	sp|P22626|ROA2_HUMAN;tr|A0A087WSI2|A0A087WSI2_HUMAN	3;2	3;2	3;2	sp|P22626|ROA2_HUMAN Heterogeneous nuclear ribonucleoproteins A2/B1 OS=Homo sapiens GN=HNRNPA2B1 PE=1 SV=2;tr|A0A087WSI2|A0A087WSI2_HUMAN Heterogeneous nuclear ribonucleoproteins A2/B1 OS=Homo sapiens GN=HNRNPA2B1 PE=1 SV=1	2	3	3	3	1	0	0	1	0	0	0	3	3	1	0	0	1	0	0	0	3	3	1	0	0	1	0	0	0	3	3	116	116	116	37429	353	353;261	0	10902	By MS/MS			By matching
sp|P61604|CH10_HUMAN;tr|B8ZZ54|B8ZZ54_HUMAN;tr|B8ZZL8|B8ZZL8_HUMAN;tr|S4R3N1|S4R3N1_HUMAN	sp|P61604|CH10_HUMAN;tr|B8ZZ54|B8ZZ54_HUMAN;tr|B8ZZL8|B8ZZL8_HUMAN	3;2;2;1	3;2;2;1	3;2;2;1	sp|P61604|CH10_HUMAN 10 kDa heat shock protein, mitochondrial OS=Homo sapiens GN=HSPE1 PE=1 SV=2;tr|B8ZZ54|B8ZZ54_HUMAN 10 kDa heat shock protein, mitochondrial OS=Homo sapiens GN=HSPE1 PE=1 SV=1;tr|B8ZZL8|B8ZZL8_HUMAN 10 kDa heat shock protein, mitochondr	4	3	3	3	0	0	0	0	0	1	0	3	3	0	0	0	0	0	1	0	3	3	0	0	0	0	0	1	0	3	3	353	353	353	10932	102	102;47;101;261	0	39818
sp|O75390|CISY_HUMAN;tr|B4DJV2|B4DJV2_HUMAN;tr|A0A0C4DGI3|A0A0C4DGI3_HUMAN;tr|F8VR34|F8VR34_HUMAN;tr|F8VRP1|F8VRP1_HUMAN;tr|F8VX68|F8VX68_HUMAN;tr|H0YH82|H0YH82_HUMAN;tr|F8W4S1|F8W4S1_HUMAN;tr|F8VPF9|F8VPF9_HUMAN;tr|F8W1S4|F8W1S4_HUMAN;tr|F8VTT8|F8VTT8_HUMAN;tr|F8VPA1|F8VPA1_HUMAN;tr|F8W031|F8W031_HUMAN;tr|F8W642|F8W642_HUMAN;tr|F8W0J2|F8W0J2_HUMAN;tr|F8VRI6|F8VRI6_HUMAN;tr|F8VWQ5|F8VWQ5_HUMAN;tr…	sp|O75390|CISY_HUMAN;tr|B4DJV2|B4DJV2_HUMAN;tr|A0A0C4DGI3|A0A0C4DGI3_HUMAN;tr|F8VR34|F8VR34_HUMAN;tr|F8VRP1|F8VRP1_HUMAN;tr|F8VX68|F8VX68_HUMAN;tr|H0YH82|H0YH82_HUMAN;tr|F8W4S1|F8W4S1_HUMAN;tr|F8VPF9|F8VPF9_HUMAN;tr|F8W1S4|F8W1S4_HUMAN;tr|F8VTT8|F8VTT8_HUMAN;tr|F8VPA1|F8VPA1_HUMAN	4;4;3;2;2;2;2;2;2;2;2;2;1;1;1;1;1;1;1;1;1;1	4;4;3;2;2;2;2;2;2;2;2;2;1;1;1;1;1;1;1;1;1;1	4;4;3;2;2;2;2;2;2;2;2;2;1;1;1;1;1;1;1;1;1;1	sp|O75390|CISY_HUMAN Citrate synthase, mitochondrial OS=Homo sapiens GN=CS PE=1 SV=2;tr|B4DJV2|B4DJV2_HUMAN Citrate synthase OS=Homo sapiens GN=CS PE=1 SV=1;tr|A0A0C4DGI3|A0A0C4DGI3_HUMAN Citrate synthase OS=Homo sapiens GN=CS PE=1 SV=1;tr|F8VR34|F8VR34_HU	22	4	4	4	0	0	0	0	0	0	0	4	3	0	0	0	0	0	0	0	4	3	0	0	0	0	0	0	0	4	3	161	161	161	51712	466	466;453;400;146;117;120;190;178;140;157;149;144;263;66;75;140;132;123;114;105;80;142	0	73448
sp|Q14974|IMB1_HUMAN;tr|J3QR48|J3QR48_HUMAN;tr|J3KTM9|J3KTM9_HUMAN;tr|J3QRG4|J3QRG4_HUMAN	sp|Q14974|IMB1_HUMAN	5;2;2;1	5;2;2;1	5;2;2;1	sp|Q14974|IMB1_HUMAN Importin subunit beta-1 OS=Homo sapiens GN=KPNB1 PE=1 SV=2	4	5	5	5	0	0	0	0	0	0	0	4	3	0	0	0	0	0	0	0	4	3	0	0	0	0	0	0	0	4	3	74	74	74	97169	876	876;148;690;60	0	15732
sp|Q15365|PCBP1_HUMAN;tr|J3QT27|J3QT27_HUMAN;tr|E9PFP8|E9PFP8_HUMAN;sp|P57721|PCBP3_HUMAN	sp|Q15365|PCBP1_HUMAN	4;1;1;1	4;1;1;1	3;0;0;0	sp|Q15365|PCBP1_HUMAN Poly(rC)-binding protein 1 OS=Homo sapiens GN=PCBP1 PE=1 SV=2	4	4	4	3	0	0	0	0	0	0	0	4	3	0	0	0	0	0	0	0	4	3	0	0	0	0	0	0	0	3	2	202	202	146	37497	356	356;322;361;371	0	35654
tr|B1AHC9|B1AHC9_HUMAN;sp|P12956|XRCC6_HUMAN	tr|B1AHC9|B1AHC9_HUMAN;sp|P12956|XRCC6_HUMAN	4;4	4;4	4;4	tr|B1AHC9|B1AHC9_HUMAN X-ray repair cross-complementing protein 6 OS=Homo sapiens GN=XRCC6 PE=1 SV=1;sp|P12956|XRCC6_HUMAN X-ray repair cross-complementing protein 6 OS=Homo sapiens GN=XRCC6 PE=1 SV=2	2	4	4	4	0	0	0	0	0	0	0	4	3	0	0	0	0	0	0	0	4	3	0	0	0	0	0	0	0	4	3	111	111	111	64283	559	559;609	0	10805
tr|B5MCP9|B5MCP9_HUMAN;sp|P62081|RS7_HUMAN	tr|B5MCP9|B5MCP9_HUMAN;sp|P62081|RS7_HUMAN	4;4	4;4	4;4	tr|B5MCP9|B5MCP9_HUMAN 40S ribosomal protein S7 OS=Homo sapiens GN=RPS7 PE=1 SV=1;sp|P62081|RS7_HUMAN 40S ribosomal protein S7 OS=Homo sapiens GN=RPS7 PE=1 SV=1	2	4	4	4	1	0	0	0	0	0	0	4	3	1	0	0	0	0	0	0	4	3	1	0	0	0	0	0	0	4	3	385	385	385	21312	187	187;194	0	1046	By matching
tr|D6RAN4|D6RAN4_HUMAN;tr|H0Y9V9|H0Y9V9_HUMAN;sp|P32969|RL9_HUMAN;tr|H0Y9R4|H0Y9R4_HUMAN	tr|D6RAN4|D6RAN4_HUMAN;tr|H0Y9V9|H0Y9V9_HUMAN;sp|P32969|RL9_HUMAN;tr|H0Y9R4|H0Y9R4_HUMAN	4;4;4;2	4;4;4;2	4;4;4;2	tr|D6RAN4|D6RAN4_HUMAN 60S ribosomal protein L9 (Fragment) OS=Homo sapiens GN=RPL9 PE=1 SV=8;tr|H0Y9V9|H0Y9V9_HUMAN 60S ribosomal protein L9 (Fragment) OS=Homo sapiens GN=RPL9 PE=1 SV=1;sp|P32969|RL9_HUMAN 60S ribosomal protein L9 OS=Homo sapiens GN=RPL9 P	4	4	4	4	0	0	0	0	0	0	0	4	3	0	0	0	0	0	0	0	4	3	0	0	0	0	0	0	0	4	3	403	403	403	20775	181	181;189;192;91	0	12416
sp|P40227|TCPZ_HUMAN;sp|Q92526|TCPW_HUMAN	sp|P40227|TCPZ_HUMAN	5;1	5;1	5;1	sp|P40227|TCPZ_HUMAN T-complex protein 1 subunit zeta OS=Homo sapiens GN=CCT6A PE=1 SV=3	2	5	5	5	0	0	0	0	0	0	0	5	3	0	0	0	0	0	0	0	5	3	0	0	0	0	0	0	0	5	3	175	175	175	58024	531	531;530	0	13114
sp|Q13838|DX39B_HUMAN;tr|A0A0G2JJZ9|A0A0G2JJZ9_HUMAN;sp|O00148|DX39A_HUMAN;tr|Q5STS3|Q5STS3_HUMAN;tr|H0Y400|H0Y400_HUMAN;tr|A0A140T9X3|A0A140T9X3_HUMAN;tr|A0A140TA18|A0A140TA18_HUMAN;tr|A0A140T9X9|A0A140T9X9_HUMAN;tr|A0A140T996|A0A140T996_HUMAN;tr|F6WLT2|F6WLT2_HUMAN;tr|F6SJC5|F6SJC5_HUMAN;tr|K7EQN7|K7EQN7_HUMAN;tr|A0A140T9L4|A0A140T9L4_HUMAN;tr|A0A140T973|A0A140T973_HUMAN;tr|A0A0A0MT12|A0A0A0MT1…	sp|Q13838|DX39B_HUMAN;tr|A0A0G2JJZ9|A0A0G2JJZ9_HUMAN;sp|O00148|DX39A_HUMAN;tr|Q5STS3|Q5STS3_HUMAN;tr|H0Y400|H0Y400_HUMAN;tr|A0A140T9X3|A0A140T9X3_HUMAN	5;5;4;4;4;4;2;2;2;2;2;1;1;1;1;1;1;1;1;1	5;5;4;4;4;4;2;2;2;2;2;1;1;1;1;1;1;1;1;1	5;5;4;4;4;4;2;2;2;2;2;1;1;1;1;1;1;1;1;1	sp|Q13838|DX39B_HUMAN Spliceosome RNA helicase DDX39B OS=Homo sapiens GN=DDX39B PE=1 SV=1;tr|A0A0G2JJZ9|A0A0G2JJZ9_HUMAN Spliceosome RNA helicase DDX39B (Fragment) OS=Homo sapiens GN=DDX39B PE=1 SV=1;sp|O00148|DX39A_HUMAN ATP-dependent RNA helicase DDX39A	20	5	5	5	0	0	0	0	0	0	0	5	3	0	0	0	0	0	0	0	5	3	0	0	0	0	0	0	0	5	3	147	147	147	48991	428	428;328;427;425;187;325;247;179;189;289;245;255;131;135;235;231;189;141;138;238	0	71829
tr|A6NLN1|A6NLN1_HUMAN;sp|P26599|PTBP1_HUMAN;tr|A0A0S1RRM4|A0A0S1RRM4_HUMAN;tr|K7ES59|K7ES59_HUMAN;tr|K7EKJ7|K7EKJ7_HUMAN;tr|K7ELW5|K7ELW5_HUMAN;tr|A0A0D9SF20|A0A0D9SF20_HUMAN;tr|K7EK45|K7EK45_HUMAN	tr|A6NLN1|A6NLN1_HUMAN;sp|P26599|PTBP1_HUMAN;tr|A0A0S1RRM4|A0A0S1RRM4_HUMAN;tr|K7ES59|K7ES59_HUMAN;tr|K7EKJ7|K7EKJ7_HUMAN	5;5;5;3;3;1;1;1	5;5;5;3;3;1;1;1	5;5;5;3;3;1;1;1	tr|A6NLN1|A6NLN1_HUMAN Polypyrimidine tract binding protein 1, isoform CRA_b OS=Homo sapiens GN=PTBP1 PE=1 SV=4;sp|P26599|PTBP1_HUMAN Polypyrimidine tract-binding protein 1 OS=Homo sapiens GN=PTBP1 PE=1 SV=1;tr|A0A0S1RRM4|A0A0S1RRM4_HUMAN Polypyrimidine tr	8	5	5	5	0	0	0	0	0	0	0	5	3	0	0	0	0	0	0	0	5	3	0	0	0	0	0	0	0	5	3	178	178	178	5651	527	527;531;588;149;237;105;197;256	0	15303
sp|P27824|CALX_HUMAN;tr|H0Y9Q7|H0Y9Q7_HUMAN;tr|D6RAQ8|D6RAQ8_HUMAN;tr|D6RAS8|D6RAS8_HUMAN;tr|D6RB85|D6RB85_HUMAN;tr|D6RDP7|D6RDP7_HUMAN;tr|D6RGY2|D6RGY2_HUMAN;tr|D6RHJ3|D6RHJ3_HUMAN;tr|D6RD16|D6RD16_HUMAN;tr|D6RFL1|D6RFL1_HUMAN;tr|H0Y9H1|H0Y9H1_HUMAN	sp|P27824|CALX_HUMAN;tr|H0Y9Q7|H0Y9Q7_HUMAN	6;3;2;2;2;2;2;1;1;1;1	6;3;2;2;2;2;2;1;1;1;1	6;3;2;2;2;2;2;1;1;1;1	sp|P27824|CALX_HUMAN Calnexin OS=Homo sapiens GN=CANX PE=1 SV=2;tr|H0Y9Q7|H0Y9Q7_HUMAN Calnexin (Fragment) OS=Homo sapiens GN=CANX PE=1 SV=1	11	6	6	6	0	0	0	1	0	0	0	6	3	0	0	0	1	0	0	0	6	3	0	0	0	1	0	0	0	6	3	142	142	142	67567	592	592;170;107;134;144;168;308;78;96;131;189	0	59352				By matching
tr|B0YJC4|B0YJC4_HUMAN;sp|P08670|VIME_HUMAN;tr|A0A1B0GSA0|A0A1B0GSA0_HUMAN;tr|A0A1B0GTT5|A0A1B0GTT5_HUMAN;tr|B0YJC5|B0YJC5_HUMAN;tr|A0A1B0GVG8|A0A1B0GVG8_HUMAN;tr|Q5JVS8|Q5JVS8_HUMAN;sp|P17661|DESM_HUMAN;sp|Q16352|AINX_HUMAN;tr|E7EMV2|E7EMV2_HUMAN;tr|E7ESP9|E7ESP9_HUMAN;sp|P07197|NFM_HUMAN	tr|B0YJC4|B0YJC4_HUMAN;sp|P08670|VIME_HUMAN;tr|A0A1B0GSA0|A0A1B0GSA0_HUMAN	15;15;8;7;6;5;4;1;1;1;1;1	15;15;8;7;6;5;4;1;1;1;1;1	14;14;8;7;5;5;4;1;1;1;1;1	tr|B0YJC4|B0YJC4_HUMAN Vimentin OS=Homo sapiens GN=VIM PE=1 SV=1;sp|P08670|VIME_HUMAN Vimentin OS=Homo sapiens GN=VIM PE=1 SV=4;tr|A0A1B0GSA0|A0A1B0GSA0_HUMAN Vimentin (Fragment) OS=Homo sapiens GN=VIM PE=1 SV=1	12	15	15	14	11	0	0	0	0	2	0	6	3	11	0	0	0	0	2	0	6	3	10	0	0	0	0	2	0	6	3	401	401	376	49653	431	431;466;176;149;228;109;173;470;499;698;877;916	0	80409	By MS/MS
sp|P40121|CAPG_HUMAN;tr|H7C0X8|H7C0X8_HUMAN;tr|B8ZZL6|B8ZZL6_HUMAN	sp|P40121|CAPG_HUMAN	7;2;2	7;2;2	7;2;2	sp|P40121|CAPG_HUMAN Macrophage-capping protein OS=Homo sapiens GN=CAPG PE=1 SV=2	3	7	7	7	0	0	0	0	0	0	0	7	3	0	0	0	0	0	0	0	7	3	0	0	0	0	0	0	0	7	3	256	256	256	38498	348	348;103;218	0	12535
sp|P21796|VDAC1_HUMAN;tr|C9JI87|C9JI87_HUMAN	sp|P21796|VDAC1_HUMAN	7;3	7;3	7;3	sp|P21796|VDAC1_HUMAN Voltage-dependent anion-selective channel protein 1 OS=Homo sapiens GN=VDAC1 PE=1 SV=2	2	7	7	7	0	0	0	4	0	0	0	7	3	0	0	0	4	0	0	0	7	3	0	0	0	4	0	0	0	7	3	382	382	382	30772	283	283;183	0	88391				By MS/MS
sp|P21281|VATB2_HUMAN;tr|H0YC04|H0YC04_HUMAN;tr|C9JL73|C9JL73_HUMAN;sp|P15313|VATB1_HUMAN;tr|E5RGH6|E5RGH6_HUMAN;tr|C9J5E3|C9J5E3_HUMAN	sp|P21281|VATB2_HUMAN;tr|H0YC04|H0YC04_HUMAN	8;4;2;2;1;1	8;4;2;2;1;1	8;4;2;2;1;1	sp|P21281|VATB2_HUMAN V-type proton ATPase subunit B, brain isoform OS=Homo sapiens GN=ATP6V1B2 PE=1 SV=3;tr|H0YC04|H0YC04_HUMAN V-type proton ATPase subunit B, brain isoform (Fragment) OS=Homo sapiens GN=ATP6V1B2 PE=1 SV=1	6	8	8	8	0	0	0	0	0	0	0	8	3	0	0	0	0	0	0	0	8	3	0	0	0	0	0	0	0	8	3	25	25	25	565	511	511;199;496;513;66;248	0	19336
sp|P38606|VATA_HUMAN;tr|C9JA17|C9JA17_HUMAN;tr|C9JVW8|C9JVW8_HUMAN	sp|P38606|VATA_HUMAN	10;4;4	10;4;4	10;4;4	sp|P38606|VATA_HUMAN V-type proton ATPase catalytic subunit A OS=Homo sapiens GN=ATP6V1A PE=1 SV=2	3	10	10	10	0	0	0	0	0	0	0	10	3	0	0	0	0	0	0	0	10	3	0	0	0	0	0	0	0	10	3	24	24	24	68303	617	617;184;221	0	30391
sp|P43490|NAMPT_HUMAN;tr|A0A0C4DFS8|A0A0C4DFS8_HUMAN;tr|C9JG65|C9JG65_HUMAN	sp|P43490|NAMPT_HUMAN;tr|A0A0C4DFS8|A0A0C4DFS8_HUMAN	12;6;1	12;6;1	12;6;1	sp|P43490|NAMPT_HUMAN Nicotinamide phosphoribosyltransferase OS=Homo sapiens GN=NAMPT PE=1 SV=1;tr|A0A0C4DFS8|A0A0C4DFS8_HUMAN Nicotinamide phosphoribosyltransferase OS=Homo sapiens GN=NAMPT PE=1 SV=1	3	12	12	12	0	0	0	0	0	0	0	12	3	0	0	0	0	0	0	0	12	3	0	0	0	0	0	0	0	12	3	35	35	35	5552	491	491;368;88	0	66177
sp|Q16849|PTPRN_HUMAN;tr|C9J392|C9J392_HUMAN;tr|C9JCQ0|C9JCQ0_HUMAN;tr|C9JJL7|C9JJL7_HUMAN;tr|A0A1B0GX26|A0A1B0GX26_HUMAN;tr|C9JR27|C9JR27_HUMAN	sp|Q16849|PTPRN_HUMAN	3;1;1;1;1;1	3;1;1;1;1;1	3;1;1;1;1;1	sp|Q16849|PTPRN_HUMAN Receptor-type tyrosine-protein phosphatase-like N OS=Homo sapiens GN=PTPRN PE=1 SV=1	6	3	3	3	0	0	1	0	1	1	0	0	3	0	0	1	0	1	1	0	0	3	0	0	1	0	1	1	0	0	3	5	5	5	10585	979	979;67;86;124;125;166	0	80084			By MS/MS		By MS/MS
sp|P53634|CATC_HUMAN;tr|H0YCY8|H0YCY8_HUMAN	sp|P53634|CATC_HUMAN	5;2	5;2	5;2	sp|P53634|CATC_HUMAN Dipeptidyl peptidase 1 OS=Homo sapiens GN=CTSC PE=1 SV=2	2	5	5	5	0	0	0	3	2	1	0	5	3	0	0	0	3	2	1	0	5	3	0	0	0	3	2	1	0	5	3	171	171	171	51853	463	463;244	0	28968				By MS/MS	By matching
sp|Q9SLB1|NRX1A_HUMAN;tr|A0A0R4J2G7|A0A0R4J2G7_HUMAN;tr|A0A0D9SEP4|A0A0D9SEP4_HUMAN;tr|A0A1D5RMS6|A0A1D5RMS6_HUMAN;tr|E7ERL8|E7ERL8_HUMAN;tr|H0Y568|H0Y568_HUMAN;tr|H7BYC7|H7BYC7_HUMAN;tr|A0A1B0GTL0|A0A1B0GTL0_HUMAN;tr|Q08AH0|Q08AH0_HUMAN;sp|P58400|NRX1B_HUMAN;tr|A0A0D9SEM5|A0A0D9SEM5_HUMAN;tr|E7ETA5|E7ETA5_HUMAN;tr|F5GYC7|F5GYC7_HUMAN;tr|F8WB18|F8WB18_HUMAN;tr|A0A0S1RRK7|A0A0S1RRK7_HUMAN	sp|Q9SLB1|NRX1A_HUMAN;tr|A0A0R4J2G7|A0A0R4J2G7_HUMAN;tr|A0A0D9SEP4|A0A0D9SEP4_HUMAN;tr|A0A1D5RMS6|A0A1D5RMS6_HUMAN;tr|E7ERL8|E7ERL8_HUMAN;tr|H0Y568|H0Y568_HUMAN;tr|H7BYC7|H7BYC7_HUMAN;tr|A0A1B0GTL0|A0A1B0GTL0_HUMAN;tr|Q08AH0|Q08AH0_HUMAN;sp|P58400|NRX1B_HUMAN;tr|A0A0D9SEM5|A0A0D9SEM5_HUMAN;tr|E7ETA5|E7ETA5_HUMAN	5;5;5;5;5;3;3;3;3;3;3;3;2;2;2	3;3;3;3;3;2;2;2;2;2;2;2;1;1;1	3;3;3;3;3;2;2;2;2;2;2;2;1;1;1	sp|Q9SLB1|NRX1A_HUMAN Neurexin-1 OS=Homo sapiens GN=NRXN1 PE=2 SV=1;tr|A0A0R4J2G7|A0A0R4J2G7_HUMAN Neurexin-1-beta OS=Homo sapiens GN=NRXN1 PE=1 SV=1;tr|A0A0D9SEP4|A0A0D9SEP4_HUMAN Neurexin-1-beta OS=Homo sapiens GN=NRXN1 PE=1 SV=1;tr|A0A1D5RMS6|A0A1D5RMS6	15	5	3	3	1	1	2	1	2	2	0	0	3	1	0	2	0	1	2	0	0	2	1	0	2	0	1	2	0	0	2	36	19	19	16188	1477	1477;1495;1496;1499;1507;139;142;143;198;442;469;472;836;851;903	0	46062	By MS/MS	By matching	By MS/MS	By matching	By MS/MS
sp|P54108|CRIS3_HUMAN;tr|J3KPA1|J3KPA1_HUMAN	sp|P54108|CRIS3_HUMAN;tr|J3KPA1|J3KPA1_HUMAN	3;3	3;3	3;3	sp|P54108|CRIS3_HUMAN Cysteine-rich secretory protein 3 OS=Homo sapiens GN=CRISP3 PE=1 SV=1;tr|J3KPA1|J3KPA1_HUMAN Cysteine-rich secretory protein 3 OS=Homo sapiens GN=CRISP3 PE=1 SV=1	2	3	3	3	0	0	0	1	0	0	1	1	3	0	0	0	1	0	0	1	1	3	0	0	0	1	0	0	1	1	3	216	216	216	2763	245	245;276	0	68638				By MS/MS
sp|P32320|CDD_HUMAN	sp|P32320|CDD_HUMAN	3	3	3	sp|P32320|CDD_HUMAN Cytidine deaminase OS=Homo sapiens GN=CDA PE=1 SV=2	1	3	3	3	0	0	0	3	0	1	1	2	3	0	0	0	3	0	1	1	2	3	0	0	0	3	0	1	1	2	3	404	404	404	16185	146	146	0	27979				By MS/MS
tr|F6RFD5|F6RFD5_HUMAN;sp|P60981|DEST_HUMAN	tr|F6RFD5|F6RFD5_HUMAN;sp|P60981|DEST_HUMAN	3;3	3;3	3;3	tr|F6RFD5|F6RFD5_HUMAN Destrin OS=Homo sapiens GN=DSTN PE=1 SV=1;sp|P60981|DEST_HUMAN Destrin OS=Homo sapiens GN=DSTN PE=1 SV=3	2	3	3	3	0	0	0	0	0	0	1	3	3	0	0	0	0	0	0	1	3	3	0	0	0	0	0	0	1	3	3	289	289	289	15397	135	135;165	0	11752
sp|P62424|RL7A_HUMAN;tr|Q5T8S2|Q5T8S2_HUMAN;tr|Q5T8S3|Q5T8S3_HUMAN	sp|P62424|RL7A_HUMAN;tr|Q5T8S2|Q5T8S2_HUMAN;tr|Q5T8S3|Q5T8S3_HUMAN	4;2;2	4;2;2	4;2;2	sp|P62424|RL7A_HUMAN 60S ribosomal protein L7a OS=Homo sapiens GN=RPL7A PE=1 SV=2;tr|Q5T8S2|Q5T8S2_HUMAN 60S ribosomal protein L7a OS=Homo sapiens GN=RPL7A PE=1 SV=1;tr|Q5T8S3|Q5T8S3_HUMAN 60S ribosomal protein L7a (Fragment) OS=Homo sapiens GN=RPL7A PE=1	3	4	4	4	2	0	0	0	0	0	1	4	3	2	0	0	0	0	0	1	4	3	2	0	0	0	0	0	1	4	3	195	195	195	29995	266	266;151;191	0	10144	By MS/MS
tr|A0A0C4DFV9|A0A0C4DFV9_HUMAN;sp|Q01105|SET_HUMAN;tr|A0A087X027|A0A087X027_HUMAN;sp|P0DME0|SETLP_HUMAN	tr|A0A0C4DFV9|A0A0C4DFV9_HUMAN;sp|Q01105|SET_HUMAN;tr|A0A087X027|A0A087X027_HUMAN;sp|P0DME0|SETLP_HUMAN	5;5;4;4	5;5;4;4	5;5;4;4	tr|A0A0C4DFV9|A0A0C4DFV9_HUMAN Protein SET OS=Homo sapiens GN=SET PE=1 SV=1;sp|Q01105|SET_HUMAN Protein SET OS=Homo sapiens GN=SET PE=1 SV=3;tr|A0A087X027|A0A087X027_HUMAN Protein SETSIP OS=Homo sapiens GN=SETSIP PE=3 SV=1;sp|P0DME0|SETLP_HUMAN Protein SET	4	5	5	5	0	0	0	2	0	1	1	5	3	0	0	0	2	0	1	1	5	3	0	0	0	2	0	1	1	5	3	248	248	248	31124	266	266;290;292;302	0	84469				By MS/MS
tr|A0A0A0MR02|A0A0A0MR02_HUMAN;sp|P45880|VDAC2_HUMAN;tr|Q5JSD2|Q5JSD2_HUMAN;tr|Q5JSD1|Q5JSD1_HUMAN	tr|A0A0A0MR02|A0A0A0MR02_HUMAN;sp|P45880|VDAC2_HUMAN	5;5;1;1	5;5;1;1	5;5;1;1	tr|A0A0A0MR02|A0A0A0MR02_HUMAN Voltage-dependent anion-selective channel protein 2 (Fragment) OS=Homo sapiens GN=VDAC2 PE=1 SV=1;sp|P45880|VDAC2_HUMAN Voltage-dependent anion-selective channel protein 2 OS=Homo sapiens GN=VDAC2 PE=1 SV=2	4	5	5	5	1	0	0	3	0	1	1	5	3	1	0	0	3	0	1	1	5	3	1	0	0	3	0	1	1	5	3	259	259	259	30348	282	282;294;194;204	0	90019	By MS/MS			By MS/MS
sp|P19105|ML12A_HUMAN;sp|O14950|ML12B_HUMAN;tr|J3QRS3|J3QRS3_HUMAN;sp|P24844|MYL9_HUMAN;tr|J3KTJ1|J3KTJ1_HUMAN	sp|P19105|ML12A_HUMAN;sp|O14950|ML12B_HUMAN;tr|J3QRS3|J3QRS3_HUMAN;sp|P24844|MYL9_HUMAN;tr|J3KTJ1|J3KTJ1_HUMAN	6;6;6;4;3	6;6;6;4;3	6;6;6;4;3	sp|P19105|ML12A_HUMAN Myosin regulatory light chain 12A OS=Homo sapiens GN=MYL12A PE=1 SV=2;sp|O14950|ML12B_HUMAN Myosin regulatory light chain 12B OS=Homo sapiens GN=MYL12B PE=1 SV=2;tr|J3QRS3|J3QRS3_HUMAN Myosin regulatory light chain 12A OS=Homo sapiens	5	6	6	6	1	0	0	0	0	0	1	6	3	1	0	0	0	0	0	1	6	3	1	0	0	0	0	0	1	6	3	404	404	404	19794	171	171;172;177;172;114	0	12411	By matching
sp|P15309|PPAP_HUMAN;tr|E9PFE6|E9PFE6_HUMAN	sp|P15309|PPAP_HUMAN;tr|E9PFE6|E9PFE6_HUMAN	6;3	6;3	6;3	sp|P15309|PPAP_HUMAN Prostatic acid phosphatase OS=Homo sapiens GN=ACPP PE=1 SV=3;tr|E9PFE6|E9PFE6_HUMAN Prostatic acid phosphatase (Fragment) OS=Homo sapiens GN=ACPP PE=1 SV=1	2	6	6	6	0	0	0	1	0	2	1	6	3	0	0	0	1	0	2	1	6	3	0	0	0	1	0	2	1	6	3	192	192	192	44566	386	386;165	0	28015				By matching
sp|O95274|LYPD3_HUMAN	sp|O95274|LYPD3_HUMAN	3	3	3	sp|O95274|LYPD3_HUMAN Ly6/PLASR domain-containing protein 3 OS=Homo sapiens GN=LYPD3 PE=1 SV=2	1	3	3	3	0	0	0	1	1	2	1	2	3	0	0	0	1	1	2	1	2	3	0	0	0	1	1	2	1	2	3	142	142	142	3597	346	346	0	22992				By MS/MS	By MS/MS
sp|P48735|IDHP_HUMAN;tr|H0YL11|H0YL11_HUMAN	sp|P48735|IDHP_HUMAN;tr|H0YL11|H0YL11_HUMAN	3;2	2;2	2;2	sp|P48735|IDHP_HUMAN Isocitrate dehydrogenase [NADP], mitochondrial OS=Homo sapiens GN=IDH2 PE=1 SV=2;tr|H0YL11|H0YL11_HUMAN Isocitrate dehydrogenase [NADP], mitochondrial OS=Homo sapiens GN=IDH2 PE=1 SV=1	2	3	2	2	0	0	0	1	1	1	1	3	3	0	0	0	0	0	0	0	2	2	0	0	0	0	0	0	0	2	2	93	73	73	50909	452	452;312	0	4384				By matching	By matching
sp|Q6P5S2|LEG1H_HUMAN	sp|Q6P5S2|LEG1H_HUMAN	4	4	4	sp|Q6P5S2|LEG1H_HUMAN Protein LEG1 homolog OS=Homo sapiens GN=LEG1 PE=1 SV=2	1	4	4	4	0	0	0	4	1	3	1	3	3	0	0	0	4	1	3	1	3	3	0	0	0	4	1	3	1	3	3	191	191	191	37926	330	330	0	58344				By MS/MS	By matching
sp|P62820|RAB1A_HUMAN;tr|E7END7|E7END7_HUMAN	sp|P62820|RAB1A_HUMAN;tr|E7END7|E7END7_HUMAN	5;4	5;4	1;1	sp|P62820|RAB1A_HUMAN Ras-related protein Rab-1A OS=Homo sapiens GN=RAB1A PE=1 SV=3;tr|E7END7|E7END7_HUMAN Ras-related protein Rab-1A OS=Homo sapiens GN=RAB1A PE=1 SV=1	2	5	5	1	0	1	0	1	1	0	1	5	3	0	1	0	1	1	0	1	5	3	0	0	0	0	0	0	0	1	1	346	346	83	22677	205	205;173	0	13608		By MS/MS		By MS/MS	By matching
tr|I3L170|I3L170_HUMAN;tr|A0A0G2JQJ7|A0A0G2JQJ7_HUMAN;tr|A0A0G2JPD5|A0A0G2JPD5_HUMAN;sp|P10636|TAS_HUMAN;tr|A0A0G2JS76|A0A0G2JS76_HUMAN;tr|A0A0G2JMX7|A0A0G2JMX7_HUMAN	tr|I3L170|I3L170_HUMAN;tr|A0A0G2JQJ7|A0A0G2JQJ7_HUMAN;tr|A0A0G2JPD5|A0A0G2JPD5_HUMAN;sp|P10636|TAS_HUMAN;tr|A0A0G2JS76|A0A0G2JS76_HUMAN;tr|A0A0G2JMX7|A0A0G2JMX7_HUMAN	3;3;3;3;3;3	3;3;3;3;3;3	3;3;3;3;3;3	tr|I3L170|I3L170_HUMAN Microtubule-associated protein OS=Homo sapiens GN=MAPT PE=1 SV=1;tr|A0A0G2JQJ7|A0A0G2JQJ7_HUMAN Microtubule-associated protein OS=Homo sapiens GN=MAPT PE=1 SV=1;tr|A0A0G2JPD5|A0A0G2JPD5_HUMAN Microtubule-associated protein OS=Homo sa	6	3	3	3	0	0	1	0	1	3	1	0	3	0	0	1	0	1	3	1	0	3	0	0	1	0	1	3	1	0	3	109	109	109	35671	341	341;758;758;758;776;776	0	34512			By matching		By MS/MS
sp|P18510|IL1RA_HUMAN	sp|P18510|IL1RA_HUMAN	3	3	3	sp|P18510|IL1RA_HUMAN Interleukin-1 receptor antagonist protein OS=Homo sapiens GN=IL1RN PE=1 SV=1	1	3	3	3	0	0	1	1	1	1	1	2	3	0	0	1	1	1	1	1	2	3	0	0	1	1	1	1	1	2	3	232	232	232	20055	177	177	0	98608			By MS/MS	By MS/MS	By matching
sp|Q9H1E1|RNAS7_HUMAN	sp|Q9H1E1|RNAS7_HUMAN	3	3	3	sp|Q9H1E1|RNAS7_HUMAN Ribonuclease 7 OS=Homo sapiens GN=RNASE7 PE=1 SV=2	1	3	3	3	0	1	1	1	1	3	1	3	3	0	1	1	1	1	3	1	3	3	0	1	1	1	1	3	1	3	3	327	327	327	17419	156	156	0	11903		By MS/MS	By MS/MS	By MS/MS	By MS/MS
sp|P37837|TALDO_HUMAN;tr|F2Z393|F2Z393_HUMAN;tr|E9PM01|E9PM01_HUMAN;tr|E9PKI8|E9PKI8_HUMAN	sp|P37837|TALDO_HUMAN;tr|F2Z393|F2Z393_HUMAN	6;5;1;1	6;5;1;1	6;5;1;1	sp|P37837|TALDO_HUMAN Transaldolase OS=Homo sapiens GN=TALDO1 PE=1 SV=2;tr|F2Z393|F2Z393_HUMAN Transaldolase OS=Homo sapiens GN=TALDO1 PE=1 SV=1	4	6	6	6	0	0	1	1	1	2	1	5	3	0	0	1	1	1	2	1	5	3	0	0	1	1	1	2	1	5	3	19	19	19	3754	337	337;318;50;93	0	97184			By matching	By MS/MS	By MS/MS
sp|O75369|FLNB_HUMAN;tr|E7EN95|E7EN95_HUMAN;tr|A0A0A0MT44|A0A0A0MT44_HUMAN	sp|O75369|FLNB_HUMAN;tr|E7EN95|E7EN95_HUMAN	5;3;1	4;3;1	4;3;1	sp|O75369|FLNB_HUMAN Filamin-B OS=Homo sapiens GN=FLNB PE=1 SV=2;tr|E7EN95|E7EN95_HUMAN Filamin-B OS=Homo sapiens GN=FLNB PE=1 SV=1	3	5	4	4	0	1	2	1	1	1	1	5	3	0	1	1	1	1	1	0	4	2	0	1	1	1	1	1	0	4	2	24	2	2	27816	2602	2602;2409;195	0	55737		By matching	By MS/MS	By matching	By matching
sp|P23526|SAHH_HUMAN	sp|P23526|SAHH_HUMAN	9	9	9	sp|P23526|SAHH_HUMAN Adenosylhomocysteinase OS=Homo sapiens GN=AHCY PE=1 SV=4	1	9	9	9	0	1	1	4	3	3	1	9	3	0	1	1	4	3	3	1	9	3	0	1	1	4	3	3	1	9	3	255	255	255	47716	432	432	0	1235		By matching	By MS/MS	By matching	By MS/MS
sp|Q9NZH8|IL36G_HUMAN	sp|Q9NZH8|IL36G_HUMAN	7	7	7	sp|Q9NZH8|IL36G_HUMAN Interleukin-36 gamma OS=Homo sapiens GN=IL36G PE=1 SV=1	1	7	7	7	0	1	0	3	2	2	2	7	3	0	1	0	3	2	2	2	7	3	0	1	0	3	2	2	2	7	3	639	639	639	18721	169	169	0	40164		By MS/MS		By MS/MS	By MS/MS
sp|P02808|STAT_HUMAN	sp|P02808|STAT_HUMAN	3	3	3	sp|P02808|STAT_HUMAN Statherin OS=Homo sapiens GN=STATH PE=1 SV=2	1	3	3	3	0	0	1	3	2	1	2	2	3	0	0	1	3	2	1	2	2	3	0	0	1	3	2	1	2	2	3	548	548	548	73044	62	62	0	1144			By MS/MS	By MS/MS	By MS/MS
sp|P20618|PSB1_HUMAN	sp|P20618|PSB1_HUMAN	6	6	6	sp|P20618|PSB1_HUMAN Proteasome subunit beta type-1 OS=Homo sapiens GN=PSMB1 PE=1 SV=2	1	6	6	6	0	1	1	3	2	3	2	6	3	0	1	1	3	2	3	2	6	3	0	1	1	3	2	3	2	6	3	32	32	32	26489	241	241	0	12129		By matching	By matching	By MS/MS	By MS/MS
tr|A0A087WYL5|A0A087WYL5_HUMAN;sp|Q6SXD5|SE6L2_HUMAN;tr|H3BN26|H3BN26_HUMAN	tr|A0A087WYL5|A0A087WYL5_HUMAN;sp|Q6SXD5|SE6L2_HUMAN;tr|H3BN26|H3BN26_HUMAN	7;6;4	7;6;4	7;6;4	tr|A0A087WYL5|A0A087WYL5_HUMAN Seizure 6-like protein 2 OS=Homo sapiens GN=SEZ6L2 PE=1 SV=1;sp|Q6SXD5|SE6L2_HUMAN Seizure 6-like protein 2 OS=Homo sapiens GN=SEZ6L2 PE=1 SV=2;tr|H3BN26|H3BN26_HUMAN Seizure 6-like protein 2 (Fragment) OS=Homo sapiens GN=SEZ	3	7	7	7	7	0	2	2	2	3	2	0	3	7	0	2	2	2	3	2	0	3	7	0	2	2	2	3	2	0	3	96	96	96	99133	923	923;910;303	0	98101	By MS/MS		By MS/MS	By matching	By MS/MS
sp|Q9SHG2|PCSK1_HUMAN	sp|Q9SHG2|PCSK1_HUMAN	7	7	7	sp|Q9SHG2|PCSK1_HUMAN ProSAAS OS=Homo sapiens GN=PCSK1N PE=1 SV=1	1	7	7	7	6	1	2	1	2	2	2	1	3	6	1	2	1	2	2	2	1	3	6	1	2	1	2	2	2	1	3	385	385	385	27372	260	260	0	12404	By MS/MS	By MS/MS	By MS/MS	By matching	By MS/MS
sp|Q86YZ3|HORN_HUMAN;CON__Q86YZ3	sp|Q86YZ3|HORN_HUMAN;CON__Q86YZ3	4;4	4;4	4;4	sp|Q86YZ3|HORN_HUMAN Hornerin OS=Homo sapiens GN=HRNR PE=1 SV=2;	2	4	4	4	0	2	2	2	2	3	2	2	3	0	2	2	2	2	3	2	2	3	0	2	2	2	2	3	2	2	3	55	55	55	28239	2850	2850;2850	0	17143		By MS/MS	By MS/MS	By MS/MS	By MS/MS
[truncated: 480 more rows]
[truncated: 55 more columns]

## Sheet: GO-F1_CSF
Category	Term	Count	%	PValue	Genes	List Total	Pop Hits	Pop Total	Fold Enrichment	Bonferroni	Benjamini	FDR
GOTERM_CC_DIRECT	GO:0070062~extracellular exosome	768	6592274678111588	3.69373e-80	Q9H0E2, P04114, Q96TA1, O00391, A0A0A0MS08, P08727, P27482, P52209, H7BY16, H7BZT7, H3BMH2, Q08554, O60218, Q8NFZ8, A0A0C4DG56, A0A140TA29, P62244, A2A2V1, P14174, H0Y8L7, P61158, A0A087WTF6, P67936, P06310, P10809, P62249, P07602, A0A0G2JMH6, P19823, P19827, A0A140TA52, P63104, P62258, P29401, Q8N1N4, P31944, B9A041, P31946, P08708, P07858, P31947, Q96P63, Q9BYD5, P18510, H0YEG8, O60437, P62263,…	1135	1499	3509	1.58397e+16	2.48219e-76	2.48219e-76	2.33813e-77
[truncated: 592 more rows]

## Sheet: GO-F2_CSF
Category	Term	Count	%	PValue	Genes	List Total	Pop Hits	Pop Total	Fold Enrichment	Bonferroni	Benjamini	FDR
[truncated: 579 more rows]

## Sheet: GO-CSF_HumanProteome
Category	Term	Count	%	PValue	Genes	List Total	Pop Hits	Pop Total	Fold Enrichment	Bonferroni	Benjamini	FDR
[truncated: 3,088 more rows]
